# Supplementary material for: Active microbiota persist in dry permafrost and active layer from Elephant Head, Antarctica
Source: ISME Commun. 2024 Jan 10;4(1):ycad002. doi: 10.1093/ismeco/ycad002 (PMC10833075; doi:10.1093/ismeco/ycad002)
Supplement: SupplementalFile_1_16S_ASVs_ycad002 [file supplementalfile_1_16s_asvs_ycad002.xlsx]

## Sheet: Sheet1
	S1-010	S1-010N	S1-2030	S1-2030N	S3-010	S3-010N	S3-2030	S3-2030N	S3-3040	S3-3040N	Seq-Neg	Total	Kingdom	Phylum	Class	Order	Family	Genus	BLAST Closest Match Environments	Contaminant?
GTGTCAGCAGCCGCGGTAATACGAAGGGTGCAAGCGTTACTCGGAATTACTGGGCGTAAAGCGTGCGTAGGTGGTTATTTAAGTCCGTTGTGAAAGCCCTGGGCTCAACCTGGGAACTGCAGTGGATACTGGATGACTAGAATGTGGTAGAGGGTAGCGGAATTCCTGGTGTAGCAGTGAAATGCGTAGAGATCAGGAGGAACATCCATGGCGAAGGCAGCTACCTGGACCAACATTGACACTGAGGCACGAAAGCGTGGGGAGCAAACAGGATTAGATACCCTGGTAGTCCACGCCCTAAACGATGCGAACTGGATGTTGGGTGCAATTTGGCACGCAGTATCGAAGCTAACGCGTTAAGTTCGCCGCCTGGGGAGTACGGTCGCAAGACTGAAACTT…	0	0	0	0	0	0	0	0	23	0	0	23	Bacteria	Proteobacteria	Gammaproteobacteria	Xanthomonadales	Xanthomonadaceae	Stenotrophomonas	Methanogenic prokaryote enrichment culture - Hypothermia conditions, deteriorated stone, deteriorated Italian paper manuscript, Pigeon pea root nodule	Real
GTGCCAGCCGCCGCGGTAATACGAAGGGTGCAAGCGTTACTCGGAATTACTGGGCGTAAAGCGTGCGTAGGTGGTTATTTAAGTCCGTTGTGAAAGCCCTGGGCTCAACCTGGGAACTGCAGTGGATACTGGATGACTAGAATGTGGTAGAGGGTAGCGGAATTCCTGGTGTAGCAGTGAAATGCGTAGAGATCAGGAGGAACATCCATGGCGAAGGCAGCTACCTGGACCAACATTGACACTGAGGCACGAAAGCGTGGGGAGCAAACAGGATTAGATACCCTGGTAGTCCACGCCCTAAACGATGCGAACTGGATGTTGGGTGCAATTTGGCACGCAGTATCGAAGCTAACGCGTTAAGTTCGCCGCCTGGGGAGTACGGTCGCAAGACTGAAACTT…	0	0	0	0	0	0	0	0	23	0	0	23	Bacteria	Proteobacteria	Gammaproteobacteria	Xanthomonadales	Xanthomonadaceae	Stenotrophomonas	Methanogenic prokaryote enrichment culture - Hypothermia conditions, deteriorated stone, deteriorated Italian paper manuscript, Pigeon pea root nodule	Real
GTGTCAGCAGCCGCGGTAATACGTAGGGTGCAAGCGTTAATCGGAATTACTGGGCGTAAAGCGTGCGCAGGCGGTTCGGAAAGAAAGATGTGAAATCCCAGAGCTTAACTTTGGAACTGCATTTTTAACTACCGGGCTAGAGTGTGTCAGAGGGAGGTGGAATTCCGCGTGTAGCAGTGAAATGCGTAGATATGCGGAGGAACACCGATGGCGAAGGCAGCCTCCTGGGATAACACTGACGCTCATGCACGAAAGCGTGGGGAGCAAACAGGATTAGATACCCTGGTAGTCCACGCCCTAAACGATGCGAACTGGATGTTGGGTGCAATTTGGCACGAAGTATCGAAGCTAACGCGTTAAGTTCGCCGCCTGGGGTGTACGGTCGCAAGACTGAAACTC…	0	0	0	0	0	0	0	0	2	0	0	2	Bacteria	Proteobacteria	Gammaproteobacteria	Burkholderiales	Alcaligenaceae	NA	Petroleum sample, thermophilic biogas reactor fed with renewable biomass	Real
GTGTCAGCAGCCGCGGTAATACGGAGGGTGCAAGCGTTGTCCGGATTTATTGGGTTTAAAGGGTGCGTAGGCGGCTTTTTAAGTCAGTGGTGAAATGCGGCAGCTCAACTGCCGGAGTGCCATTGATACTGAAAAGCTTGAGTATAGATGAGGCAGGCGGAATTTATGGTGTAGCGGTGAAATGCATAGATACCATAAAGAACACCGATAGCGTAGGCAGCTTGCTAAACTATAACTGACGCTGAGGCACGAAAGCATGGGTAGCGAACAGGATTAGATACCCTGGTAGTCCATGCCGTAAACGATGATTACTCGATGTGTGCGATACACAGTACGCGTCCAAGCGAAAGCGTTAAGTAATCCACCTGGGGAGTACGCCCGCAAGGGTGAAACTCAAAT…	0	0	0	0	66	0	0	0	0	0	0	66	Bacteria	Bacteroidota	Bacteroidia	Cytophagales	MWH-CFBk5	NA	Tomato rhizosphere, soil, pharmaceutical waste water,	Real
GTGTCAGCAGCCGCGGTAATACGTAGGGGCCGAGCGTTGTCCGGAATTACTGGGCGTGAAGCGCGCGCAGGCGGCCGCGTGCGCCCGGCGTGAAAGCCCCCGGCTCAACCGGGGAGCGTCGTCGGGGACGGTGCGGCTTGAGGGCGAGAGGGGCCGGTGGAATCCCTGGTGTAGTGGTGAAATGCGTAGAGATCAGGGGGAACACCCGTGGCGAAGGCGGCCGGCTGGCTCGACCCTGACGCTGAGGCGCGAAGGCGTGGGGAGCGAACGGGATTAGATACCCCGGTAGTCCACGCAGTAAACGATGCGGACTAGGCGTGGGGGGACTTGACCCCCTCCGTGCCGGAGCTAACGCGGGAAGTCCGCCGCCTGGGGAGTACGGCCGCAAGGCTAAAACTC…	0	0	0	0	66	0	0	0	0	0	0	66	Bacteria	Chloroflexi	Chloroflexia	Thermomicrobiales	JG30-KF-CM45	NA	Soil (along low precipitation gradient, Israel, Ovdat), soil (China), skin, arid soil	Real
GTGTCAGCAGCCGCGGTAATACGGAGGGGGCTAGCGTTGTTCGGAATTACTGGGCGTAAAGCGCGCGTAGGCGGCTTTGTAAGTTAGAGGTGAAAGCCCGGAGCTCAACTCCGGAATTGCCTTTAAGACTGCATCGCTAGAATCATGGAGAGGTGAGTGGAATTCCGAGTGTAGAGGTGAAATTCGTAGATATTCGGAAGAACACCAGTGGCGAAGGCGACTCACTGGACATGTATTGACGCTGAGGTGCGAAAGCGTGGGGAGCAAACAGGATTAGATACCCTGGTAGTCCACGCCGTAAACGATGATGACTAGCTGTCGGGGCTCTTAGAGCTTCGGTGGCGCAGCTAACGCGTTAAGTCATCCGCCTGGGGAGTACGGTCGCAAGATTAAAACTCA…	0	0	0	0	55	0	0	0	0	0	0	55	Bacteria	Proteobacteria	Alphaproteobacteria	Sphingomonadales	Sphingomonadaceae	Sphingomonas	Field soil (alfalafa), plant residue, sediment, 4.8m Lake Vida ice cover (McMurdo Dry Valleys, Antarctica), periglacial environment on top of Mt. Kilimanjaro	Real
GTGCCAGCAGCCGCGGTAATACGTAGGGTGCAAGCGTTGTCCGGAATTATTGGGCGTAAAGAGCTCGTAGGCGGTCTGTCACGTCGGCTGTGAAAACTCGGGGCTCAACCCCGAGCCTGCAGTCGATACGGGCAGACTAGAGTGCTGTAGGGGAGACTGGAATTCCTGGTGTAGCGGTGAAATGCGCAGATATCAGGAGGAACACCGGTGGCGAAGGCGGGTCTCTGGGCAGTAACTGACGCTGAGGAGCGAAAGCGTGGGGAGCAAACAGGATTAGATACCCTGGTAGTCCACGCCGTAAACGGTGGGTGCTAGGTGTAGGTCGTATTCCACGCGATCTGTGCCGCAGCTAACGCATTAAGCACCCCGCCTGGGGAGTACGGCCGCAAGGCTAAAACT…	0	0	0	0	54	0	0	0	0	0	0	54	Bacteria	Actinobacteriota	Actinobacteria	Frankiales	NA	NA	Soil (Sor Rondane Mountains, Antarctica), soil (Himalayan Mountains), soil (Sor Rondane Mountains, East Antarctica)	Real
GTGTCAGCCGCCGCGGTAATACGGAGGGTGCAAGCGTTGTCCGGATTTATTGGGTTTAAAGGGTGCGTAGGCGGCTTTTTAAGTCAGTGGTGAAATGCGGCAGCTCAACTGCCGGAGTGCCATTGATACTGAAAAGCTTGAGTATAGATGAGGCAGGCGGAATTTATGGTGTAGCGGTGAAATGCATAGATACCATAAAGAACACCGATAGCGTAGGCAGCTTGCTAAACTATAACTGACGCTGAGGCACGAAAGCATGGGTAGCGAACAGGATTAGATACCCTGGTAGTCCATGCCGTAAACGATGATTACTCGATGTGTGCGATACACAGTACGCGTCCAAGCGAAAGCGTTAAGTAATCCACCTGGGGAGTACGCCCGCAAGGGTGAAACTCAAAT…	0	0	0	0	54	0	0	0	0	0	0	54	Bacteria	Bacteroidota	Bacteroidia	Cytophagales	MWH-CFBk5	NA	Algal mat (Dry Valleys, Antarctica), soil (Lake Wellman area, Darwin Mountains, Antarctica)	Real
GTGCCAGCAGCCGCGGTAATACGGAGGGTGCAAGCGTTGTCCGGATTTATTGGGTTTAAAGGGTGCGTAGGCGGCTTTTTAAGTCAGTGGTGAAATGCGGCAGCTCAACTGCCGGAGTGCCATTGATACTGAAAAGCTTGAGTATAGATGAGGCAGGCGGAATTTATGGTGTAGCGGTGAAATGCATAGATACCATAAAGAACACCGATAGCGTAGGCAGCTTGCTAAACTATAACTGACGCTGAGGCACGAAAGCATGGGTAGCGAACAGGATTAGATACCCTGGTAGTCCATGCCGTAAACGATGATTACTCGATGTGTGCGATACACAGTACGCGTCCAAGCGAAAGCGTTAAGTAATCCACCTGGGGAGTACGCCCGCAAGGGTGAAACTCAAAT…	0	0	0	0	52	0	0	0	0	0	0	52	Bacteria	Bacteroidota	Bacteroidia	Cytophagales	MWH-CFBk5	NA	Algal mat (Dry Valleys, Antarctica), soil (Lake Wellman area, Darwin Mountains, Antarctica)	Real
GTGCCAGCAGCCGCGGTAATACGTAGGGTGCAAGCGTTGTCCGGAATTATTGGGCGTAAAGAGCTCGTAGGCGGTCTGTCGCGTCTGCTGTGAAAACTCGGGGCTTAACCCCGGGCCTGCAGTGGGTACGGGCAGACTAGAGTGCGGTAGGGGAGACTGGAATTCCTGGTGTAGCGGTGAAATGCGCAGATATCAGGAGGAACACCGGTGGCGAAGGCGGGTCTCTGGGCCGTAACTGACGCTGAGGAGCGAAAGCATGGGTAGCGAACAGGATTAGATACCCTGGTAGTCCATGCCGTAAACGTTGGGCGCTAGGTGTGGGGCTCATTCCACGAGTTCCGTGCCGCAGCAAACGCATTAAGCGCCCCGCCTGGGGAGTACGGCCGCAAGGCTAAAACT…	0	0	0	0	47	0	0	0	0	0	0	47	Bacteria	Actinobacteriota	Actinobacteria	Kineosporiales	Kineosporiaceae	Quadrisphaera	Rhizospheric soil, soil (Victoria Land, Antarctica), permafrost soil (China)	Real
GTGTCAGCAGCCGCGGTAATACGGAGGGTGCAAGCGTTGTCCGGATTTATTGGGTTTAAAGGGTGCGTAGGCGGCTTTTTAAGTCAGTGGTGAAATGCGGCAGCTCAACTGCCGGAGTGCCATTGATACTGAAAAGCTTGAGTATAGATGAGGCAGGCGGAATTTATGGTGTAGCGGTGAAATGCATAGATACCATAAAGAACACCGATAGCGTAGGCAGCTTGCTAAACTATAACTGACGCTGAGGCACGAAAGCATGGGTAGCGAACAGGATTAGATACCCTGGTAGTCCATGCCGTAAACGATGATTACTCGATGTGTGCGATACACAGTACGCGTCCAAGCGAAAGCGTTAAGTAATCCACCTGGGGAGTACGCCCGCAAGGGTGAAACTCAAAT…	0	0	0	0	46	0	0	0	0	0	0	46	Bacteria	Bacteroidota	Bacteroidia	Cytophagales	MWH-CFBk5	NA	Algal mat (Dry Valleys, Antarctica), soil (Lake Wellman area, Darwin Mountains, Antarctica)	Real
GTGCCAGCAGCCGCGGTAATACGGAGGGTGCAAGCGTTGTCCGGATTTATTGGGTTTAAAGGGTGCGTAGGCGGCTTTTTAAGTCAGTGGTGAAATGCGGCAGCTCAACTGCCGGAGTGCCATTGATACTGAAAAGCTTGAGTATAGATGAGGCAGGCGGAATTTATGGTGTAGCGGTGAAATGCATAGATACCATAAAGAACACCGATAGCGTAGGCAGCTTGCTAAACTATAACTGACGCTGAGGCACGAAAGCATGGGTAGCGAACAGGATTAGATACCCTGGTAGTCCATGCCGTAAACGATGATTACTCGATGTGTGCGATACACAGTACGCGTCCAAGCGAAAGCGTTAAGTAATCCACCTGGGGAGTACGCCCGCAAGGGTGAAACTCAAAG…	0	0	0	0	45	0	0	0	0	0	0	45	Bacteria	Bacteroidota	Bacteroidia	Cytophagales	MWH-CFBk5	NA	Algal mat (Dry Valleys, Antarctica), soil (Lake Wellman area, Darwin Mountains, Antarctica)	Real
GTGTCAGCAGCCGCGGTAATACGTAGGTGGCAAGCGTTGTCCGGATTTACTGGGCGTAAAGCGTGCGCAGGCGGACGGGTAAGTAGGAAGTGAAAGGTTGGAGCTCAACTCCAACACTGCTCCCTATACTGCCTGTCTTGAATGTCGGAGAGGAAGAGGGAACGACACGTGTAGCGGTGAAATGCGTTGAGATGTGTCGGAACACCAATGGCGAAAGCACTCTTCTGGACGAATATTGACGCTCATGCACGAAAGCTAAGGTAGCAAACAGGATTAGATACCCTGGTAGTCTTAGCCATAAACGATGTTCACTAGGTGTTGGGGCGTAAGCCTCGGTGCCGCAGCTAACGCATTAAGTGAACCGCCTGGGGACTACGGCCGCAAGGTTGAAACTCAAAT…	0	0	0	0	44	0	0	0	0	0	0	44	Bacteria	Abditibacteriota	Abditibacteria	Abditibacteriales	Abditibacteriaceae	Abditibacterium	Mine environment soil, warm-fumarole soil from Socompa Volcano (Andes), newly deglaciated soil 500m from glacier terminus, periglacial environment on the top of Mt. Kilimanjaro	Real
GTGCCAGCCGCCGCGGTAATACGGAGGGTGCAAGCGTTGTCCGGATTTATTGGGTTTAAAGGGTGCGTAGGCGGCTTTTTAAGTCAGTGGTGAAATGCGGCAGCTCAACTGCCGGAGTGCCATTGATACTGAAAAGCTTGAGTATAGATGAGGCAGGCGGAATTTATGGTGTAGCGGTGAAATGCATAGATACCATAAAGAACACCGATAGCGTAGGCAGCTTGCTAAACTATAACTGACGCTGAGGCACGAAAGCATGGGTAGCGAACAGGATTAGATACCCTGGTAGTCCATGCCGTAAACGATGATTACTCGATGTGTGCGATACACAGTACGCGTCCAAGCGAAAGCGTTAAGTAATCCACCTGGGGAGTACGCCCGCAAGGGTGAAACTCAAAG…	0	0	0	0	43	0	0	0	0	0	0	43	Bacteria	Bacteroidota	Bacteroidia	Cytophagales	MWH-CFBk5	NA	Algal mat (Dry Valleys, Antarctica), soil (Lake Wellman area, Darwin Mountains, Antarctica)	Real
GTGTCAGCCGCCGCGGTAATACGTAGGGTGCGAGCGTTGTCCGGAATTATTGGGCGTAAAGGGCTCGTAGGCGGTTTGTCGCGTCGGGAGTGAAAACTCAGGGCTTAACCCTGAGCCTGCTTCCGATACGGGCAGACTAGAGGTAGGTAGGGGAGAACGGAATTCCTGGTGTAGCGGTGGAATGCGCAGATATCAGGAGGAACACCGGTGGCGAAGGCGGTTCTCTGGGCCTTACCTGACGCTGAGGAGCGAAAGCGTGGGGAGCGAACAGGATTAGATACCCTGGTAGTCCACGCCGTAAACGTTGGGCGCTAGGTGTGGGACTCATTCCACGAGTTCCGTGCCGCAGCTAACGCATTAAGCGCCCCGCCTGGGGAGTACGGCCGCAAGGCTAAAACT…	0	0	0	0	42	0	0	0	0	0	0	42	Bacteria	Actinobacteriota	Actinobacteria	Propionibacteriales	Nocardioidaceae	Marmoricola	Serpentinized dunite (low temperature alteration of ultramafic rocks in the Leka ophiolite complex), Bioconsolidated stone at the Royal Chapel of Granada	Real
GTGCCAGCAGCCGCGGTAATACGGAGGGTGCAAGCGTTGTCCGGATTTATTGGGTTTAAAGGGTGCGTAGGCGGCTTTTTAAGTCAGTGGTGAAATGCGGCAGCTCAACTGCCGGAGTGCCATTGATACTGAAAAGCTTGAGTATAGATGAGGCAGGCGGAATTTATGGTGTAGCGGTGAAATGCATAGATACCATAAAGAACACCGATAGCGTAGGCAGCTTGCTAAACTATAACTGACGCTGAGGCACGAAAGCATGGGTAGCGAACAGGATTAGATACCCTGGTAGTCCATGCCGTAAACGATGATTACTCGATGTGTGCGATACACAGTACGCGTCCAAGCGAAAGCGTTAAGTAATCCACCTGGGGAGTACGCCCGCAAGGGTGAAACTCAAAT…	0	0	0	0	42	0	0	0	0	0	0	42	Bacteria	Bacteroidota	Bacteroidia	Cytophagales	MWH-CFBk5	NA	Algal mat (Dry Valleys, Antarctica), soil (Lake Wellman area, Darwin Mountains, Antarctica)	Real
GTGTCAGCAGCCGCGGTAATACGGAGGGTGCAAGCGTTGTCCGGATTTATTGGGTTTAAAGGGTGCGTAGGCGGCTTTTTAAGTCAGTGGTGAAATGCGGCAGCTCAACTGCCGGAGTGCCATTGATACTGAAAAGCTTGAGTATAGATGAGGCAGGCGGAATTTATGGTGTAGCGGTGAAATGCATAGATACCATAAAGAACACCGATAGCGTAGGCAGCTTGCTAAACTATAACTGACGCTGAGGCACGAAAGCATGGGTAGCGAACAGGATTAGATACCCTGGTAGTCCATGCCGTAAACGATGATTACTCGATGTGTGCGATACACAGTACGCGTCCAAGCGAAAGCGTTAAGTAATCCACCTGGGGAGTACGCCCGCAAGGGTGAAACTCAAAG…	0	0	0	0	41	0	0	0	0	0	0	41	Bacteria	Bacteroidota	Bacteroidia	Cytophagales	MWH-CFBk5	NA	Algal mat (Dry Valleys, Antarctica), soil (Lake Wellman area, Darwin Mountains, Antarctica)	Real
GTGCCAGCCGCCGCGGTAATACGGAGGGTGCAAGCGTTGTCCGGATTTATTGGGTTTAAAGGGTGCGTAGGCGGCTTTTTAAGTCAGTGGTGAAATGCGGCAGCTCAACTGCCGGAGTGCCATTGATACTGAAAAGCTTGAGTATAGATGAGGCAGGCGGAATTTATGGTGTAGCGGTGAAATGCATAGATACCATAAAGAACACCGATAGCGTAGGCAGCTTGCTAAACTATAACTGACGCTGAGGCACGAAAGCATGGGTAGCGAACAGGATTAGATACCCTGGTAGTCCATGCCGTAAACGATGATTACTCGATGTGTGCGATACACAGTACGCGTCCAAGCGAAAGCGTTAAGTAATCCACCTGGGGAGTACGCCCGCAAGGGTGAAACTCAAAT…	0	0	0	0	41	0	0	0	0	0	0	41	Bacteria	Bacteroidota	Bacteroidia	Cytophagales	MWH-CFBk5	NA	Algal mat (Dry Valleys, Antarctica), soil (Lake Wellman area, Darwin Mountains, Antarctica)	Real
GTGTCAGCAGCCGCGGTAATACGGAGGGTGCAAGCGTTGTCCGGATTTATTGGGTTTAAAGGGTGCGTAGGCGGCTTTTTAAGTCAGTGGTGAAATGCGGCAGCTCAACTGCCGGAGTGCCATTGATACTGAAAAGCTTGAGTATAGATGAGGCAGGCGGAATTTATGGTGTAGCGGTGAAATGCATAGATACCATAAAGAACACCGATAGCGTAGGCAGCTTGCTAAACTATAACTGACGCTGAGGCACGAAAGCATGGGTAGCGAACAGGATTAGATACCCTGGTAGTCCATGCCGTAAACGATGATTACTCGATGTGTGCGATACACAGTACGCGTCCAAGCGAAAGCGTTAAGTAATCCACCTGGGGAGTACGCCCGCAAGGGTGAAACTCAAAT…	0	0	0	0	41	0	0	0	0	0	0	41	Bacteria	Bacteroidota	Bacteroidia	Cytophagales	MWH-CFBk5	NA	Algal mat (Dry Valleys, Antarctica), soil (Lake Wellman area, Darwin Mountains, Antarctica)	Real
GTGCCAGCAGCCGCGGTAATACGGAGGGTGCAAGCGTTGTCCGGATTTATTGGGTTTAAAGGGTGCGTAGGCGGCTTTTTAAGTCAGTGGTGAAATGCGGCAGCTCAACTGCCGGAGTGCCATTGATACTGAAAAGCTTGAGTATAGATGAGGCAGGCGGAATTTATGGTGTAGCGGTGAAATGCATAGATACCATAAAGAACACCGATAGCGTAGGCAGCTTGCTAAACTATAACTGACGCTGAGGCACGAAAGCATGGGTAGCGAACAGGATTAGATACCCTGGTAGTCCATGCCGTAAACGATGATTACTCGATGTGTGCGATACACAGTACGCGTCCAAGCGAAAGCGTTAAGTAATCCACCTGGGGAGTACGCCCGCAAGGGTGAAACTCAAAG…	0	0	0	0	40	0	0	0	0	0	0	40	Bacteria	Bacteroidota	Bacteroidia	Cytophagales	MWH-CFBk5	NA	Algal mat (Dry Valleys, Antarctica), soil (Lake Wellman area, Darwin Mountains, Antarctica)	Real
GTGTCAGCCGCCGCGGTAATACGGAGGGTGCAAGCGTTGTCCGGATTTATTGGGTTTAAAGGGTGCGTAGGCGGCTTTTTAAGTCAGTGGTGAAATGCGGCAGCTCAACTGCCGGAGTGCCATTGATACTGAAAAGCTTGAGTATAGATGAGGCAGGCGGAATTTATGGTGTAGCGGTGAAATGCATAGATACCATAAAGAACACCGATAGCGTAGGCAGCTTGCTAAACTATAACTGACGCTGAGGCACGAAAGCATGGGTAGCGAACAGGATTAGATACCCTGGTAGTCCATGCCGTAAACGATGATTACTCGATGTGTGCGATACACAGTACGCGTCCAAGCGAAAGCGTTAAGTAATCCACCTGGGGAGTACGCCCGCAAGGGTGAAACTCAAAT…	0	0	0	0	40	0	0	0	0	0	0	40	Bacteria	Bacteroidota	Bacteroidia	Cytophagales	MWH-CFBk5	NA	Algal mat (Dry Valleys, Antarctica), soil (Lake Wellman area, Darwin Mountains, Antarctica)	Real
GTGTCAGCAGCCGCGGTAATACGTAGGGGGCAAGCGTTGTCCGGAATCATTGGGCGTAAAGAGCGTGTAGGCGGCCCGGTAAGTCCGCTGTGAAAGTCGAGGGCTCAACCCTCGAATGCCGGCGGATACTGTCGGGCTAGAGTCCGGAAGAGGCGAGTGGAATTCCTGGTGTAGCGGTGAAATGCGCAGATATCAGGAGGAACACCAACGGCGAAGGCAGCTCGCTGGGACGGTACTGACGCTGAGACGCGAAAGCGTGGGGAGCAAACAGGATTAGATACCCTGGTAGTCCACGCCGTAAACGATGGGCACTAGGTGTGGGAGGTGTCGACTCCTTCCGTGCCGAAGCTAACGCATTAAGTGCCCCGCCTGGGGAGTACGGCCGCAAGGCTAAAACTC…	0	0	0	0	40	0	0	0	0	0	0	40	Bacteria	Actinobacteriota	Thermoleophilia	Solirubrobacterales	Solirubrobacteraceae	Solirubrobacter	Bioconsolidated stone at the Royal Chapel of Granada, soil, non-fumarole soil (elev. 5235 m) collected at Socompa Volcano (Andes)	Real
GTGTCAGCAGCCGCGGTAATACGGAGGGTGCAAGCGTTGTCCGGATTTATTGGGTTTAAAGGGTGCGTAGGCGGCTTTTTAAGTCAGTGGTGAAATGCGGCAGCTCAACTGCCGGAGTGCCATTGATACTGAAAAGCTTGAGTATAGATGAGGCAGGCGGAATTTATGGTGTAGCGGTGAAATGCATAGATACCATAAAGAACACCGATAGCGTAGGCAGCTTGCTAAACTATAACTGACGCTGAGGCACGAAAGCATGGGTAGCGAACAGGATTAGATACCCTGGTAGTCCATGCCGTAAACGATGATTACTCGATGTGTGCGATACACAGTACGCGTCCAAGCGAAAGCGTTAAGTAATCCACCTGGGGAGTACGCCCGCAAGGGTGAAACTCAAAT…	0	0	0	0	38	0	0	0	0	0	0	38	Bacteria	Bacteroidota	Bacteroidia	Cytophagales	MWH-CFBk5	NA	Algal mat (Dry Valleys, Antarctica), soil (Lake Wellman area, Darwin Mountains, Antarctica)	Real
GTGCCAGCCGCCGCGGTAATACGGAGGGTGCAAGCGTTGTCCGGATTTATTGGGTTTAAAGGGTGCGTAGGCGGCTTTTTAAGTCAGTGGTGAAATGCGGCAGCTCAACTGCCGGAGTGCCATTGATACTGAAAAGCTTGAGTATAGATGAGGCAGGCGGAATTTATGGTGTAGCGGTGAAATGCATAGATACCATAAAGAACACCGATAGCGTAGGCAGCTTGCTAAACTATAACTGACGCTGAGGCACGAAAGCATGGGTAGCGAACAGGATTAGATACCCTGGTAGTCCATGCCGTAAACGATGATTACTCGATGTGTGCGATACACAGTACGCGTCCAAGCGAAAGCGTTAAGTAATCCACCTGGGGAGTACGCCCGCAAGGGTGAAACTCAAAG…	0	0	0	0	38	0	0	0	0	0	0	38	Bacteria	Bacteroidota	Bacteroidia	Cytophagales	MWH-CFBk5	NA	Algal mat (Dry Valleys, Antarctica), soil (Lake Wellman area, Darwin Mountains, Antarctica)	Real
GTGCCAGCCGCCGCGGTAATACGGAGGGTGCAAGCGTTGTCCGGATTTATTGGGTTTAAAGGGTGCGTAGGCGGCTTTTTAAGTCAGTGGTGAAATGCGGCAGCTCAACTGCCGGAGTGCCATTGATACTGAAAAGCTTGAGTATAGATGAGGCAGGCGGAATTTATGGTGTAGCGGTGAAATGCATAGATACCATAAAGAACACCGATAGCGTAGGCAGCTTGCTAAACTATAACTGACGCTGAGGCACGAAAGCATGGGTAGCGAACAGGATTAGATACCCTGGTAGTCCATGCCGTAAACGATGATTACTCGATGTGTGCGATACACAGTACGCGTCCAAGCGAAAGCGTTAAGTAATCCACCTGGGGAGTACGCCCGCAAGGGTGAAACTCAAAT…	0	0	0	0	38	0	0	0	0	0	0	38	Bacteria	Bacteroidota	Bacteroidia	Cytophagales	MWH-CFBk5	NA	Algal mat (Dry Valleys, Antarctica), soil (Lake Wellman area, Darwin Mountains, Antarctica)	Real
GTGTCAGCCGCCGCGGTAATACGGAGGGTGCAAGCGTTGTCCGGATTTATTGGGTTTAAAGGGTGCGTAGGCGGCTTTTTAAGTCAGTGGTGAAATGCGGCAGCTCAACTGCCGGAGTGCCATTGATACTGAAAAGCTTGAGTATAGATGAGGCAGGCGGAATTTATGGTGTAGCGGTGAAATGCATAGATACCATAAAGAACACCGATAGCGTAGGCAGCTTGCTAAACTATAACTGACGCTGAGGCACGAAAGCATGGGTAGCGAACAGGATTAGATACCCTGGTAGTCCATGCCGTAAACGATGATTACTCGATGTGTGCGATACACAGTACGCGTCCAAGCGAAAGCGTTAAGTAATCCACCTGGGGAGTACGCCCGCAAGGGTGAAACTCAAAG…	0	0	0	0	37	0	0	0	0	0	0	37	Bacteria	Bacteroidota	Bacteroidia	Cytophagales	MWH-CFBk5	NA	Algal mat (Dry Valleys, Antarctica), soil (Lake Wellman area, Darwin Mountains, Antarctica)	Real
GTGCCAGCCGCCGCGGTAATACGGAGGGGGCTAGCGTTGTTCGGAATTACTGGGCGTAAAGCGCACGTAGGCGGCTTTGTAAGTTAGAGGTGAAAGCCCGGGGCTCAACTCCGGAATTGCCTTTAAGACTGCATCGCTTGAACATCGGAGAGGTAAGTGGAATTCCGAGTGTAGAGGTGAAATTCGTAGATATTCGGAAGAACACCAGTGGCGAAGGCGACTTACTGGACGATTGTTGACGCTGAGGTGCGAAAGCGTGGGGAGCAAACAGGATTAGATACCCTGGTAGTCCACGCCGTAAACGATGATAACTATCTGTTGGGACCCTTAGGGTTTCAGTGGAGCAGCTAACGCATTAAGTTATCCGCCTGGGGAGTACGGTCGCAAGATTAAAACTCA…	0	0	0	0	37	0	0	0	0	0	0	37	Bacteria	Proteobacteria	Alphaproteobacteria	Sphingomonadales	Sphingomonadaceae	Sphingomonas	Epilithic biofilm from limestone, glacier ice, soil (yunnan Stone forest, china)	Real
GTGTCAGCCGCCGCGGTAATACGGAGGGTGCAAGCGTTGTCCGGATTTATTGGGTTTAAAGGGTGCGTAGGCGGCTTTTTAAGTCAGTGGTGAAATGCGGCAGCTCAACTGCCGGAGTGCCATTGATACTGAAAAGCTTGAGTATAGATGAGGCAGGCGGAATTTATGGTGTAGCGGTGAAATGCATAGATACCATAAAGAACACCGATAGCGTAGGCAGCTTGCTAAACTATAACTGACGCTGAGGCACGAAAGCATGGGTAGCGAACAGGATTAGATACCCTGGTAGTCCATGCCGTAAACGATGATTACTCGATGTGTGCGATACACAGTACGCGTCCAAGCGAAAGCGTTAAGTAATCCACCTGGGGAGTACGCCCGCAAGGGTGAAACTCAAAG…	0	0	0	0	36	0	0	0	0	0	0	36	Bacteria	Bacteroidota	Bacteroidia	Cytophagales	MWH-CFBk5	NA	Algal mat (Dry Valleys, Antarctica), soil (Lake Wellman area, Darwin Mountains, Antarctica)	Real
GTGCCAGCAGCCGCGGTAATACGGAGGGTGCAAGCGTTATCCGGATTCACTGGGTTTAAAGGGTGCGTAGGTGGGAATGTAAGTCAGTGGTGAAATCTTTGAGCTTAACTCAGAAACTGCCATTGATACTATGTTTCTTGAATTTTCTGGAGGTCAGCGGAATATGTCATGTAGCGGTGAAATGCTTAGATATGACATAGAACACCAATTGCGAAGGCAGCTGGCTACAGGGATATTGACACTGAGGCACGAAAGCGTGGGGATCAAACAGGATTAGATACCCTGGTAGTCCACGCCCTAAACGATGGATACTCGACATTTGTGATACACAATAAGTGTCTGAGCGAAAGCATTAAGTATCCCACCTGGGAAGTACGACCGCAAGGTTGAAACTCAAAT…	0	0	0	0	36	0	0	0	0	0	0	36	Bacteria	Bacteroidota	Bacteroidia	Chitinophagales	Chitinophagaceae	Segetibacter	soil, volcanic ash, air, hospital therapy pool, nitrogren amended dry medow surface soil	Real
GTGCCAGCAGCCGCGGTAATACGAAGGGGGCTAGCGTTGCTCGGAATTACTGGGCGTAAAGGGCGCGTAGGCGGCGCATTTAGTCAGGCGTGAAATTCCTGGGCTCAACCTGGGGACTGCGCTTGATACGGGTGTGCTAGAGGATGGAAGAGGCTCGCGGAATTCCCAGTGTAGAGGTGAAATTCGTAGATATTGGGAAGAACACCGGTGGCGAAGGCGGCGAGCTGGTCCATTACTGACGCTGAGGCGCGACAGCGTGGGGAGCAAACAGGATTAGATACCCTGGTAGTCCACGCCGTAAACGATGTGCGCTGGATGTTGGGCGGCCTAGCCGTTCAGTGTCGTAGCTAACGCGGTAAGCGCACCGCCTGGGGAGTACGGCCGCAAGGTTGAAACTTA…	0	0	0	0	35	0	0	0	0	0	0	35	Bacteria	Proteobacteria	Alphaproteobacteria	Acetobacterales	Acetobacteraceae	Belnapia	Soil crust (spruce woods national park soil crust, MB, Canada), Atelopus certus (toad)	Real
GTGTCAGCAGCCGCGGTAATACGGAGGGTGCAAGCGTTGTCCGGATTTATTGGGTTTAAAGGGTGCGTAGGCGGCTTTTTAAGTCAGTGGTGAAATGCGGCAGCTCAACTGCCGGAGTGCCATTGATACTGAAAAGCTTGAGTATAGATGAGGCAGGCGGAATTTATGGTGTAGCGGTGAAATGCATAGATACCATAAAGAACACCGATAGCGTAGGCAGCTTGCTAAACTATAACTGACGCTGAGGCACGAAAGCATGGGTAGCGAACAGGATTAGATACCCTGGTAGTCCATGCCGTAAACGATGATTACTCGATGTGTGCGATACACAGTACGCGTCCAAGCGAAAGCGTTAAGTAATCCACCTGGGGAGTACGCCCGCAAGGGTGAAACTTAAAT…	0	0	0	0	35	0	0	0	0	0	0	35	Bacteria	Bacteroidota	Bacteroidia	Cytophagales	MWH-CFBk5	NA	Algal mat (Dry Valleys, Antarctica), soil (Lake Wellman area, Darwin Mountains, Antarctica)	Real
GTGTCAGCCGCCGCGGTAATACGGAGGGTGCAAGCGTTGTCCGGATTTATTGGGTTTAAAGGGTGCGTAGGCGGCTTTTTAAGTCAGTGGTGAAATGCGGCAGCTCAACTGCCGGAGTGCCATTGATACTGAAAAGCTTGAGTATAGATGAGGCAGGCGGAATTTATGGTGTAGCGGTGAAATGCATAGATACCATAAAGAACACCGATAGCGTAGGCAGCTTGCTAAACTATAACTGACGCTGAGGCACGAAAGCATGGGTAGCGAACAGGATTAGATACCCTGGTAGTCCATGCCGTAAACGATGATTACTCGATGTGTGCGATACACAGTACGCGTCCAAGCGAAAGCGTTAAGTAATCCACCTGGGGAGTACGCCCGCAAGGGTGAAACTTAAAT…	0	0	0	0	35	0	0	0	0	0	0	35	Bacteria	Bacteroidota	Bacteroidia	Cytophagales	MWH-CFBk5	NA	Algal mat (Dry Valleys, Antarctica), soil (Lake Wellman area, Darwin Mountains, Antarctica)	Real
GTGCCAGCAGCCGCGGTAATACGGAGGGTGCAAGCGTTGTCCGGATTTATTGGGTTTAAAGGGTGCGTAGGCGGCTTTTTAAGTCAGTGGTGAAATGCGGCAGCTCAACTGCCGGAGTGCCATTGATACTGAAAAGCTTGAGTATAGATGAGGCAGGCGGAATTTATGGTGTAGCGGTGAAATGCATAGATACCATAAAGAACACCGATAGCGTAGGCAGCTTGCTAAACTATAACTGACGCTGAGGCACGAAAGCATGGGTAGCGAACAGGATTAGATACCCTGGTAGTCCATGCCGTAAACGATGATTACTCGATGTGTGCGATACACAGTACGCGTCCAAGCGAAAGCGTTAAGTAATCCACCTGGGGAGTACGCCCGCAAGGGTGAAACTCAAAT…	0	0	0	0	35	0	0	0	0	0	0	35	Bacteria	Bacteroidota	Bacteroidia	Cytophagales	MWH-CFBk5	NA	Algal mat (Dry Valleys, Antarctica), soil (Lake Wellman area, Darwin Mountains, Antarctica)	Real
GTGTCAGCAGCCGCGGTAATACGGAGGGTGCAAGCGTTGTCCGGATTTATTGGGTTTAAAGGGTGCGTAGGCGGCTTTTTAAGTCAGTGGTGAAATGCGGCAGCTCAACTGCCGGAGTGCCATTGATACTGAAAAGCTTGAGTATAGATGAGGCAGGCGGAATTTATGGTGTAGCGGTGAAATGCATAGATACCATAAAGAACACCGATAGCGTAGGCAGCTTGCTAAACTATAACTGACGCTGAGGCACGAAAGCATGGGTAGCGAACAGGATTAGATACCCTGGTAGTCCATGCCGTAAACGATGATTACTCGATGTGTGCGATACACAGTACGCGTCCAAGCGAAAGCGTTAAGTAATCCACCTGGGGAGTACGCCCGCAAGGGTGAAACTCAAAG…	0	0	0	0	35	0	0	0	0	0	0	35	Bacteria	Bacteroidota	Bacteroidia	Cytophagales	MWH-CFBk5	NA	Algal mat (Dry Valleys, Antarctica), soil (Lake Wellman area, Darwin Mountains, Antarctica)	Real
GTGCCAGCAGCCGCGGTAATACGTAGGGTGCAAGCGTTGTCCGGAATTATTGGGCGTAAAGAGCTCGTAGGCGGTTTGTCACGTCGGCTGTGAAATCCCGAGGCTCAACCTCGGGTCTGCAGTCGATACGGGCAGACTAGAGTACTGCAGGGGAGACTGGAATTCCTGGTGTAGCGGTGGAATGCGCAGATATCAGGAGGAACACCGGTGGCGAAGGCGGGTCTCTGGGCAGTAACTGACGCTGAGGAGCGAAAGCGTGGGGAGCGAACAGGATTAGATACCCTGGTAGTCCACGCCGTAAACGGTGGGCGCTAGGTGTGGGGACCATTCCACGGTCTCTGTGCCGCAGCTAACGCATTAAGCGCCCCGCCTGGGGAGTACGGCCGCAAGGCTAAAACT…	0	0	0	0	34	0	0	0	0	0	0	34	Bacteria	Actinobacteriota	Actinobacteria	Frankiales	Geodermatophilaceae	NA	Non-fumerole soil (Socompa Volcano, Andes), rhizosphere soil (cold desert, Norway), desert soil (Atacama)	Real
GTGTCAGCAGCCGCGGTAATACGTAGGGTGCAAGCGTTGTCCGGAATTATTGGGCGTAAAGAGCTCGTAGGCGGTTTGTCACGTCGGCTGTGAAATCCCGAGGCTCAACCTCGGGTCTGCAGTCGATACGGGCAGACTAGAGTACTGCAGGGGAGACTGGAATTCCTGGTGTAGCGGTGGAATGCGCAGATATCAGGAGGAACACCGGTGGCGAAGGCGGGTCTCTGGGCAGTAACTGACGCTGAGGAGCGAAAGCGTGGGGAGCGAACAGGATTAGATACCCTGGTAGTCCACGCCGTAAACGGTGGGCGCTAGGTGTGGGGACCATTCCACGGTCTCTGTGCCGCAGCTAACGCATTAAGCGCCCCGCCTGGGGAGTACGGCCGCAAGGCTAAAACT…	0	0	0	0	34	0	0	0	0	0	0	34	Bacteria	Actinobacteriota	Actinobacteria	Frankiales	Geodermatophilaceae	NA	Non-fumerole soil (Socompa Volcano, Andes), rhizosphere soil (cold desert, Norway), desert soil (Atacama)	Real
GTGCCAGCAGCCGCGGTAATACGGAGGGTGCAAGCGTTGTCCGGATTTATTGGGTTTAAAGGGTGCGTAGGCGGCTTTTTAAGTCAGTGGTGAAATGCGGCAGCTCAACTGCCGGAGTGCCATTGATACTGAAAAGCTTGAGTATAGATGAGGCAGGCGGAATTTATGGTGTAGCGGTGAAATGCATAGATACCATAAAGAACACCGATAGCGTAGGCAGCTTGCTAAACTATAACTGACGCTGAGGCACGAAAGCATGGGTAGCGAACAGGATTAGATACCCTGGTAGTCCATGCCGTAAACGATGATTACTCGATGTGTGCGATACACAGTACGCGTCCAAGCGAAAGCGTTAAGTAATCCACCTGGGGAGTACGCCCGCAAGGGTGAAACTCAAAG…	0	0	0	0	34	0	0	0	0	0	0	34	Bacteria	Bacteroidota	Bacteroidia	Cytophagales	MWH-CFBk5	NA	Algal mat (Dry Valleys, Antarctica), soil (Lake Wellman area, Darwin Mountains, Antarctica)	Real
GTGCCAGCCGCCGCGGTAATACGGAGGGTGCAAGCGTTGTCCGGATTTATTGGGTTTAAAGGGTGCGTAGGCGGCTTTTTAAGTCAGTGGTGAAATGCGGCAGCTCAACTGCCGGAGTGCCATTGATACTGAAAAGCTTGAGTATAGATGAGGCAGGCGGAATTTATGGTGTAGCGGTGAAATGCATAGATACCATAAAGAACACCGATAGCGTAGGCAGCTTGCTAAACTATAACTGACGCTGAGGCACGAAAGCATGGGTAGCGAACAGGATTAGATACCCTGGTAGTCCATGCCGTAAACGATGATTACTCGATGTGTGCGATACACAGTACGCGTCCAAGCGAAAGCGTTAAGTAATCCACCTGGGGAGTACGCCCGCAAGGGTGAAACTCAAAT…	0	0	0	0	33	0	0	0	0	0	0	33	Bacteria	Bacteroidota	Bacteroidia	Cytophagales	MWH-CFBk5	NA	Algal mat (Dry Valleys, Antarctica), soil (Lake Wellman area, Darwin Mountains, Antarctica)	Real
GTGCCAGCAGCCGCGGTAATACGGAGGGTGCAAGCGTTGTCCGGATTTATTGGGTTTAAAGGGTGCGTAGGCGGCTTTTTAAGTCAGTGGTGAAATGCGGCAGCTCAACTGCCGGAGTGCCATTGATACTGAAAAGCTTGAGTATAGATGAGGCAGGCGGAATTTATGGTGTAGCGGTGAAATGCATAGATACCATAAAGAACACCGATAGCGTAGGCAGCTTGCTAAACTATAACTGACGCTGAGGCACGAAAGCATGGGTAGCGAACAGGATTAGATACCCTGGTAGTCCATGCCGTAAACGATGATTACTCGATGTGTGCGATACACAGTACGCGTCCAAGCGAAAGCGTTAAGTAATCCACCTGGGGAGTACGCCCGCAAGGGTGAAACTCAAAG…	0	0	0	0	33	0	0	0	0	0	0	33	Bacteria	Bacteroidota	Bacteroidia	Cytophagales	MWH-CFBk5	NA	Algal mat (Dry Valleys, Antarctica), soil (Lake Wellman area, Darwin Mountains, Antarctica)	Real
GTGTCAGCAGCCGCGGTAATACGGAGGGTGCAAGCGTTGTCCGGATTTATTGGGTTTAAAGGGTGCGTAGGCGGCTTTTTAAGTCAGTGGTGAAATGCGGCAGCTCAACTGCCGGAGTGCCATTGATACTGAAAAGCTTGAGTATAGATGAGGCAGGCGGAATTTATGGTGTAGCGGTGAAATGCATAGATACCATAAAGAACACCGATAGCGTAGGCAGCTTGCTAAACTATAACTGACGCTGAGGCACGAAAGCATGGGTAGCGAACAGGATTAGATACCCTGGTAGTCCATGCCGTAAACGATGATTACTCGATGTGTGCGATACACAGTACGCGTCCAAGCGAAAGCGTTAAGTAATCCACCTGGGGAGTACGCCCGCAAGGGTGAAACTCAAAG…	0	0	0	0	33	0	0	0	0	0	0	33	Bacteria	Bacteroidota	Bacteroidia	Cytophagales	MWH-CFBk5	NA	Algal mat (Dry Valleys, Antarctica), soil (Lake Wellman area, Darwin Mountains, Antarctica)	Real
GTGCCAGCAGCCGCGGTAATACGGAGGGTGCAAGCGTTGTCCGGATTTATTGGGTTTAAAGGGTGCGTAGGCGGCTTTTTAAGTCAGTGGTGAAATGCGGCAGCTCAACTGCCGGAGTGCCATTGATACTGAAAAGCTTGAGTATAGATGAGGCAGGCGGAATTTATGGTGTAGCGGTGAAATGCATAGATACCATAAAGAACACCGATAGCGTAGGCAGCTTGCTAAACTATAACTGACGCTGAGGCACGAAAGCATGGGTAGCGAACAGGATTAGATACCCTGGTAGTCCATGCCGTAAACGATGATTACTCGATGTGTGCGATACACAGTACGCGTCCAAGCGAAAGCGTTAAGTAATCCACCTGGGGAGTACGCCCGCAAGGGTGAAACTTAAAT…	0	0	0	0	33	0	0	0	0	0	0	33	Bacteria	Bacteroidota	Bacteroidia	Cytophagales	MWH-CFBk5	NA	Algal mat (Dry Valleys, Antarctica), soil (Lake Wellman area, Darwin Mountains, Antarctica)	Real
GTGCCAGCAGCCGCGGTAATACGGAGGGTGCAAGCGTTGTCCGGATTTATTGGGTTTAAAGGGTGCGTAGGCGGCTTAATAAGTCCGTGGTGAAAGCCAACAGCTCAACTGTTGAACTGCCATGGATACTGTTAGGCTTGAGTACAGACGAGGTAGGCGGAATGGATCGTGTAGCGGTGAAATGCATAGATACGATCCAGAACACCGATTGCGTAGGCAGCTTACTAGGCTGTAACTGACGCTGAGGCACGAAAGCGTGGGGAGCGAACAGGATTAGATACCCTGGTAGTCCACGCCGTAAACGATGATTACTCGATGTTGGCGATACACAGTCAGCGTCTTAGCGAAAGCGTTAAGTAATCCACCTGGGGAGTACGCCCGCAAGGGTGAAACTCAAAG…	0	0	0	0	32	0	0	0	0	0	0	32	Bacteria	Bacteroidota	Bacteroidia	Cytophagales	Hymenobacteraceae	Adhaeribacter	Soil (Lake Wellman area, Darwin mountains, Antarctica)	Real
GTGTCAGCAGCCGCGGTAATACGTAGGGACCAAGCGTTGTTCGGATTTACTGGGCGTAAAGGGCGTGTAGGCGGCGTGACAAGTCAGTTGTGAAATCTCCGAGCTTAACTCGGAACGGTCAACTGATACTGTTGTGCTAGAGTACAGAAGGGGCAATCGGAATTCTTGGTGTAGCGGTGAAATGCGTAGATATCAAGAGGAACACCTGAGGTGAAGACGGGTTGCTGGGCTGATACTGACGCTGAGGCGCGAAAGCTAGGGTAGCAAACGGGATTAGATACCCCGGTAGTCCTAGCCCTAAACGATGAATACTTGGTGTCTGGAGTATTATTTCTCTGGGTGCCGTCGCTAACGTTTTAAGTATTCCGCCTGGGGAGTACGCACGCAAGTGTGAAACTC…	0	0	0	0	31	0	0	0	0	0	0	31	Bacteria	Acidobacteriota	Blastocatellia	Blastocatellales	Blastocatellaceae	Blastocatella	Hubert's Nightmare cave sediments (volcanic ice cave, Mt. Erebus, Antarctica), microbial biofilm on mineral composite substrate	Real
GTGCCAGCAGCCGCGGTAATACGTAGGGACCAAGCGTTGTTCGGATTTACTGGGCGTAAAGGGCGTGTAGGCGGCGTGACAAGTCAGTTGTGAAATCTCCGAGCTTAACTCGGAACGGTCAACTGATACTGTTGTGCTAGAGTACAGAAGGGGCAATCGGAATTCTTGGTGTAGCGGTGAAATGCGTAGATATCAAGAGGAACACCTGAGGTGAAGACGGGTTGCTGGGCTGATACTGACGCTGAGGCGCGAAAGCTAGGGTAGCAAACGGGATTAGATACCCCGGTAGTCCTAGCCCTAAACGATGAATACTTGGTGTCTGGAGTATTATTTCTCTGGGTGCCGTCGCTAACGTTTTAAGTATTCCGCCTGGGGAGTACGCACGCAAGTGTGAAACTC…	0	0	0	0	30	0	0	0	0	0	0	30	Bacteria	Acidobacteriota	Blastocatellia	Blastocatellales	Blastocatellaceae	Blastocatella	Hubert's Nightmare cave sediments (volcanic ice cave, Mt. Erebus, Antarctica), microbial biofilm on mineral composite substrate, Chernobyl concrete microbial biofilm	Real
GTGCCAGCCGCCGCGGTAATACGGAGGGTGCAAGCGTTGTCCGGATTTATTGGGTTTAAAGGGTGCGTAGGCGGCTTTTTAAGTCAGTGGTGAAATGCGGCAGCTCAACTGCCGGAGTGCCATTGATACTGAAAAGCTTGAGTATAGATGAGGCAGGCGGAATTTATGGTGTAGCGGTGAAATGCATAGATACCATAAAGAACACCGATAGCGTAGGCAGCTTGCTAAACTATAACTGACGCTGAGGCACGAAAGCATGGGTAGCGAACAGGATTAGATACCCTGGTAGTCCATGCCGTAAACGATGATTACTCGATGTGTGCGATACACAGTACGCGTCCAAGCGAAAGCGTTAAGTAATCCACCTGGGGAGTACGCCCGCAAGGGTGAAACTTAAAG…	0	0	0	0	30	0	0	0	0	0	0	30	Bacteria	Bacteroidota	Bacteroidia	Cytophagales	MWH-CFBk5	NA	Algal mat (Dry Valleys, Antarctica), soil (Lake Wellman area, Darwin Mountains, Antarctica)	Real
GTGCCAGCAGCCGCGGTAATACGGAGGGTGCAAGCGTTGTCCGGATTTATTGGGTTTAAAGGGTGCGTAGGTGGCGTCTTAAGTCTGGTTTGAAAGCAGGCGGCTCAACCGTCTGATGTGGCTGGAAACTGGGGCGCTTGAATGAGTTGGCGGTAGCCGGAACGGGTCATGTAGCGGTGAAATGCATAGATATGACCCAGAACACCGATTGCGAAGGCAGGCTACTAGGACTTGATTGACACTGAGGCACGAGAGCATGGGTAGCGAACAGGATTAGATACCCTGGTAGTCCATGCCGTAAACGATGATTACTGGCTGTGTGTGTTCAAGCATGCGTGGCTGAGCGAAAGCGTTAAGTAATCCACCTGGGGAGTACGCTGGCAACAGTGAAACTCAAAT…	0	0	0	0	30	0	0	0	0	0	0	30	Bacteria	Bacteroidota	Bacteroidia	Cytophagales	Spirosomaceae	Spirosoma	Soil (Alexander Isalnd, Antarctica), deglaciated soil (China), Tuff in a Tibet desert (high altitude, arid)	Real
GTGCCAGCAGCCGCGGTAATACGTAGGGACCAAGCGTTGTTCGGATTTACTGGGCGTAAAGGGCGTGTAGGCGGCGTGACAAGTCAGTTGTGAAATCTCCGAGCTTAACTCGGAACGGTCAACTGATACTGTTGTGCTAGAGTACAGAAGGGGCAATCGGAATTCTTGGTGTAGCGGTGAAATGCGTAGATATCAAGAGGAACACCTGAGGTGAAGACGGGTTGCTGGGCTGATACTGACGCTGAGGCGCGAAAGCTAGGGTAGCAAACGGGATTAGATACCCCGGTAGTCCTAGCCCTAAACGATGAATACTTGGTGTCTGGAGTATTATTTCTCTGGGTGCCGTCGCTAACGTTTTAAGTATTCCGCCTGGGGAGTACGCACGCAAGTGTGAAACTC…	0	0	0	0	29	0	0	0	0	0	0	29	Bacteria	Acidobacteriota	Blastocatellia	Blastocatellales	Blastocatellaceae	Blastocatella	Hubert's Nightmare cave sediments (volcanic ice cave, Mt. Erebus, Antarctica), microbial biofilm on mineral composite substrate, Chernobyl concrete microbial biofilm	Real
GTGTCAGCCGCCGCGGTAATACGGAGGGTGCAAGCGTTGTCCGGATTTATTGGGTTTAAAGGGTGCGTAGGCGGCTTTTTAAGTCAGTGGTGAAATGCGGCAGCTCAACTGCCGGAGTGCCATTGATACTGAAAAGCTTGAGTATAGATGAGGCAGGCGGAATTTATGGTGTAGCGGTGAAATGCATAGATACCATAAAGAACACCGATAGCGTAGGCAGCTTGCTAAACTATAACTGACGCTGAGGCACGAAAGCATGGGTAGCGAACAGGATTAGATACCCTGGTAGTCCATGCCGTAAACGATGATTACTCGATGTGTGCGATACACAGTACGCGTCCAAGCGAAAGCGTTAAGTAATCCACCTGGGGAGTACGCCCGCAAGGGTGAAACTCAAAT…	0	0	0	0	29	0	0	0	0	0	0	29	Bacteria	Bacteroidota	Bacteroidia	Cytophagales	MWH-CFBk5	NA	Algal mat (Dry Valleys, Antarctica), soil (Lake Wellman area, Darwin Mountains, Antarctica)	Real
GTGCCAGCAGCCGCGGTAATACGGAGGGGGCTAGCGTTGTTCGGAATTACTGGGCGTAAAGCGCACGTAGGCGGCTTTGTAAGTTAGAGGTGAAAGCCCGGGGCTCAACTCCGGAATTGCCTTTAAGACTGCATCGCTTGAACATCGGAGAGGTAAGTGGAATTCCGAGTGTAGAGGTGAAATTCGTAGATATTCGGAAGAACACCAGTGGCGAAGGCGACTTACTGGACGATTGTTGACGCTGAGGTGCGAAAGCGTGGGGAGCAAACAGGATTAGATACCCTGGTAGTCCACGCCGTAAACGATGATAACTATCTGTTGGGACCCTTAGGGTTTCAGTGGAGCAGCTAACGCATTAAGTTATCCGCCTGGGGAGTACGGTCGCAAGATTAAAACTCA…	0	0	0	0	28	0	0	0	0	0	0	28	Bacteria	Proteobacteria	Alphaproteobacteria	Sphingomonadales	Sphingomonadaceae	Sphingomonas	Epilithic biofilm from limestone, glacier ice, soil (yunnan Stone forest, china)	Real
GTGTCAGCAGCCGCGGTAATACGTAGGGACCAAGCGTTGTTCGGATTTACTGGGCGTAAAGGGCGTGTAGGCGGCGTGACAAGTCAGTTGTGAAATCTCCGAGCTTAACTCGGAACGGTCAACTGATACTGTTGTGCTAGAGTACAGAAGGGGCAATCGGAATTCTTGGTGTAGCGGTGAAATGCGTAGATATCAAGAGGAACACCTGAGGTGAAGACGGGTTGCTGGGCTGATACTGACGCTGAGGCGCGAAAGCTAGGGTAGCAAACGGGATTAGATACCCCGGTAGTCCTAGCCCTAAACGATGAATACTTGGTGTCTGGAGTATTATTTCTCTGGGTGCCGTCGCTAACGTTTTAAGTATTCCGCCTGGGGAGTACGCACGCAAGTGTGAAACTC…	0	0	0	0	27	0	0	0	0	0	0	27	Bacteria	Acidobacteriota	Blastocatellia	Blastocatellales	Blastocatellaceae	Blastocatella	Hubert's Nightmare cave sediments (volcanic ice cave, Mt. Erebus, Antarctica), microbial biofilm on mineral composite substrate, Chernobyl concrete microbial biofilm	Real
GTGCCAGCAGCCGCGGTAATACGTAGGGACCAAGCGTTGTTCGGATTTACTGGGCGTAAAGGGCGTGTAGGCGGCGTGACAAGTCAGTTGTGAAATCTCCGAGCTTAACTCGGAACGGTCAACTGATACTGTTGTGCTAGAGTACAGAAGGGGCAATCGGAATTCTTGGTGTAGCGGTGAAATGCGTAGATATCAAGAGGAACACCTGAGGTGAAGACGGGTTGCTGGGCTGATACTGACGCTGAGGCGCGAAAGCTAGGGTAGCAAACGGGATTAGATACCCCGGTAGTCCTAGCCCTAAACGATGAATACTTGGTGTCTGGAGTATTATTTCTCTGGGTGCCGTCGCTAACGTTTTAAGTATTCCGCCTGGGGAGTACGCACGCAAGTGTGAAACTC…	0	0	0	0	27	0	0	0	0	0	0	27	Bacteria	Acidobacteriota	Blastocatellia	Blastocatellales	Blastocatellaceae	Blastocatella	Hubert's Nightmare cave sediments (volcanic ice cave, Mt. Erebus, Antarctica), microbial biofilm on mineral composite substrate, Chernobyl concrete microbial biofilm	Real
GTGCCAGCAGCCGCGGTAATACGTAGGGACCAAGCGTTGTTCGGATTTACTGGGCGTAAAGGGCGTGTAGGCGGCGTGACAAGTCAGTTGTGAAATCTCCGAGCTTAACTCGGAACGGTCAACTGATACTGTTGTGCTAGAGTACAGAAGGGGCAATCGGAATTCTTGGTGTAGCGGTGAAATGCGTAGATATCAAGAGGAACACCTGAGGTGAAGACGGGTTGCTGGGCTGATACTGACGCTGAGGCGCGAAAGCTAGGGTAGCAAACGGGATTAGATACCCCGGTAGTCCTAGCCCTAAACGATGAATACTTGGTGTCTGGAGTATTATTTCTCTGGGTGCCGTCGCTAACGTTTTAAGTATTCCGCCTGGGGAGTACGCACGCAAGTGTGAAACTC…	0	0	0	0	27	0	0	0	0	0	0	27	Bacteria	Acidobacteriota	Blastocatellia	Blastocatellales	Blastocatellaceae	Blastocatella	Hubert's Nightmare cave sediments (volcanic ice cave, Mt. Erebus, Antarctica), microbial biofilm on mineral composite substrate, Chernobyl concrete microbial biofilm	Real
GTGCCAGCAGCCGCGGTAATACGGAGGGTGCAAGCGTTGTCCGGATTTATTGGGTTTAAAGGGTGCGTAGGCGGCTTTTTAAGTCAGTGGTGAAATGCGGCAGCTCAACTGCCGGAGTGCCATTGATACTGAAAAGCTTGAGTATAGATGAGGCAGGCGGAATTTATGGTGTAGCGGTGAAATGCATAGATACCATAAAGAACACCGATAGCGTAGGCAGCTTGCTAAACTATAACTGACGCTGAGGCACGAAAGCATGGGTAGCGAACAGGATTAGATACCCTGGTAGTCCATGCCGTAAACGATGATTACTCGATGTGTGCGATACACAGTACGCGTCCAAGCGAAAGCGTTAAGTAATCCACCTGGGGAGTACGCCCGCAAGGGTGAAACTTAAAG…	0	0	0	0	27	0	0	0	0	0	0	27	Bacteria	Bacteroidota	Bacteroidia	Cytophagales	MWH-CFBk5	NA	Algal mat (Dry Valleys, Antarctica), soil (Lake Wellman area, Darwin Mountains, Antarctica)	Real
GTGCCAGCAGCCGCGGTAATACGTAGGGGTCGAGCGTTGTCCGGAGTTACTGGGCGTAAAGCGTGCGCAGGCGGCGCATCGCGCCCGACGTGAAAGCCCCCGGCTCAACCGGGGAGGGTCGTCGGGGACGGGTGCGCTTGAGGGTATCAGGGGCTGGTGGAATTCCCGGTGTAGTGGTGAAATGCGTAGAGATCGGGAGGAACACCCGTGGCGAAGGCGGCCAGCTGGGATACACCTGACGCTGAGGCACGAAGGCGTGGGGAGCGAACGGGATTAGATACCCCGGTAGTCCACGCAGTAAACGATGCAGACTAGGCGTGGGGGGACTTGACCCCCTCCGTGCCGGAGCTAACGCGGGAAGTCTGCCGCCTGGGGAGTACGGCCGCAAGGCTAAAACTC…	0	0	0	0	27	0	0	0	0	0	0	27	Bacteria	Chloroflexi	Chloroflexia	Thermomicrobiales	JG30-KF-CM45	NA	Serpentinized dunite (low temperature alteration of ultramafic rocks in the Leka ophiolite complex), Bioconsolidated stone at the Royal Chapel of Granada	Real
GTGTCAGCCGCCGCGGTAATACGGAGGGTGCAAGCGTTGTCCGGATTTATTGGGTTTAAAGGGTGCGTAGGCGGCTTTTTAAGTCAGTGGTGAAATGCGGCAGCTCAACTGCCGGAGTGCCATTGATACTGAAAAGCTTGAGTATAGATGAGGCAGGCGGAATTTATGGTGTAGCGGTGAAATGCATAGATACCATAAAGAACACCGATAGCGTAGGCAGCTTGCTAAACTATAACTGACGCTGAGGCACGAAAGCATGGGTAGCGAACAGGATTAGATACCCTGGTAGTCCATGCCGTAAACGATGATTACTCGATGTGTGCGATACACAGTACGCGTCCAAGCGAAAGCGTTAAGTAATCCACCTGGGGAGTACGCCCGCAAGGGTGAAACTCAAAG…	0	0	0	0	27	0	0	0	0	0	0	27	Bacteria	Bacteroidota	Bacteroidia	Cytophagales	MWH-CFBk5	NA	Algal mat (Dry Valleys, Antarctica), soil (Lake Wellman area, Darwin Mountains, Antarctica)	Real
GTGTCAGCAGCCGCGGTAATACGGAGGGGGCTAGCGTTGTTCGGAATTACTGGGCGTAAAGCGCACGTAGGCGGCTTTGTAAGTTAGAGGTGAAAGCCCGGGGCTCAACTCCGGAATTGCCTTTAAGACTGCATCGCTTGAACATCGGAGAGGTAAGTGGAATTCCGAGTGTAGAGGTGAAATTCGTAGATATTCGGAAGAACACCAGTGGCGAAGGCGACTTACTGGACGATTGTTGACGCTGAGGTGCGAAAGCGTGGGGAGCAAACAGGATTAGATACCCTGGTAGTCCACGCCGTAAACGATGATAACTATCTGTTGGGACCCTTAGGGTTTCAGTGGAGCAGCTAACGCATTAAGTTATCCGCCTGGGGAGTACGGTCGCAAGATTAAAACTCA…	0	0	0	0	27	0	0	0	0	0	0	27	Bacteria	Proteobacteria	Alphaproteobacteria	Sphingomonadales	Sphingomonadaceae	Sphingomonas	Epilithic biofilm from limestone, glacier ice, soil (yunnan Stone forest, china)	Real
GTGCCAGCAGCCGCGGTAATACGGAGGGTGCGAGCGTTATCCGGAATCACTGGGCGTAAAGGGCGCGTAGGCGGTTTGTTAAGTCCGATGTTAAAGCGTGAGGCTCAACCTCATCACGGCGTTGGATACTGGCAAGCTGGACGGTTGGAGAGGAAGGTAGAATTACCAGTGTAGCGGTGGAATGCGTAGATACTGGTAGGAATACCCATTGCGAAGGCAGCCTTCTGGACAACACGTGACGCTGAGGCGCGAAAGTGTGGGGAGCAAACCGGATTAGATACCCGGGTAGTCCACACCCTAAACGATGCATACTTGGTGTCGGCCCGTTGGGGTCGGTGCCGGAGTTAACGCGTTAAGTATGCCGCCTGGGAAGTACGGCCGCAAGGTTGAAACTCAAAT…	0	0	0	0	27	0	0	0	0	0	0	27	Bacteria	Deinococcota	Deinococci	Deinococcales	Trueperaceae	Truepera	Epilithic biofilm from limestone, glacier ice, soil (yunnan Stone forest, china)	Real
GTGTCAGCAGCCGCGGTAATACGTAGGGACCAAGCGTTGTTCGGATTTACTGGGCGTAAAGGGCGCGTAGGCGGCGTATCAAGTCACTTGTGAAATCTCCGAGCTTAACTCGGAACGGTCAAGTGATACTGATATGCTAGAGTACAGAAAGGGTAATCGGAATTCTCGGTGTAGCGGTGAAATGCGTAGATATCGAGAGGAACACCAGAGGCGAAGGCGGATTACTAGGCTGATACTGACGCTGAGGCGCGAAAGCTAGGGTAGCAAACGGGATTAGATACCCCGGTAGTCCTAGCCCTAAACGATGAATGCTTGGTGTCTGGAGTTTTAATACTCTGGGTGCCGTCGCTAACGTTTTAAGCATTCCGCCTGGGGAGTACGCTCGCAAGAGTGAAACTT…	0	0	0	0	26	0	0	0	0	0	0	26	Bacteria	Acidobacteriota	Blastocatellia	Blastocatellales	Blastocatellaceae	Blastocatella	rock (hyper-arid polar desert), ice, newly deglaciated soil	Real
GTGCCAGCAGCCGCGGTAATACGGAGGGTGCAAGCGTTGTCCGGATTTATTGGGTTTAAAGGGTGCGTAGGCGGCTTAATAAGTCCGTGGTGAAAGCCAACAGCTCAACTGTTGAACTGCCATGGATACTGTTAGGCTTGAGTACAGACGAGGTAGGCGGAATGGATCGTGTAGCGGTGAAATGCATAGATACGATCCAGAACACCGATTGCGTAGGCAGCTTACTAGGCTGTAACTGACGCTGAGGCACGAAAGCGTGGGGAGCGAACAGGATTAGATACCCTGGTAGTCCACGCCGTAAACGATGATTACTCGATGTTGGCGATACACAGTCAGCGTCTTAGCGAAAGCGTTAAGTAATCCACCTGGGGAGTACGCCCGCAAGGGTGAAACTCAAAG…	0	0	0	0	25	0	0	0	0	0	0	25	Bacteria	Bacteroidota	Bacteroidia	Cytophagales	Hymenobacteraceae	Adhaeribacter	Soil (Lake Wellman area, Darwin mountains, Antarctica)	Real
GTGTCAGCAGCCGCGGTAATACGGAGGGTGCAAGCGTTGTCCGGATTTATTGGGTTTAAAGGGTGCGTAGGCGGCTTTTTAAGTCAGTGGTGAAATGCGGCAGCTCAACTGCCGGAGTGCCATTGATACTGAAAAGCTTGAGTATAGATGAGGCAGGCGGAATTTATGGTGTAGCGGTGAAATGCATAGATACCATAAAGAACACCGATAGCGTAGGCAGCTTGCTAAACTATAACTGACGCTGAGGCACGAAAGCATGGGTAGCGAACAGGATTAGATACCCTGGTAGTCCATGCCGTAAACGATGATTACTCGATGTGTGCGATACACAGTACGCGTCCAAGCGAAAGCGTTAAGTAATCCACCTGGGGAGTACGCCCGCAAGGGTGAAACTTAAAT…	0	0	0	0	25	0	0	0	0	0	0	25	Bacteria	Bacteroidota	Bacteroidia	Cytophagales	MWH-CFBk5	NA	Serpentinized dunite (low temperature alteration of ultramafic rocks in the Leka ophiolite complex), Bioconsolidated stone at the Royal Chapel of Granada	Real
GTGCCAGCAGCCGCGGTAATACAGGGGGGGCAAGCGTTGTCCGGAATTACTGGGCGTACAGCGCGCGCAGGCGGTCCACTACGTGCCGTGTGACAGCCGTCGGCTTAACCGACGGAGGCCAGGGTACACGGGTGAACTTGAGGCAGAGAGAGGGATGTGGAATACCCGGTGGAGCGGTGAAATGCGTAGAGATCGGGTGGAACACCAGGGGCGAAGGCGGCATCCTGGCTCTGTACTGACGCTGAGGCGCGAGAGCGTGGGGAGCAAACCGGATTAGATACCCGGGTAGTCCACGCCGTAAACGATGTGTACCCGGCGCTGGGAAGTGATTGCGCTTCTCGGTGCCCCAGCTTACGCGATGAGTACACCGCCTGGGGACTACGGCCGCAAGGCTAAAAC…	0	0	0	0	25	0	0	0	0	0	0	25	Bacteria	Chloroflexi	Chloroflexia	Kallotenuales	AKIW781	NA	Algal mat (Dry Valleys, Antarctica), soil (Lake Wellman area, Darwin Mountains, Antarctica)	Real
GTGTCAGCCGCCGCGGTAATACGTAGGGTGCAAGCGTTGTCCGGAATTATTGGGCGTAAAGAGCTCGTAGGCGGTTTGTCACGTCGGCTGTGAAATCCCGAGGCTCAACCTCGGGTCTGCAGTCGATACGGGCAGACTAGAGTACTGCAGGGGAGACTGGAATTCCTGGTGTAGCGGTGGAATGCGCAGATATCAGGAGGAACACCGGTGGCGAAGGCGGGTCTCTGGGCAGTAACTGACGCTGAGGAGCGAAAGCGTGGGGAGCGAACAGGATTAGATACCCTGGTAGTCCACGCCGTAAACGGTGGGCGCTAGGTGTGGGGACCATTCCACGGTCTCTGTGCCGCAGCTAACGCATTAAGCGCCCCGCCTGGGGAGTACGGCCGCAAGGCTAAAACT…	0	0	0	0	25	0	0	0	0	0	0	25	Bacteria	Actinobacteriota	Actinobacteria	Frankiales	Geodermatophilaceae	NA	Non-fumarole soil (Socompa Volcano, Andes), rhizosphere soil cold desert (Norway), desert soil (Atacama)	Real
GTGCCAGCAGCCGCGGTAATACGGAGGGTGCAAGCGTTATCCGGATTCACTGGGTTTAAAGGGTGCGTAGGTGGGTCTGTAAGTCAGTGGTGAAATCTCCGTGCTTAACACGGAAACTGCCATTGATACTATGGATCTTGAATGTTCTGGAGGTTAGCGGAATATGTCATGTAGCGGTGAAATGCTTAGATATGACATAGAACACCAATTGCGAAGGCAGCTAACTACAGGGTTATTGACACTGAGGCACGAAAGCGTGGGGATCAAACAGGATTAGATACCCTGGTAGTCCACGCCCTAAACGATGGATACTCGACATTTGTGATACACAATAAGTGTCTGAGCGAAAGCATTAAGTATCCCACCTGGGAAGTACGATCGCAAGATTGAAACTCAAAT…	0	0	0	0	25	0	0	0	0	0	0	25	Bacteria	Bacteroidota	Bacteroidia	Chitinophagales	Chitinophagaceae	Segetibacter	Non-fumerole soil (Socompa Volcano, Andes),newly deglaciated soil, soil (Japan)	Real
GTGTCAGCAGCCGCGGTAATACGTAGGGACCAAGCGTTGTTCGGATTTACTGGGCGTAAAGGGCGTGTAGGCGGCGTGACAAGTCAGTTGTGAAATCTCCGAGCTTAACTCGGAACGGTCAACTGATACTGTTGTGCTAGAGTACAGAAGGGGCAATCGGAATTCTTGGTGTAGCGGTGAAATGCGTAGATATCAAGAGGAACACCTGAGGTGAAGACGGGTTGCTGGGCTGATACTGACGCTGAGGCGCGAAAGCTAGGGTAGCAAACGGGATTAGATACCCCGGTAGTCCTAGCCCTAAACGATGAATACTTGGTGTCTGGAGTATTATTTCTCTGGGTGCCGTCGCTAACGTTTTAAGTATTCCGCCTGGGGAGTACGCACGCAAGTGTGAAACTC…	0	0	0	0	24	0	0	0	0	0	0	24	Bacteria	Acidobacteriota	Blastocatellia	Blastocatellales	Blastocatellaceae	Blastocatella	Hubert's Nightmare cave sediments (volcanic ice cave, Mt. Erebus, Antarctica), microbial biofilm on mineral composite substrate, Chernobyl concrete microbial biofilm	Real
GTGCCAGCAGCCGCGGTAATACGTAGGGACCAAGCGTTGTTCGGATTTACTGGGCGTAAAGGGCGTGTAGGCGGCGTGACAAGTCAGTTGTGAAATCTCCGAGCTTAACTCGGAACGGTCAACTGATACTGTTGTGCTAGAGTACAGAAGGGGCAATCGGAATTCTTGGTGTAGCGGTGAAATGCGTAGATATCAAGAGGAACACCTGAGGTGAAGACGGGTTGCTGGGCTGATACTGACGCTGAGGCGCGAAAGCTAGGGTAGCAAACGGGATTAGATACCCCGGTAGTCCTAGCCCTAAACGATGAATACTTGGTGTCTGGAGTATTATTTCTCTGGGTGCCGTCGCTAACGTTTTAAGTATTCCGCCTGGGGAGTACGCACGCAAGTGTGAAACTC…	0	0	0	0	24	0	0	0	0	0	0	24	Bacteria	Acidobacteriota	Blastocatellia	Blastocatellales	Blastocatellaceae	Blastocatella	Hubert's Nightmare cave sediments (volcanic ice cave, Mt. Erebus, Antarctica), microbial biofilm on mineral composite substrate, Chernobyl concrete microbial biofilm	Real
GTGCCAGCAGCCGCGGTAATACGGAGGGTGCAAGCGTTGTCCGGATTTATTGGGTTTAAAGGGTGCGTAGGCGGCTTTTTAAGTCAGTGGTGAAATGCGGCAGCTCAACTGCCGGAGTGCCATTGATACTGAAAAGCTTGAGTATAGATGAGGCAGGCGGAATTTATGGTGTAGCGGTGAAATGCATAGATACCATAAAGAACACCGATAGCGTAGGCAGCTTGCTAAACTATAACTGACGCTGAGGCACGAAAGCATGGGTAGCGAACAGGATTAGATACCCTGGTAGTCCATGCCGTAAACGATGATTACTCGATGTGTGCGATACACAGTACGCGTCCAAGCGAAAGCGTTAAGTAATCCACCTGGGGAGTACGCCCGCAAGGGTGAAACTTAAAT…	0	0	0	0	24	0	0	0	0	0	0	24	Bacteria	Bacteroidota	Bacteroidia	Cytophagales	MWH-CFBk5	NA	Hubert's Nightmare cave sediments (volcanic ice cave, Mt. Erebus, Antarctica), microbial biofilm on mineral composite substrate, Chernobyl concrete microbial biofilm	Real
GTGTCAGCCGCCGCGGTAATACGTAGGGACCAAGCGTTGTTCGGATTTACTGGGCGTAAAGGGCGTGTAGGCGGCGTGACAAGTCAGTTGTGAAATCTCCGAGCTTAACTCGGAACGGTCAACTGATACTGTTGTGCTAGAGTACAGAAGGGGCAATCGGAATTCTTGGTGTAGCGGTGAAATGCGTAGATATCAAGAGGAACACCTGAGGTGAAGACGGGTTGCTGGGCTGATACTGACGCTGAGGCGCGAAAGCTAGGGTAGCAAACGGGATTAGATACCCCGGTAGTCCTAGCCCTAAACGATGAATACTTGGTGTCTGGAGTATTATTTCTCTGGGTGCCGTCGCTAACGTTTTAAGTATTCCGCCTGGGGAGTACGCACGCAAGTGTGAAACTC…	0	0	0	0	23	0	0	0	0	0	0	23	Bacteria	Acidobacteriota	Blastocatellia	Blastocatellales	Blastocatellaceae	Blastocatella	Newly deglaciated soil, Hubert's Nightmare cave sediments (volcanic ice cave, Mt. Erebus, Antarctica), microbial biofilm on mineral composite substrate	Real
GTGCCAGCAGCCGCGGTAATACGTAGGGACCAAGCGTTGTTCGGATTTACTGGGCGTAAAGGGCGCGTAGGCGGCGTATCAAGTCACTTGTGAAATCTCCGGGCTTAACTCGGAACGGTCAAGTGATACTGATGTGCTAGAGTACAGAAAGGGTAATCGGAATTCTCGGTGTAGCGGTGAAATGCGTAGATATCGAGAGGAACACCAGAGGCGAAGGCGGATTACTAGGCTGATACTGACGCTGAGGCGCGAAAGCTAGGGTAGCAAACGGGATTAGATACCCCGGTAGTCCTAGCCCTAAACGATGAATACTTGGTGTCTGGAGTTTTAATTCTCCGGGTGCCGTCGCTAACGTTTTTAGTATTCCGCCTGGGGAGTACGCACGCAAGTGTGAAACTC…	0	0	0	0	23	0	0	0	0	0	0	23	Bacteria	Acidobacteriota	Blastocatellia	Blastocatellales	Blastocatellaceae	Blastocatella	Schirmacher Oasis soil, Non-fumerole soil (Socompa Volcano, Andes), rhizosphere soil (cold desert, Norway)	Real
GTGCCAGCCGCCGCGGTAATACGGAGGGTGCAAGCGTTGTCCGGATTTATTGGGTTTAAAGGGTGCGTAGGCGGCTTAATAAGTCCGTGGTGAAAGCCAACAGCTCAACTGTTGAACTGCCATGGATACTGTTAGGCTTGAGTACAGACGAGGTAGGCGGAATGGATCGTGTAGCGGTGAAATGCATAGATACGATCCAGAACACCGATTGCGTAGGCAGCTTACTAGGCTGTAACTGACGCTGAGGCACGAAAGCGTGGGGAGCGAACAGGATTAGATACCCTGGTAGTCCACGCCGTAAACGATGATTACTCGATGTTGGCGATACACAGTCAGCGTCTTAGCGAAAGCGTTAAGTAATCCACCTGGGGAGTACGCCCGCAAGGGTGAAACTCAAAG…	0	0	0	0	22	0	0	0	0	0	0	22	Bacteria	Bacteroidota	Bacteroidia	Cytophagales	Hymenobacteraceae	Adhaeribacter	Soil - Lake Wellman area (Darwin Mountains, Antarctica), Groundwater from tectonically formed cavern (Death Valley National Park)	Real
GTGTCAGCCGCCGCGGTAATACGTAGGGACCAAGCGTTGTTCGGATTTACTGGGCGTAAAGGGCGTGTAGGCGGCGTGACAAGTCAGTTGTGAAATCTCCGAGCTTAACTCGGAACGGTCAACTGATACTGTTGTGCTAGAGTACAGAAGGGGCAATCGGAATTCTTGGTGTAGCGGTGAAATGCGTAGATATCAAGAGGAACACCTGAGGTGAAGACGGGTTGCTGGGCTGATACTGACGCTGAGGCGCGAAAGCTAGGGTAGCAAACGGGATTAGATACCCCGGTAGTCCTAGCCCTAAACGATGAATACTTGGTGTCTGGAGTATTATTTCTCTGGGTGCCGTCGCTAACGTTTTAAGTATTCCGCCTGGGGAGTACGCACGCAAGTGTGAAACTC…	0	0	0	0	22	0	0	0	0	0	0	22	Bacteria	Acidobacteriota	Blastocatellia	Blastocatellales	Blastocatellaceae	Blastocatella	Newly deglaciated soil, Hubert's Nightmare cave sediments (volcanic ice cave, Mt. Erebus, Antarctica), microbial biofilm on mineral composite substrate	Real
GTGTCAGCAGCCGCGGTAATACGTAGGGACCAAGCGTTGTTCGGATTTACTGGGCGTAAAGGGCGTGTAGGCGGCGTGACAAGTCAGTTGTGAAATCTCCGAGCTTAACTCGGAACGGTCAACTGATACTGTTGTGCTAGAGTACAGAAGGGGCAATCGGAATTCTTGGTGTAGCGGTGAAATGCGTAGATATCAAGAGGAACACCTGAGGTGAAGACGGGTTGCTGGGCTGATACTGACGCTGAGGCGCGAAAGCTAGGGTAGCAAACGGGATTAGATACCCCGGTAGTCCTAGCCCTAAACGATGAATACTTGGTGTCTGGAGTATTATTTCTCTGGGTGCCGTCGCTAACGTTTTAAGTATTCCGCCTGGGGAGTACGCACGCAAGTGTGAAACTT…	0	0	0	0	21	0	0	0	0	0	0	21	Bacteria	Acidobacteriota	Blastocatellia	Blastocatellales	Blastocatellaceae	Blastocatella	Hubert's Nightmare cave sediments (volcanic ice cave, Mt. Erebus, Antarctica), microbial biofilm on mineral composite substrate, Chernobyl concrete microbial biofilm	Real
GTGTCAGCAGCCGCGGTAATACGAAGGGGGCTAGCGTTGCTCGGATTTACTGGGCGTAAAGGGCGCGTAGGCGGATGACCAAGTTGGGGGTGAAAGCCCGGGGCTCAACCTCGGAACTGCCTTCAAAACTGGTCGTCTTGAGTATGAGAGAGGTGTGTGGAACTCCGAGTGTAGAGGTGAAATTCGTAGATATTCGGAAGAACACCAGTGGCGAAGGCGACACACTGGCTCATTACTGACGCTGAGGCGCGAAAGCGTGGGGAGCAAACAGGATTAGATACCCTGGTAGTCCACGCCGTAAACGATGAGTGCTAGTTGTCGGGCGGCATGCCGTTCGGTGACGCAGCTAACGCATTAAGCACTCCGCCTGGGGAGTACGGTCGCAAGATTAAAACTCAA…	0	0	0	0	21	0	0	0	0	0	0	21	Bacteria	Proteobacteria	Alphaproteobacteria	Caulobacterales	Caulobacteraceae	PMMR1	Tan Microbial mat from lava tube wall, rocks with no varnish (Black Canyon New Mexico), black organic ooze from lava tube wall	Real
GTGTCAGCAGCCGCGGTAATACGGAGGGTGCAAGCGTTGTCCGGATTTATTGGGTTTAAAGGGTGCGTAGGCGGCTTAATAAGTCCGTGGTGAAAGCCAACAGCTCAACTGTTGAACTGCCATGGATACTGTTAGGCTTGAGTACAGACGAGGTAGGCGGAATGGATCGTGTAGCGGTGAAATGCATAGATACGATCCAGAACACCGATTGCGTAGGCAGCTTACTAGGCTGTAACTGACGCTGAGGCACGAAAGCGTGGGGAGCGAACAGGATTAGATACCCTGGTAGTCCACGCCGTAAACGATGATTACTCGATGTTGGCGATACACAGTCAGCGTCTTAGCGAAAGCGTTAAGTAATCCACCTGGGGAGTACGCCCGCAAGGGTGAAACTCAAAT…	0	0	0	0	20	0	0	0	0	0	0	20	Bacteria	Bacteroidota	Bacteroidia	Cytophagales	Hymenobacteraceae	Adhaeribacter	Soil - Lake Wellman area (Darwin Mountains, Antarctica), Groundwater from tectonically formed cavern (Death Valley National Park)	Real
GTGTCAGCAGCCGCGGTAATACGTAGGGACCAAGCGTTGTTCGGATTTACTGGGCGTAAAGGGCGCGTAGGCGGCGTATCAAGTCACTTGTGAAATCTCCGGGCTTAACTCGGAACGGTCAAGTGATACTGATGTGCTAGAGTACAGAAAGGGTAATCGGAATTCTCGGTGTAGCGGTGAAATGCGTAGATATCGAGAGGAACACCAGAGGCGAAGGCGGATTACTAGGCTGATACTGACGCTGAGGCGCGAAAGCTAGGGTAGCAAACGGGATTAGATACCCCGGTAGTCCTAGCCCTAAACGATGAATACTTGGTGTCTGGAGTTTTAATTCTCCGGGTGCCGTCGCTAACGTTTTTAGTATTCCGCCTGGGGAGTACGCACGCAAGTGTGAAACTC…	0	0	0	0	20	0	0	0	0	0	0	20	Bacteria	Acidobacteriota	Blastocatellia	Blastocatellales	Blastocatellaceae	Blastocatella	Schirmacher Oasis soil, Non-fumerole soil (Socompa Volcano, Andes), rhizosphere soil (cold desert, Norway)	Real
GTGCCAGCCGCCGCGGTAATACGTAGGGGGCAAGCGTTGTCCGGAATCATTGGGCGTAAAGAGCGCGTAGGCGGTCCGGTAAGTCTGCTGTGAAAGTCAAGGGCTCAACCCTTGGATGCCGGTGGATACTGCCGGGCTAGAGTCCGGAAGAGGCGAGTGGAATTCCTGGTGTAGCGGTGAAATGCGCAGATATCAGGAAGAACACCAATGGCGAAGGCAGCTCGCTAGGACGGTACTGACGCTGAGGCGCGAAAGCGTGGGGAGCGAACAGGATTAGATACCCTGGTAGTCCACGCCGTAAACGATGGGCACTAGGTGTGGGGGGTGTCGACTCCCCCCGTGCCGCAGCTAACGCATTAAGTGCCCCGCCTGGGGAGTACGGCCGCAAGGCTAAAACTC…	0	0	0	0	20	0	0	0	0	0	0	20	Bacteria	Actinobacteriota	Thermoleophilia	Solirubrobacterales	67-14	NA	Ice, Bioconsolidated stone at the Royal Chapel of Granada, soil from an undisturbed mixed grass prairie preserve, grassland soil (winter)	Real
GTGCCAGCAGCCGCGGTAATACGAAGGGGGCTAGCGTTGCTCGGATTTACTGGGCGTAAAGGGCGCGTAGGCGGATGACCAAGTTGGGGGTGAAAGCCCGGGGCTCAACCTCGGAACTGCCTTCAAAACTGGTCGTCTTGAGTATGAGAGAGGTGTGTGGAACTCCGAGTGTAGAGGTGAAATTCGTAGATATTCGGAAGAACACCAGTGGCGAAGGCGACACACTGGCTCATTACTGACGCTGAGGCGCGAAAGCGTGGGGAGCAAACAGGATTAGATACCCTGGTAGTCCACGCCGTAAACGATGAGTGCTAGTTGTCGGGCGGCATGCCGTTCGGTGACGCAGCTAACGCATTAAGCACTCCGCCTGGGGAGTACGGTCGCAAGATTAAAACTCAA…	0	0	0	0	20	0	0	0	0	0	0	20	Bacteria	Proteobacteria	Alphaproteobacteria	Caulobacterales	Caulobacteraceae	PMMR1	Volcanic environment, tan microbial mat from lava tube wall, rocks with no varnish, black organic ooze	Real
GTGCCAGCAGCCGCGGTAATACGGAGGGTGCAAGCGTTATCCGGATTCACTGGGTTTAAAGGGTGCGTAGGTGGGTCTGTAAGTCAGTGGTGAAATCTCCGTGCTTAACACGGAAACTGCCATTGATACTATGGATCTTGAATGTTCTGGAGGTTAGCGGAATATGTCATGTAGCGGTGAAATGCTTAGATATGACATAGAACACCAATTGCGAAGGCAGCTAACTACAGGGTTATTGACACTGAGGCACGAAAGCGTGGGGATCAAACAGGATTAGATACCCTGGTAGTCCACGCCCTAAACGATGGATACTCGACATTTGTGATACACAATAAGTGTCTGAGCGAAAGCATTAAGTATCCCACCTGGGAAGTACGATCGCAAGATTGAAACTCAAAG…	0	0	0	0	20	0	0	0	0	0	0	20	Bacteria	Bacteroidota	Bacteroidia	Chitinophagales	Chitinophagaceae	Segetibacter	Non-fumarole soil (Socompa Volcano, Andes), newly deglaciated soil, soil, soil mine tailings	Real
GTGCCAGCCGCCGCGGTAATACGGAGGGTGCAAGCGTTGTCCGGATTTATTGGGTTTAAAGGGTGCGTAGGCGGCTTAATAAGTCCGTGGTGAAAGCCAACAGCTCAACTGTTGAACTGCCATGGATACTGTTAGGCTTGAGTACAGACGAGGTAGGCGGAATGGATCGTGTAGCGGTGAAATGCATAGATACGATCCAGAACACCGATTGCGTAGGCAGCTTACTAGGCTGTAACTGACGCTGAGGCACGAAAGCGTGGGGAGCGAACAGGATTAGATACCCTGGTAGTCCACGCCGTAAACGATGATTACTCGATGTTGGCGATACACAGTCAGCGTCTTAGCGAAAGCGTTAAGTAATCCACCTGGGGAGTACGCCCGCAAGGGTGAAACTCAAAG…	0	0	0	0	19	0	0	0	0	0	0	19	Bacteria	Bacteroidota	Bacteroidia	Cytophagales	Hymenobacteraceae	Adhaeribacter	Soil - Lake Wellman area (Darwin Mountains, Antarctica), Groundwater from tectonically formed cavern (Death Valley National Park)	Real
GTGTCAGCCGCCGCGGTAATACAGGGGGGGCAAGCGTTGTCCGGAATTACTGGGCGTACAGCGCGCGCAGGCGGTCCACTACGTGCCGTGTGACAGCCGTCGGCTTAACCGACGGAGGCCAGGGTACACGGGTGAACTTGAGGCAGAGAGAGGGATGTGGAATACCCGGTGGAGCGGTGAAATGCGTAGAGATCGGGTGGAACACCAGGGGCGAAGGCGGCATCCTGGCTCTGTACTGACGCTGAGGCGCGAGAGCGTGGGGAGCAAACCGGATTAGATACCCGGGTAGTCCACGCCGTAAACGATGTGTACCCGGCGCTGGGAAGTGATTGCGCTTCTCGGTGCCCCAGCTTACGCGATGAGTACACCGCCTGGGGACTACGGCCGCAAGGCTAAAAC…	0	0	0	0	19	0	0	0	0	0	0	19	Bacteria	Chloroflexi	Chloroflexia	Kallotenuales	AKIW781	NA	Soil microbiome, sediment (Victoria Land, Antarctica), quartz hypoliths from desert	Real
GTGTCAGCAGCCGCGGTAATACGGAGGGTGCAAGCGTTATCCGGATTCACTGGGTTTAAAGGGTGCGTAGGTGGGAATGTAAGTCAGTGGTGAAATCTCCGTGCTTAACATGGAAACTGCCATTGATACTATGTTTCTTGAATTTTCCGGAGGTTAGCGGAATATGTCATGTAGCGGTGAAATGCTTAGATATGACATAGAACACCAATTGCGAAGGCAGCTAACTACAGGGATATTGACACTGAGGCACGAAAGCGTGGGGATCAAACAGGATTAGATACCCTGGTAGTCCACGCCCTAAACGATGGATACTCGACATACGTGATAGACAATGTGTGTCTGAGCGAAAGCATTAAGTATCCCACCTGGGAAGTACGATCGCAAGATTGAAACTCAAAG…	0	0	0	0	19	0	0	0	0	0	0	19	Bacteria	Bacteroidota	Bacteroidia	Chitinophagales	Chitinophagaceae	Segetibacter	Soil (Marble Point and Wright Valley, Victoria Land, Antarctica), ground water, saturated zone of the Hanford Site Area subsurface (Nuclear production site)	Real
GTGCCAGCCGCCGCGGTAATACGGAGGGTGCAAGCGTTATCCGGATTCACTGGGTTTAAAGGGTGCGTAGGTGGGTCTGTAAGTCAGTGGTGAAATCTCCGTGCTTAACACGGAAACTGCCATTGATACTATGGATCTTGAATGTTCTGGAGGTTAGCGGAATATGTCATGTAGCGGTGAAATGCTTAGATATGACATAGAACACCAATTGCGAAGGCAGCTAACTACAGGGTTATTGACACTGAGGCACGAAAGCGTGGGGATCAAACAGGATTAGATACCCTGGTAGTCCACGCCCTAAACGATGGATACTCGACATTTGTGATACACAATAAGTGTCTGAGCGAAAGCATTAAGTATCCCACCTGGGAAGTACGATCGCAAGATTGAAACTCAAAT…	0	0	0	0	19	0	0	0	0	0	0	19	Bacteria	Bacteroidota	Bacteroidia	Chitinophagales	Chitinophagaceae	Segetibacter	Non-fumerole soil (Socompa Volcano, Andes),newly deglaciated soil, soil (Japan), soil (mine tailings)	Real
GTGTCAGCAGCCGCGGTAATACGGAGGGTGCAAGCGTTGTCCGGATTTATTGGGTTTAAAGGGTGCGTAGGCGGCTTAATAAGTCCGTGGTGAAAGCCAACAGCTCAACTGTTGAACTGCCATGGATACTGTTAGGCTTGAGTACAGACGAGGTAGGCGGAATGGATCGTGTAGCGGTGAAATGCATAGATACGATCCAGAACACCGATTGCGTAGGCAGCTTACTAGGCTGTAACTGACGCTGAGGCACGAAAGCGTGGGGAGCGAACAGGATTAGATACCCTGGTAGTCCACGCCGTAAACGATGATTACTCGATGTTGGCGATACACAGTCAGCGTCTTAGCGAAAGCGTTAAGTAATCCACCTGGGGAGTACGCCCGCAAGGGTGAAACTCAAAT…	0	0	0	0	18	0	0	0	0	0	0	18	Bacteria	Bacteroidota	Bacteroidia	Cytophagales	Hymenobacteraceae	Adhaeribacter	Soil - Lake Wellman area (Darwin Mountains, Antarctica), Groundwater from tectonically formed cavern (Death Valley National Park)	Real
GTGTCAGCAGCCGCGGTAATACGGAGGGTGCAAGCGTTGTCCGGATTTATTGGGTTTAAAGGGTGCGTAGGCGGCTTAATAAGTCCGTGGTGAAAGCCAACAGCTCAACTGTTGAACTGCCATGGATACTGTTAGGCTTGAGTACAGACGAGGTAGGCGGAATGGATCGTGTAGCGGTGAAATGCATAGATACGATCCAGAACACCGATTGCGTAGGCAGCTTACTAGGCTGTAACTGACGCTGAGGCACGAAAGCGTGGGGAGCGAACAGGATTAGATACCCTGGTAGTCCACGCCGTAAACGATGATTACTCGATGTTGGCGATACACAGTCAGCGTCTTAGCGAAAGCGTTAAGTAATCCACCTGGGGAGTACGCCCGCAAGGGTGAAACTCAAAG…	0	0	0	0	18	0	0	0	0	0	0	18	Bacteria	Bacteroidota	Bacteroidia	Cytophagales	Hymenobacteraceae	Adhaeribacter	Soil - Lake Wellman area (Darwin Mountains, Antarctica), Groundwater from tectonically formed cavern (Death Valley National Park)	Real
GTGCCAGCCGCCGCGGTAATACGTAGGGACCAAGCGTTGTTCGGATTTACTGGGCGTAAAGGGCGTGTAGGCGGCGTGACAAGTCAGTTGTGAAATCTCCGAGCTTAACTCGGAACGGTCAACTGATACTGTTGTGCTAGAGTACAGAAGGGGCAATCGGAATTCTTGGTGTAGCGGTGAAATGCGTAGATATCAAGAGGAACACCTGAGGTGAAGACGGGTTGCTGGGCTGATACTGACGCTGAGGCGCGAAAGCTAGGGTAGCAAACGGGATTAGATACCCCGGTAGTCCTAGCCCTAAACGATGAATACTTGGTGTCTGGAGTATTATTTCTCTGGGTGCCGTCGCTAACGTTTTAAGTATTCCGCCTGGGGAGTACGCACGCAAGTGTGAAACTC…	0	0	0	0	18	0	0	0	0	0	0	18	Bacteria	Acidobacteriota	Blastocatellia	Blastocatellales	Blastocatellaceae	Blastocatella	Newly deglaciated soil, Hubert's Nightmare cave sediments (volcanic ice cave, Mt. Erebus, Antarctica), microbial biofilm on mineral composite substrate	Real
GTGTCAGCAGCCGCGGTAATACGTAGGGACCAAGCGTTGTTCGGATTTACTGGGCGTAAAGGGCGCGTAGGCGGCGTATCAAGTCACTTGTGAAATCTCCGGGCTTAACTCGGAACGGTCAAGTGATACTGATGTGCTAGAGTACAGAAAGGGTAATCGGAATTCTCGGTGTAGCGGTGAAATGCGTAGATATCGAGAGGAACACCAGAGGCGAAGGCGGATTACTAGGCTGATACTGACGCTGAGGCGCGAAAGCTAGGGTAGCAAACGGGATTAGATACCCCGGTAGTCCTAGCCCTAAACGATGAATACTTGGTGTCTGGAGTTTTAATTCTCCGGGTGCCGTCGCTAACGTTTTTAGTATTCCGCCTGGGGAGTACGCACGCAAGTGTGAAACTC…	0	0	0	0	18	0	0	0	0	0	0	18	Bacteria	Acidobacteriota	Blastocatellia	Blastocatellales	Blastocatellaceae	Blastocatella	Schirmacher Oasis soil, Non-fumerole soil (Socompa Volcano, Andes), rhizosphere soil (cold desert, Norway)	Real
GTGTCAGCAGCCGCGGTAATACGGAGGGTGCAAGCGTTATCCGGATTCACTGGGTTTAAAGGGTGCGTAGGTGGGTCTGTAAGTCAGTGGTGAAATCTCCGTGCTTAACACGGAAACTGCCATTGATACTATGGATCTTGAATGTTCTGGAGGTTAGCGGAATATGTCATGTAGCGGTGAAATGCTTAGATATGACATAGAACACCAATTGCGAAGGCAGCTAACTACAGGGTTATTGACACTGAGGCACGAAAGCGTGGGGATCAAACAGGATTAGATACCCTGGTAGTCCACGCCCTAAACGATGGATACTCGACATTTGTGATACACAATAAGTGTCTGAGCGAAAGCATTAAGTATCCCACCTGGGAAGTACGATCGCAAGATTGAAACTCAAAT…	0	0	0	0	18	0	0	0	0	0	0	18	Bacteria	Bacteroidota	Bacteroidia	Chitinophagales	Chitinophagaceae	Segetibacter	Non-fumerole soil (Socompa Volcano, Andes),newly deglaciated soil, soil (Japan), soil (mine tailings)	Real
GTGTCAGCAGCCGCGGTAATACGGAGGGTGCGAGCGTTATCCGGAATCACTGGGCGTAAAGGGCGCGTAGGCGGTTTGTTAAGTCCGATGTTAAAGCGTGAGGCTCAACCTCATCACGGCGTTGGATACTGGCAAGCTGGACGGTTGGAGAGGAAGGTAGAATTACCAGTGTAGCGGTGGAATGCGTAGATACTGGTAGGAATACCCATTGCGAAGGCAGCCTTCTGGACAACACGTGACGCTGAGGCGCGAAAGTGTGGGGAGCAAACCGGATTAGATACCCGGGTAGTCCACACCCTAAACGATGCATACTTGGTGTCGGCCCGTTGGGGTCGGTGCCGGAGTTAACGCGTTAAGTATGCCGCCTGGGAAGTACGGCCGCAAGGTTGAAACTCAAAT…	0	0	0	0	18	0	0	0	0	0	0	18	Bacteria	Deinococcota	Deinococci	Deinococcales	Trueperaceae	Truepera	Thermogenic travertine (Greece), soil (Lake Wellman area, Darwin Mountains, Antarctica)	Real
GTGTCAGCAGCCGCGGTAATACGTAGGGACCAAGCGTTGTTCGGATTTACTGGGCGTAAAGGGCGCGTAGGCGGCGTATCAAGTCACTTGTGAAATCTCCGGGCTTAACTCGGAACGGTCAAGTGATACTGATGTGCTAGAGTACAGAAAGGGTAATCGGAATTCTCGGTGTAGCGGTGAAATGCGTAGATATCGAGAGGAACACCAGAGGCGAAGGCGGATTACTAGGCTGATACTGACGCTGAGGCGCGAAAGCTAGGGTAGCAAACGGGATTAGATACCCCGGTAGTCCTAGCCCTAAACGATGAATACTTGGTGTCTGGAGTTTTAATTCTCCGGGTGCCGTCGCTAACGTTTTTAGTATTCCGCCTGGGGAGTACGCACGCAAGTGTGAAACTC…	0	0	0	0	17	0	0	0	0	0	0	17	Bacteria	Acidobacteriota	Blastocatellia	Blastocatellales	Blastocatellaceae	Blastocatella	Schirmacher Oasis soil, Non-fumerole soil (Socompa Volcano, Andes), rhizosphere soil (cold desert, Norway)	Real
GTGTCAGCCGCCGCGGTAATACGTAGGGACCAAGCGTTGTTCGGATTTACTGGGCGTAAAGGGCGTGTAGGCGGCGTGACAAGTCAGTTGTGAAATCTCCGAGCTTAACTCGGAACGGTCAACTGATACTGTTGTGCTAGAGTACAGAAGGGGCAATCGGAATTCTTGGTGTAGCGGTGAAATGCGTAGATATCAAGAGGAACACCTGAGGTGAAGACGGGTTGCTGGGCTGATACTGACGCTGAGGCGCGAAAGCTAGGGTAGCAAACGGGATTAGATACCCCGGTAGTCCTAGCCCTAAACGATGAATACTTGGTGTCTGGAGTATTATTTCTCTGGGTGCCGTCGCTAACGTTTTAAGTATTCCGCCTGGGGAGTACGCACGCAAGTGTGAAACTC…	0	0	0	0	17	0	0	0	0	0	0	17	Bacteria	Acidobacteriota	Blastocatellia	Blastocatellales	Blastocatellaceae	Blastocatella	Newly deglaciated soil, Hubert's Nightmare cave sediments (volcanic ice cave, Mt. Erebus, Antarctica), microbial biofilm on mineral composite substrate	Real
GTGTCAGCAGCCGCGGTAAGACGAACCGTGCGAACGTTATTCGGAATCACTGGGCTTAAAGCGTGCGTAGGCGGGCCGCCGCATCGGTCGCTGAAATCCCCCGGCTTAACCGGGGAAGTGGCGCCGAGATGGGCGGCCTGGAGGGGCGTAGGGGGACCTGGAACTCCCGGTGGAGCGGTGAAATGCGTTGAGATCGGGAGGAACGCCCGCGGCGAAAGCGAGGTCCTGGACGTCACCTGACGCTGAGGCACGAAAGCCAGGGGAGCGAACGGGATTAGATACCCCGGTAGTCCTGGCCGTAAACGATGAGCACTGGGTAGGGGGCTCGCCGATGGGCTCCCTGCCGTAGGGAAACCGTGAAGTGCTCCGCCTGGGGAGTATGGTCGCAAGGCTGAAACT…	0	0	0	0	17	0	0	0	0	0	0	17	Bacteria	Planctomycetota	Planctomycetes	Isosphaerales	Isosphaeraceae	NA	Quartz hypoliths from desert, below surface of white rock, grassland soil	Real
GTGTCAGCAGCCGCGGTAATACGGAGGGTGCAAGCGTTATCCGGATTCACTGGGTTTAAAGGGTGCGTAGGTGGGTCTGTAAGTCAGTGGTGAAATCTCCGTGCTTAACACGGAAACTGCCATTGATACTATGGATCTTGAATGTTCTGGAGGTTAGCGGAATATGTCATGTAGCGGTGAAATGCTTAGATATGACATAGAACACCAATTGCGAAGGCAGCTAACTACAGGGTTATTGACACTGAGGCACGAAAGCGTGGGGATCAAACAGGATTAGATACCCTGGTAGTCCACGCCCTAAACGATGGATACTCGACATTTGTGATACACAATAAGTGTCTGAGCGAAAGCATTAAGTATCCCACCTGGGAAGTACGATCGCAAGATTGAAACTCAAAG…	0	0	0	0	17	0	0	0	0	0	0	17	Bacteria	Bacteroidota	Bacteroidia	Chitinophagales	Chitinophagaceae	Segetibacter	Non-fumerole soil (Socompa Volcano, Andes),newly deglaciated soil, soil (Japan), soil (mine tailings)	Real
GTGCCAGCCGCCGCGGTAATACGGAGGGTGCAAGCGTTATCCGGATTCACTGGGTTTAAAGGGTGCGTAGGTGGGAATGTAAGTCAGTGGTGAAATCTCCGTGCTTAACATGGAAACTGCCATTGATACTATGTTTCTTGAATTTTCCGGAGGTTAGCGGAATATGTCATGTAGCGGTGAAATGCTTAGATATGACATAGAACACCAATTGCGAAGGCAGCTAACTACAGGGATATTGACACTGAGGCACGAAAGCGTGGGGATCAAACAGGATTAGATACCCTGGTAGTCCACGCCCTAAACGATGGATACTCGACATACGTGATAGACAATGTGTGTCTGAGCGAAAGCATTAAGTATCCCACCTGGGAAGTACGATCGCAAGATTGAAACTCAAAG…	0	0	0	0	17	0	0	0	0	0	0	17	Bacteria	Bacteroidota	Bacteroidia	Chitinophagales	Chitinophagaceae	Segetibacter	Soil (Marble Point and Wright Valley, Victoria Land, Antarctica), ground water, saturated zone of the Hanford Site Area subsurface (Nuclear production site)	Real
GTGTCAGCAGCCGCGGTAATACGGAGGGTGCAAGCGTTATCCGGAATCACTGGGCGTAAAGGGCGCGTAGGCGGTTTGTTAAGTCCGATGTTAAAGACCGAGGCTCAACCTCGACACGGCGTTGGATACTGACAAGCTGGACGGTTGGAGAGGAAGGTAGAATTACCAGTGTAGCGGTGGAATGCGTAGATACTGGTAGGAATACCCATTGCGAAGGCAGCCTTCTGGACAACACGTGACGCTGAGGCGCGAAAGTGTGGGGAGCAAACCGGATTAGATACCCGGGTAGTCCACACCCTAAACGATGCATACTTGGTGTCGGCCCGTTGGGGTCGGTGCCGGAGCTAACGCGTTAAGTATGCCGCCTGGGAAGTACGGCCGCAAGGTTGAAACTCAAAG…	0	0	0	0	17	0	0	0	0	0	0	17	Bacteria	Deinococcota	Deinococci	Deinococcales	Trueperaceae	Truepera	Kennedy Space Centre clean room floor, soil (Marble Point and Wright Vallet, Victoria Land, Antarctica), microbial biofilm on mineral composite	Real
GTGCCAGCAGCCGCGGTAATACGTAGGGACCAAGCGTTGTTCGGATTTACTGGGCGTAAAGGGCGCGTAGGCGGCGTATCAAGTCACTTGTGAAATCTCCGGGCTTAACTCGGAACGGTCAAGTGATACTGATGTGCTAGAGTACAGAAAGGGTAATCGGAATTCTCGGTGTAGCGGTGAAATGCGTAGATATCGAGAGGAACACCAGAGGCGAAGGCGGATTACTAGGCTGATACTGACGCTGAGGCGCGAAAGCTAGGGTAGCAAACGGGATTAGATACCCCGGTAGTCCTAGCCCTAAACGATGAATACTTGGTGTCTGGAGTTTTAATTCTCCGGGTGCCGTCGCTAACGTTTTTAGTATTCCGCCTGGGGAGTACGCACGCAAGTGTGAAACTC…	0	0	0	0	16	0	0	0	0	0	0	16	Bacteria	Acidobacteriota	Blastocatellia	Blastocatellales	Blastocatellaceae	Blastocatella	Schirmacher Oasis soil, Non-fumerole soil (Socompa Volcano, Andes), rhizosphere soil (cold desert, Norway), sediment (Wright Valley, Victoria Land, Antarctica)	Real
GTGTCAGCAGCCGCGGTAATACGTAGGGACCAAGCGTTGTTCGGATTTACTGGGCGTAAAGGGCGCGTAGGCGGCGTATCAAGTCACTTGTGAAATCTCCGGGCTTAACTCGGAACGGTCAAGTGATACTGATGTGCTAGAGTACAGAAAGGGTAATCGGAATTCTCGGTGTAGCGGTGAAATGCGTAGATATCGAGAGGAACACCAGAGGCGAAGGCGGATTACTAGGCTGATACTGACGCTGAGGCGCGAAAGCTAGGGTAGCAAACGGGATTAGATACCCCGGTAGTCCTAGCCCTAAACGATGAATACTTGGTGTCTGGAGTTTTAATTCTCCGGGTGCCGTCGCTAACGTTTTTAGTATTCCGCCTGGGGAGTACGCACGCAAGTGTGAAACTC…	0	0	0	0	16	0	0	0	0	0	0	16	Bacteria	Acidobacteriota	Blastocatellia	Blastocatellales	Blastocatellaceae	Blastocatella	Schirmacher Oasis soil, Non-fumerole soil (Socompa Volcano, Andes), rhizosphere soil (cold desert, Norway), sediment (Wright Valley, Victoria Land, Antarctica)	Real
GTGCCAGCAGCCGCGGTAATACGTAGGGACCAAGCGTTGTTCGGATTTACTGGGCGTAAAGGGCGCGTAGGCGGCGTATCAAGTCACTTGTGAAATCTCCGGGCTTAACTCGGAACGGTCAAGTGATACTGATGTGCTAGAGTACAGAAAGGGTAATCGGAATTCTCGGTGTAGCGGTGAAATGCGTAGATATCGAGAGGAACACCAGAGGCGAAGGCGGATTACTAGGCTGATACTGACGCTGAGGCGCGAAAGCTAGGGTAGCAAACGGGATTAGATACCCCGGTAGTCCTAGCCCTAAACGATGAATACTTGGTGTCTGGAGTTTTAATTCTCCGGGTGCCGTCGCTAACGTTTTTAGTATTCCGCCTGGGGAGTACGCACGCAAGTGTGAAACTC…	0	0	0	0	16	0	0	0	0	0	0	16	Bacteria	Acidobacteriota	Blastocatellia	Blastocatellales	Blastocatellaceae	Blastocatella	Schirmacher Oasis soil, Non-fumerole soil (Socompa Volcano, Andes), rhizosphere soil (cold desert, Norway), sediment (Wright Valley, Victoria Land, Antarctica)	Real
GTGTCAGCAGCCGCGGTAATACGGAGGGTGCAAGCGTTGTCCGGATTTATTGGGTTTAAAGGGTGCGTAGGCGGCTTAATAAGTCCGTGGTGAAAGCCAACAGCTCAACTGTTGAACTGCCATGGATACTGTTAGGCTTGAGTACAGACGAGGTAGGCGGAATGGATCGTGTAGCGGTGAAATGCATAGATACGATCCAGAACACCGATTGCGTAGGCAGCTTACTAGGCTGTAACTGACGCTGAGGCACGAAAGCGTGGGGAGCGAACAGGATTAGATACCCTGGTAGTCCACGCCGTAAACGATGATTACTCGATGTTGGCGATACACAGTCAGCGTCTTAGCGAAAGCGTTAAGTAATCCACCTGGGGAGTACGCCCGCAAGGGTGAAACTTAAAT…	0	0	0	0	15	0	0	0	0	0	0	15	Bacteria	Bacteroidota	Bacteroidia	Cytophagales	Hymenobacteraceae	Adhaeribacter	Soil - Lake Wellman area (Darwin Mountains, Antarctica), Groundwater from tectonically formed cavern (Death Valley National Park)	Real
GTGTCAGCAGCCGCGGTAATACGTAGGGACCAAGCGTTGTTCGGATTTACTGGGCGTAAAGGGCGCGTAGGCGGCGTATCAAGTCACTTGTGAAATCTCCGGGCTTAACTCGGAACGGTCAAGTGATACTGATGTGCTAGAGTACAGAAAGGGTAATCGGAATTCTCGGTGTAGCGGTGAAATGCGTAGATATCGAGAGGAACACCAGAGGCGAAGGCGGATTACTAGGCTGATACTGACGCTGAGGCGCGAAAGCTAGGGTAGCAAACGGGATTAGATACCCCGGTAGTCCTAGCCCTAAACGATGAATACTTGGTGTCTGGAGTTTTAATTCTCCGGGTGCCGTCGCTAACGTTTTTAGTATTCCGCCTGGGGAGTACGCACGCAAGTGTGAAACTT…	0	0	0	0	15	0	0	0	0	0	0	15	Bacteria	Acidobacteriota	Blastocatellia	Blastocatellales	Blastocatellaceae	Blastocatella	Schirmacher Oasis soil, Non-fumerole soil (Socompa Volcano, Andes), rhizosphere soil (cold desert, Norway), sediment (Wright Valley, Victoria Land, Antarctica)	Real
GTGCCAGCCGCCGCGGTAATACGTAGGGACCAAGCGTTGTTCGGATTTACTGGGCGTAAAGGGCGCGTAGGCGGCGTATCAAGTCACTTGTGAAATCTCCGGGCTTAACTCGGAACGGTCAAGTGATACTGATGTGCTAGAGTACAGAAAGGGTAATCGGAATTCTCGGTGTAGCGGTGAAATGCGTAGATATCGAGAGGAACACCAGAGGCGAAGGCGGATTACTAGGCTGATACTGACGCTGAGGCGCGAAAGCTAGGGTAGCAAACGGGATTAGATACCCCGGTAGTCCTAGCCCTAAACGATGAATACTTGGTGTCTGGAGTTTTAATTCTCCGGGTGCCGTCGCTAACGTTTTTAGTATTCCGCCTGGGGAGTACGCACGCAAGTGTGAAACTC…	0	0	0	0	15	0	0	0	0	0	0	15	Bacteria	Acidobacteriota	Blastocatellia	Blastocatellales	Blastocatellaceae	Blastocatella	Schirmacher Oasis soil, Non-fumerole soil (Socompa Volcano, Andes), rhizosphere soil (cold desert, Norway), sediment (Wright Valley, Victoria Land, Antarctica)	Real
GTGTCAGCAGCCGCGGTAATACGAAGGGGGCTAGCGTTGCTCGGATTTACTGGGCGTAAAGGGCGCGTAGGCGGATGACCAAGTTGGGGGTGAAAGCCCGGGGCTCAACCTCGGAACTGCCTTCAAAACTGGTCGTCTTGAGTATGAGAGAGGTGTGTGGAACTCCGAGTGTAGAGGTGAAATTCGTAGATATTCGGAAGAACACCAGTGGCGAAGGCGACACACTGGCTCATTACTGACGCTGAGGCGCGAAAGCGTGGGGAGCAAACAGGATTAGATACCCTGGTAGTCCACGCCGTAAACGATGAGTGCTAGTTGTCGGGCGGCATGCCGTTCGGTGACGCAGCTAACGCATTAAGCACTCCGCCTGGGGAGTACGGTCGCAAGATTAAAACTCAA…	0	0	0	0	15	0	0	0	0	0	0	15	Bacteria	Proteobacteria	Alphaproteobacteria	Caulobacterales	Caulobacteraceae	PMMR1	volcanic environment, tan microbial mat from lava tube wall, rocks with no varnish, black organic ooze from lava tube wall	Real
GTGTCAGCCGCCGCGGTAATACGGAGGGTGCAAGCGTTGTCCGGATTTATTGGGTTTAAAGGGTGCGTAGGCGGCTTAATAAGTCCGTGGTGAAAGCCAACAGCTCAACTGTTGAACTGCCATGGATACTGTTAGGCTTGAGTACAGACGAGGTAGGCGGAATGGATCGTGTAGCGGTGAAATGCATAGATACGATCCAGAACACCGATTGCGTAGGCAGCTTACTAGGCTGTAACTGACGCTGAGGCACGAAAGCGTGGGGAGCGAACAGGATTAGATACCCTGGTAGTCCACGCCGTAAACGATGATTACTCGATGTTGGCGATACACAGTCAGCGTCTTAGCGAAAGCGTTAAGTAATCCACCTGGGGAGTACGCCCGCAAGGGTGAAACTTAAAG…	0	0	0	0	14	0	0	0	0	0	0	14	Bacteria	Bacteroidota	Bacteroidia	Cytophagales	Hymenobacteraceae	Adhaeribacter	Soil - Lake Wellman area (Darwin Mountains, Antarctica), Groundwater from tectonically formed cavern (Death Valley National Park)	Real
GTGTCAGCCGCCGCGGTAATACGGAGGGTGCAAGCGTTGTCCGGATTTATTGGGTTTAAAGGGTGCGTAGGCGGCTTAATAAGTCCGTGGTGAAAGCCAACAGCTCAACTGTTGAACTGCCATGGATACTGTTAGGCTTGAGTACAGACGAGGTAGGCGGAATGGATCGTGTAGCGGTGAAATGCATAGATACGATCCAGAACACCGATTGCGTAGGCAGCTTACTAGGCTGTAACTGACGCTGAGGCACGAAAGCGTGGGGAGCGAACAGGATTAGATACCCTGGTAGTCCACGCCGTAAACGATGATTACTCGATGTTGGCGATACACAGTCAGCGTCTTAGCGAAAGCGTTAAGTAATCCACCTGGGGAGTACGCCCGCAAGGGTGAAACTCAAAT…	0	0	0	0	14	0	0	0	0	0	0	14	Bacteria	Bacteroidota	Bacteroidia	Cytophagales	Hymenobacteraceae	Adhaeribacter	Soil - Lake Wellman area (Darwin Mountains, Antarctica), Groundwater from tectonically formed cavern (Death Valley National Park)	Real
GTGTCAGCCGCCGCGGTAATACGGAGGGTGCAAGCGTTGTCCGGATTTATTGGGTTTAAAGGGTGCGTAGGCGGCTTAATAAGTCCGTGGTGAAAGCCAACAGCTCAACTGTTGAACTGCCATGGATACTGTTAGGCTTGAGTACAGACGAGGTAGGCGGAATGGATCGTGTAGCGGTGAAATGCATAGATACGATCCAGAACACCGATTGCGTAGGCAGCTTACTAGGCTGTAACTGACGCTGAGGCACGAAAGCGTGGGGAGCGAACAGGATTAGATACCCTGGTAGTCCACGCCGTAAACGATGATTACTCGATGTTGGCGATACACAGTCAGCGTCTTAGCGAAAGCGTTAAGTAATCCACCTGGGGAGTACGCCCGCAAGGGTGAAACTCAAAG…	0	0	0	0	14	0	0	0	0	0	0	14	Bacteria	Bacteroidota	Bacteroidia	Cytophagales	Hymenobacteraceae	Adhaeribacter	Soil - Lake Wellman area (Darwin Mountains, Antarctica), Groundwater from tectonically formed cavern (Death Valley National Park)	Real
GTGTCAGCCGCCGCGGTAATACGGAGGGTGCGAGCGTTATCCGGAATCACTGGGCGTAAAGGGCGCGTAGGCGGTTTGTTAAGTCCGATGTTAAAGCGTGAGGCTCAACCTCATCACGGCGTTGGATACTGGCAAGCTGGACGGTTGGAGAGGAAGGTAGAATTACCAGTGTAGCGGTGGAATGCGTAGATACTGGTAGGAATACCCATTGCGAAGGCAGCCTTCTGGACAACACGTGACGCTGAGGCGCGAAAGTGTGGGGAGCAAACCGGATTAGATACCCGGGTAGTCCACACCCTAAACGATGCATACTTGGTGTCGGCCCGTTGGGGTCGGTGCCGGAGTTAACGCGTTAAGTATGCCGCCTGGGAAGTACGGCCGCAAGGTTGAAACTCAAAT…	0	0	0	0	14	0	0	0	0	0	0	14	Bacteria	Deinococcota	Deinococci	Deinococcales	Trueperaceae	Truepera	Thermogenic travertine (Greece), soil (Lake Wellman area, Darwin Mountains, Antarctica)	Real
GTGTCAGCCGCCGCGGTAATACGGAGGGTGCGAGCGTTATCCGGAATCACTGGGCGTAAAGGGCGCGTAGGCGGTTTGTTAAGTCCGATGTTAAAGCGTGAGGCTCAACCTCATCACGGCGTTGGATACTGGCAAGCTGGACGGTTGGAGAGGAAGGTAGAATTACCAGTGTAGCGGTGGAATGCGTAGATACTGGTAGGAATACCCATTGCGAAGGCAGCCTTCTGGACAACACGTGACGCTGAGGCGCGAAAGTGTGGGGAGCAAACCGGATTAGATACCCGGGTAGTCCACACCCTAAACGATGCATACTTGGTGTCGGCCCGTTGGGGTCGGTGCCGGAGTTAACGCGTTAAGTATGCCGCCTGGGAAGTACGGCCGCAAGGTTGAAACTCAAAG…	0	0	0	0	14	0	0	0	0	0	0	14	Bacteria	Deinococcota	Deinococci	Deinococcales	Trueperaceae	Truepera	Thermogenic travertine (Greece), soil (Lake Wellman area, Darwin Mountains, Antarctica)	Real
GTGCCAGCCGCCGCGGTAATACGTAGGGACCAAGCGTTGTTCGGATTTACTGGGCGTAAAGGGCGCGTAGGCGGCGTATCAAGTCACTTGTGAAATCTCCGGGCTTAACTCGGAACGGTCAAGTGATACTGATGTGCTAGAGTACAGAAAGGGTAATCGGAATTCTCGGTGTAGCGGTGAAATGCGTAGATATCGAGAGGAACACCAGAGGCGAAGGCGGATTACTAGGCTGATACTGACGCTGAGGCGCGAAAGCTAGGGTAGCAAACGGGATTAGATACCCCGGTAGTCCTAGCCCTAAACGATGAATACTTGGTGTCTGGAGTTTTAATTCTCCGGGTGCCGTCGCTAACGTTTTTAGTATTCCGCCTGGGGAGTACGCACGCAAGTGTGAAACTT…	0	0	0	0	13	0	0	0	0	0	0	13	Bacteria	Acidobacteriota	Blastocatellia	Blastocatellales	Blastocatellaceae	Blastocatella	Schirmacher Oasis soil, Non-fumerole soil (Socompa Volcano, Andes), rhizosphere soil (cold desert, Norway), sediment (Wright Valley, Victoria Land, Antarctica)	Real
GTGCCAGCAGCCGCGGTAATACGTAGGGACCAAGCGTTGTTCGGATTTACTGGGCGTAAAGGGCGCGTAGGCGGCGTGACAAGTCACTTGTGAAATCTCCGAGCTTAACTCGGAACGGTCAAGTGATACTGTTATGCTAGAGTACAGAAGGGGTAATCGGAATTCTCGGTGTAGCGGTGAAATGCGTAGATATCGAGAGGAACACCAGAGGCGAAGGCGGATTACTAGGCTGATACTGACGCTGAGGCGCGAAAGCTAGGGTAGCAAACGGGATTAGATACCCCGGTAGTCCTAGCCCTAAACGATGAATGCTTGGTGTCTGGGGTTTTAATACTCTGGGTGCCGTCGCTAACGTTTTAAGCATTCCGCCTGGGGAGTACGCACGCAAGTGTGAAACTC…	0	0	0	0	13	0	0	0	0	0	0	13	Bacteria	Acidobacteriota	Blastocatellia	Blastocatellales	Blastocatellaceae	Blastocatella	ice, newly deglaciated soil, Non-fumerole soil (Socompa Volcano, Andes)	Real
GTGTCAGCAGCCGCGGTAATACGTAGGGACCAAGCGTTGTTCGGATTTACTGGGCGTAAAGGGCGCGTAGGCGGCGTGACAAGTCAATTGTGAAATCTCCGGGCTTAACTCGGAACGGTCAATTGATACTGTTGTGCTAGAGTACAGAAGGGGCAATCGGAATTCTTGGTGTAGCGGTGAAATGCGTAGATATCAAGAGGAACACCTGAGGTGAAGACGGGTTGCTGGGCTGATACTGACGCTGAGGCGCGAAAGCTAGGGTAGCAAACGGGATTAGATACCCCGGTAGTCCTAGCCCTAAACGATGAATACTTGGTGTCTGGAGTTTTAATTCTCCGGGTGCCGTCGCTAACGTTTTTAGTATTCCGCCTGGGGAGTACGCACGCAAGTGTGAAACTC…	0	0	0	0	13	0	0	0	0	0	0	13	Bacteria	Acidobacteriota	Blastocatellia	Blastocatellales	Blastocatellaceae	Blastocatella	rainwater, aphid from collection plant Broccoli, quartz hypoliths from desert	Real
GTGTCAGCCGCCGCGGTAATACGTAGGGACCAAGCGTTGTTCGGATTTACTGGGCGTAAAGGGCGCGTAGGCGGCGTATCAAGTCACTTGTGAAATCTCCGGGCTTAACTCGGAACGGTCAAGTGATACTGATGTGCTAGAGTACAGAAAGGGTAATCGGAATTCTCGGTGTAGCGGTGAAATGCGTAGATATCGAGAGGAACACCAGAGGCGAAGGCGGATTACTAGGCTGATACTGACGCTGAGGCGCGAAAGCTAGGGTAGCAAACGGGATTAGATACCCCGGTAGTCCTAGCCCTAAACGATGAATACTTGGTGTCTGGAGTTTTAATTCTCCGGGTGCCGTCGCTAACGTTTTTAGTATTCCGCCTGGGGAGTACGCACGCAAGTGTGAAACTC…	0	0	0	0	13	0	0	0	0	0	0	13	Bacteria	Acidobacteriota	Blastocatellia	Blastocatellales	Blastocatellaceae	Blastocatella	Schirmacher Oasis soil, Non-fumerole soil (Socompa Volcano, Andes), rhizosphere soil (cold desert, Norway), sediment (Wright Valley, Victoria Land, Antarctica)	Real
GTGCCAGCAGCCGCGGTAATACGTAGGGACCAAGCGTTGTTCGGATTTACTGGGCGTAAAGGGCGTGTAGGCGGCGTGACAAGTCAGTTGTGAAATCTCCGAGCTTAACTCGGAACGGTCAACTGATACTGTTGTGCTAGAGTACAGAAGGGGCAATCGGAATTCTTGGTGTAGCGGTGAAATGCGTAGATATCAAGAGGAACACCTGAGGTGAAGACGGGTTGCTGGGCTGATACTGACGCTGAGGCGCGAAAGCTAGGGTAGCAAACGGGATTAGATACCCCGGTAGTCCTAGCCCTAAACGATGAATACTTGGTGTCTGGAGTATTATTTCTCTGGGTGCCGTCGCTAACGTTTTAAGTATTCCGCCTGGGGAGTACGCACGCAAGTGTGAAACTT…	0	0	0	0	13	0	0	0	0	0	0	13	Bacteria	Acidobacteriota	Blastocatellia	Blastocatellales	Blastocatellaceae	Blastocatella	Hubert's Nightmare cave sediments (volcanic ice cave, Mt. Erebus, Antarctica), microbial biofilm on mineral composite substrate, Chernobyl concrete microbial biofilm	Real
GTGTCAGCAGCCGCGGTAATACGTAGGGACCAAGCGTTGTTCGGATTTACTGGGCGTAAAGGGCGCGTAGGCGGCGTGACAAGTCACTTGTGAAATCTCCGAGCTTAACTCGGAACGGTCAAGTGATACTGTTATGCTAGAGTACAGAAGGGGTAATCGGAATTCTCGGTGTAGCGGTGAAATGCGTAGATATCGAGAGGAACACCAGAGGCGAAGGCGGATTACTAGGCTGATACTGACGCTGAGGCGCGAAAGCTAGGGTAGCAAACGGGATTAGATACCCCGGTAGTCCTAGCCCTAAACGATGAATGCTTGGTGTCTGGGGTTTTAATACTCTGGGTGCCGTCGCTAACGTTTTAAGCATTCCGCCTGGGGAGTACGCACGCAAGTGTGAAACTC…	0	0	0	0	13	0	0	0	0	0	0	13	Bacteria	Acidobacteriota	Blastocatellia	Blastocatellales	Blastocatellaceae	Blastocatella	ice, newly deglaciated soil, Non-fumerole soil (Socompa Volcano, Andes)	Real
GTGTCAGCAGCCGCGGTAATACGTAGGGGGCAAGCGTTGTCCGGAATCATTGGGCGTAAAGCGCGTGTAGGCGGGTCGGTAAGTCTGCTCTGAAAGTCCAAGGCTCAACCTTGGGATGCGGGTGGATACTGCCGACCTCGAGTCCGGAAGAGGCGAGTGGAATTCCTGGTGTAGCGGTGAAATGCGCAGATATCAGGAGGAACACCAATGGCGAAGGCAGCTCGCTGGGACGTGACTGACGCTGAGACGCGAAAGCGTGGGGAGCAAACAGGATTAGATACCCTGGTAGTCCACGCCGTAAACGATGGGCACTAGGTGTGGGAGGTGTCGACTCCTTCCGTGCCGAAGCTAACGCATTAAGTGCCCCGCCTGGGGAGTACGGCCGCAAGGCTAAAACTT…	0	0	0	0	13	0	0	0	0	0	0	13	Bacteria	Actinobacteriota	Thermoleophilia	Solirubrobacterales	Solirubrobacteraceae	Conexibacter	Soil (Alexander Isalnd, Antarctica), soil (Sor Rondane Mountains, East Antarctica), Antarctic soil	Real
GTGCCAGCCGCCGCGGTAATACGTAGGGTGCAAGCGTTGTCCGGAATTATTGGGCGTAAAGAGCTCGTAGGCGGTTTGTCACGTCGGCTGTGAAATCCCGAGGCTCAACCTCGGGTCTGCAGTCGATACGGGCAGACTAGAGTACTGCAGGGGAGACTGGAATTCCTGGTGTAGCGGTGGAATGCGCAGATATCAGGAGGAACACCGGTGGCGAAGGCGGGTCTCTGGGCAGTAACTGACGCTGAGGAGCGAAAGCGTGGGGAGCGAACAGGATTAGATACCCTGGTAGTCCACGCCGTAAACGGTGGGCGCTAGGTGTGGGGACCATTCCACGGTCTCTGTGCCGCAGCTAACGCATTAAGCGCCCCGCCTGGGGAGTACGGCCGCAAGGCTAAAACT…	0	0	0	0	13	0	0	0	0	0	0	13	Bacteria	Actinobacteriota	Actinobacteria	Frankiales	Geodermatophilaceae	NA	Non-fumarole soil (Socompa Volcano, Andes), rhizosphere soil cold desert (Norway), desert soil (Atacama)	Real
GTGTCAGCAGCCGCGGTAATACGTAGGGGGCGAGCGTTGTCCGGAATTATTGGGCGTAAAGAGCGTGTAGGCGGTTCGGTAAGTCTGTCGTGAAAACCCAGGGCTCAACCCTGGGCGTGCGGTGGATACTGCCGGGCTAGAGGGTGGTAGAGGCGAGTGGAATTCCCGGTGTAGCGGTGAAATGCGCAGATATCGGGAGGAACACCAGTAGCGAAGGCGGCTCGCTGGGCCACACCTGACGCTGAGACGCGAAAGCGTGGGGAGCAAACAGGATTAGATACCCTGGTAGTCCACGCCGTAAACGATGAACACTAGGTGTGGGCGGAGTCGAATCTGTCCGTGCCGAAGCCAACGCGATAAGTGTTCCGCCTGGGGAGTACGGCCGCAAGGCTAAAACTC…	0	0	0	0	13	0	0	0	0	0	0	13	Bacteria	Actinobacteriota	Rubrobacteria	Rubrobacterales	Rubrobacteriaceae	Rubrobacter	yellow and light orange organic ooze from lava tube wall, skin, hydrocarbon-contaminated soil (Victoria Land, Antarctica), soil (Alexander Island, Antarctica)	Real
GTGTCAGCAGCCGCGGTAATACGGAGGGTGCGAGCGTTATCCGGAATCACTGGGCGTAAAGGGCGCGTAGGCGGTTTGTCAAGTCCGATGTTAAAGCGTGAGGCTCAACCTCATATAGGCGTTGGATACTAGCAAGCTTGACGGTTGGAGAGGAAGGTAGAATTACCAGTGTAGCGGTGGAATGCGTAGATACTGGTAGGAATACCCATTGCGAAGGCAGCCTTCTGGACAACACGTGACGCTGAGGCGCGAAAGTGTGGGGAGCAAACCGGATTAGATACCCGGGTAGTCCACACCCTAAACGATGCATACTTGGTGTCGGCCCGTTGGGGTCGGTGCCGGAGCTAACGCGTTAAGTATGCCGCCTGGGAAGTACGGCCGCAAGGTTGAAACTTAAAT…	0	0	0	0	13	0	0	0	0	0	0	13	Bacteria	Deinococcota	Deinococci	Deinococcales	Trueperaceae	Truepera	Soil (Lake Wellman area, Darwin mountains, Antarctica), soil (Marble Point and Wright Valley, Antarctica)	Real
GTGTCAGCAGCCGCGGTAATACGTAGGTGGCAAGCGTTGTCCGGATTTACTGGGCGTAAAGCGAACGCAGGCGGACTGTTAAGTAGGAAGTGAAAGGTCGGAGCTCAACTCCAACATTGCTTCCTATACTGGCAGTCTTGAGTAGCGGAGAGGAAGGGGGAACGACACGTGTAGCGGTGAAATGCGTTGATATGTGTCGGAACACCCATGGCGAAAGCACCCTTCTGGACGCAAACTGACGCTCAGGTTCGAAAGCCAAGGTAGCGAACAGGATTAGATACCCTGGTAGTCTTGGCCCTAAACTATGTTCACTAGGTGTCGGGGGGTTTCCTTCGGTGCCGCAGCTAACGCATTAAGTGAACCGCCTGGGGACTACGGCCGCAAGGTTGAAACTTAAAT…	0	0	0	0	12	0	0	0	0	0	0	12	Bacteria	Abditibacteriota	Abditibacteria	Abditibacteriales	Abditibacteriaceae	Abditibacterium	newly deglaciated soil, soil (Sor Rondane Mountains, East Antarctica), skin	Real
GTGTCAGCCGCCGCGGTAATACGGAGGGTGCAAGCGTTGTCCGGATTTATTGGGTTTAAAGGGTGCGTAGGCGGCTTAATAAGTCCGTGGTGAAAGCCAACAGCTCAACTGTTGAACTGCCATGGATACTGTTAGGCTTGAGTACAGACGAGGTAGGCGGAATGGATCGTGTAGCGGTGAAATGCATAGATACGATCCAGAACACCGATTGCGTAGGCAGCTTACTAGGCTGTAACTGACGCTGAGGCACGAAAGCGTGGGGAGCGAACAGGATTAGATACCCTGGTAGTCCACGCCGTAAACGATGATTACTCGATGTTGGCGATACACAGTCAGCGTCTTAGCGAAAGCGTTAAGTAATCCACCTGGGGAGTACGCCCGCAAGGGTGAAACTCAAAT…	0	0	0	0	12	0	0	0	0	0	0	12	Bacteria	Bacteroidota	Bacteroidia	Cytophagales	Hymenobacteraceae	Adhaeribacter	Soil - Lake Wellman area (Darwin Mountains, Antarctica), Groundwater from tectonically formed cavern (Death Valley National Park)	Real
GTGCCAGCCGCCGCGGTAATACGTAGGGACCAAGCGTTGTTCGGATTTACTGGGCGTAAAGGGCGCGTAGGCGGCGTGTCAAGTCAATTGTGAAATCTCCGAGCTTAACTCGGAACGGTCAATTGATACTGATGTGCTAGAGTGCAGAAGGGGCAATCGGAATTCTTGGTGTAGCGGTGAAATGCGTAGATATCAAGAGGAACACCTGAGGTGAAGACGGGTTGCTGGGCTGACACTGACGCTGAGGCGCGAAAGCTAGGGTAGCAAACGGGATTAGATACCCCGGTAGTCCTAGCCCTAAACGATGAATACTTGGTGTCTGGAGTTTTAATTCTCCGGGTGCCGTCGCTAACGTTTTTAGTATTCCGCCTGGGGAGTACGCACGCAAGTGTGAAACTC…	0	0	0	0	12	0	0	0	0	0	0	12	Bacteria	Acidobacteriota	Blastocatellia	Blastocatellales	Blastocatellaceae	Blastocatella	periglacial environment on the top of Mt. Kilimanjaro, Soil (Yunnan stone forest, China), soil (mojave desert, California)	Real
GTGTCAGCAGCCGCGGTAATACGTAGGGACCAAGCGTTGTTCGGATTTACTGGGCGTAAAGGGCGCGTAGGCGGCGTGACAAGTCACTTGTGAAATCTCCGAGCTTAACTCGGAACGGTCAAGTGATACTGTTATGCTAGAGTACAGAAGGGGTAATCGGAATTCTCGGTGTAGCGGTGAAATGCGTAGATATCGAGAGGAACACCAGAGGCGAAGGCGGATTACTAGGCTGATACTGACGCTGAGGCGCGAAAGCTAGGGTAGCAAACGGGATTAGATACCCCGGTAGTCCTAGCCCTAAACGATGAATGCTTGGTGTCTGGGGTTTTAATACTCTGGGTGCCGTCGCTAACGTTTTAAGCATTCCGCCTGGGGAGTACGCACGCAAGTGTGAAACTC…	0	0	0	0	12	0	0	0	0	0	0	12	Bacteria	Acidobacteriota	Blastocatellia	Blastocatellales	Blastocatellaceae	Blastocatella	ice, newly deglaciated soil, rock (Dry valleys, Antarctica)	Real
GTGCCAGCCGCCGCGGTAATACGTAGGGACCAAGCGTTGTTCGGATTTACTGGGCGTAAAGGGCGCGTAGGCGGCGTGACAAGTCAATTGTGAAATCTCCGGGCTTAACTCGGAACGGTCAATTGATACTGTTGTGCTAGAGTACAGAAGGGGCAATCGGAATTCTTGGTGTAGCGGTGAAATGCGTAGATATCAAGAGGAACACCTGAGGTGAAGACGGGTTGCTGGGCTGATACTGACGCTGAGGCGCGAAAGCTAGGGTAGCAAACGGGATTAGATACCCCGGTAGTCCTAGCCCTAAACGATGAATACTTGGTGTCTGGAGTTTTAATTCTCCGGGTGCCGTCGCTAACGTTTTTAGTATTCCGCCTGGGGAGTACGCACGCAAGTGTGAAACTC…	0	0	0	0	12	0	0	0	0	0	0	12	Bacteria	Acidobacteriota	Blastocatellia	Blastocatellales	Blastocatellaceae	Blastocatella	warm fumerole soil (socompa Volcano, Andes), rainwater, aphid from collection plant Broccoli	Real
GTGCCAGCCGCCGCGGTAATACGGAGGGTGCAAGCGTTGTCCGGATTTATTGGGTTTAAAGGGTGCGTAGGCGGCTTTTTAAGTCAGTGGTGAAATGCGGCAGCTCAACTGCCGGAGTGCCATTGATACTGGAAAGCTTGAGTATAGATGAGGCAGGCGGAATTTATGGTGTAGCGGTGAAATGCATAGATACCATAAAGAACACCGATAGCGTAGGCAGCTTGCTAAACTATAACTGACGCTGAGGCACGAAAGCATGGGTAGCGAACAGGATTAGATACCCTGGTAGTCCATGCCGTAAACGATGATTACTCGATGTGTGCGATACACAGTACGCGTCCAAGCGAAAGCGTTAAGTAATCCACCTGGGGAGTACGCCCGCAAGGGTGAAACTCAAAT…	0	0	0	0	12	0	0	0	0	0	0	12	Bacteria	Bacteroidota	Bacteroidia	Cytophagales	MWH-CFBk5	NA	Algal mat (Dry Valleys, Antarctica), soil (Lake Wellman area, Darwin Mountains, Antarctica)	Real
GTGTCAGCAGCCGCGGTAATACGGAGGGTGCGAGCGTTATCCGGAATCACTGGGCGTAAAGGGCGCGTAGGCGGTTTGTTAAGTCCGATGTTAAAGCGTGAGGCTCAACCTCATCACGGCGTTGGATACTGGCAAGCTGGACGGTTGGAGAGGAAGGTAGAATTACCAGTGTAGCGGTGGAATGCGTAGATACTGGTAGGAATACCCATTGCGAAGGCAGCCTTCTGGACAACACGTGACGCTGAGGCGCGAAAGTGTGGGGAGCAAACCGGATTAGATACCCGGGTAGTCCACACCCTAAACGATGCATACTTGGTGTCGGCCCGTTGGGGTCGGTGCCGGAGTTAACGCGTTAAGTATGCCGCCTGGGAAGTACGGCCGCAAGGTTGAAACTTAAAG…	0	0	0	0	12	0	0	0	0	0	0	12	Bacteria	Deinococcota	Deinococci	Deinococcales	Trueperaceae	Truepera	Thermogenic travertine (Greece), soil (Lake Wellman area, Darwin Mountains, Antarctica)	Real
GTGTCAGCAGCCGCGGTAATACGGAGGGTGCGAGCGTTATCCGGAATCACTGGGCGTAAAGGGCGCGTAGGCGGTTTGTTAAGTCCGATGTTAAAGCGTGAGGCTCAACCTCATCACGGCGTTGGATACTGGCAAGCTGGACGGTTGGAGAGGAAGGTAGAATTACCAGTGTAGCGGTGGAATGCGTAGATACTGGTAGGAATACCCATTGCGAAGGCAGCCTTCTGGACAACACGTGACGCTGAGGCGCGAAAGTGTGGGGAGCAAACCGGATTAGATACCCGGGTAGTCCACACCCTAAACGATGCATACTTGGTGTCGGCCCGTTGGGGTCGGTGCCGGAGTTAACGCGTTAAGTATGCCGCCTGGGAAGTACGGCCGCAAGGTTGAAACTCAAAG…	0	0	0	0	12	0	0	0	0	0	0	12	Bacteria	Deinococcota	Deinococci	Deinococcales	Trueperaceae	Truepera	Soil (Lake Wellman area, Darwin mountains, Antarctica)	Real
GTGCCAGCAGCCGCGGTAATACGTAGGGACCAAGCGTTGTTCGGATTTACTGGGCGTAAAGGGCGCGTAGGCGGCGTGACAAGTCAATTGTGAAATCTCCGGGCTTAACTCGGAACGGTCAATTGATACTGTTGTGCTAGAGTACAGAAGGGGCAATCGGAATTCTTGGTGTAGCGGTGAAATGCGTAGATATCAAGAGGAACACCTGAGGTGAAGACGGGTTGCTGGGCTGATACTGACGCTGAGGCGCGAAAGCTAGGGTAGCAAACGGGATTAGATACCCCGGTAGTCCTAGCCCTAAACGATGAATACTTGGTGTCTGGAGTTTTAATTCTCCGGGTGCCGTCGCTAACGTTTTTAGTATTCCGCCTGGGGAGTACGCACGCAAGTGTGAAACTC…	0	0	0	0	11	0	0	0	0	0	0	11	Bacteria	Acidobacteriota	Blastocatellia	Blastocatellales	Blastocatellaceae	Blastocatella	rainwater, aphid from collection plant Broccoli, quartz hypoliths from desert	Real
GTGTCAGCAGCCGCGGTAATACGTAGGGACCAAGCGTTGTTCGGATTTACTGGGCGTAAAGGGCGCGTAGGCGGCGTGACAAGTCACTTGTGAAATCTCCGAGCTTAACTCGGAACGGTCAAGTGATACTGTTATGCTAGAGTACAGAAGGGGTAATCGGAATTCTCGGTGTAGCGGTGAAATGCGTAGATATCGAGAGGAACACCAGAGGCGAAGGCGGATTACTAGGCTGATACTGACGCTGAGGCGCGAAAGCTAGGGTAGCAAACGGGATTAGATACCCCGGTAGTCCTAGCCCTAAACGATGAATGCTTGGTGTCTGGGGTTTTAATACTCTGGGTGCCGTCGCTAACGTTTTAAGCATTCCGCCTGGGGAGTACGCACGCAAGTGTGAAACTC…	0	0	0	0	11	0	0	0	0	0	0	11	Bacteria	Acidobacteriota	Blastocatellia	Blastocatellales	Blastocatellaceae	Blastocatella	ice, newly deglaciated soil, Non-fumerole soil (Socompa Volcano, Andes)	Real
GTGCCAGCCGCCGCGGTAATACGGAGGGTGCGAGCGTTATCCGGAATCACTGGGCGTAAAGGGCGCGTAGGCGGTTTGTTAAGTCCGATGTTAAAGCGTGAGGCTCAACCTCATCACGGCGTTGGATACTGGCAAGCTGGACGGTTGGAGAGGAAGGTAGAATTACCAGTGTAGCGGTGGAATGCGTAGATACTGGTAGGAATACCCATTGCGAAGGCAGCCTTCTGGACAACACGTGACGCTGAGGCGCGAAAGTGTGGGGAGCAAACCGGATTAGATACCCGGGTAGTCCACACCCTAAACGATGCATACTTGGTGTCGGCCCGTTGGGGTCGGTGCCGGAGTTAACGCGTTAAGTATGCCGCCTGGGAAGTACGGCCGCAAGGTTGAAACTCAAAG…	0	0	0	0	11	0	0	0	0	0	0	11	Bacteria	Deinococcota	Deinococci	Deinococcales	Trueperaceae	Truepera	Soil (Lake Wellman area, Darwin mountains, Antarctica)	Real
GTGTCAGCCGCCGCGGTAATACGGAGGGTGCAAGCGTTGTCCGGATTTATTGGGTTTAAAGGGTGCGTAGGCGGCTTAATAAGTCCGTGGTGAAAGCCAACAGCTCAACTGTTGAACTGCCATGGATACTGTTAGGCTTGAGTACAGACGAGGTAGGCGGAATGGATCGTGTAGCGGTGAAATGCATAGATACGATCCAGAACACCGATTGCGTAGGCAGCTTACTAGGCTGTAACTGACGCTGAGGCACGAAAGCGTGGGGAGCGAACAGGATTAGATACCCTGGTAGTCCACGCCGTAAACGATGATTACTCGATGTTGGCGATACACAGTCAGCGTCTTAGCGAAAGCGTTAAGTAATCCACCTGGGGAGTACGCCCGCAAGGGTGAAACTCAAAT…	0	0	0	0	10	0	0	0	0	0	0	10	Bacteria	Bacteroidota	Bacteroidia	Cytophagales	Hymenobacteraceae	Adhaeribacter	Soil - Lake Wellman area (Darwin Mountains, Antarctica), Groundwater from tectonically formed cavern (Death Valley National Park)	Real
GTGCCAGCAGCCGCGGTAATACGTAGGGACCAAGCGTTGTTCGGATTTACTGGGCGTAAAGGGCGCGTAGGCGGCGTGTCAAGTCAATTGTGAAATCTCCGAGCTTAACTCGGAACGGTCAATTGATACTGATGTGCTAGAGTGCAGAAGGGGCAATCGGAATTCTTGGTGTAGCGGTGAAATGCGTAGATATCAAGAGGAACACCTGAGGTGAAGACGGGTTGCTGGGCTGACACTGACGCTGAGGCGCGAAAGCTAGGGTAGCAAACGGGATTAGATACCCCGGTAGTCCTAGCCCTAAACGATGAATACTTGGTGTCTGGAGTTTTAATTCTCCGGGTGCCGTCGCTAACGTTTTTAGTATTCCGCCTGGGGAGTACGCACGCAAGTGTGAAACTC…	0	0	0	0	10	0	0	0	0	0	0	10	Bacteria	Acidobacteriota	Blastocatellia	Blastocatellales	Blastocatellaceae	Blastocatella	Rock (Atacama Desert), periglacial environment on the top of Mt. Kilimanjaro, soil (yunnan stone forest, China)	Real
GTGCCAGCAGCCGCGGTAATACGTAGGGACCAAGCGTTGTTCGGATTTACTGGGCGTAAAGGGCGCGTAGGCGGCGTGACAAGTCAATTGTGAAATCTCCGGGCTTAACTCGGAACGGTCAATTGATACTGTTGTGCTAGAGTACAGAAGGGGCAATCGGAATTCTTGGTGTAGCGGTGAAATGCGTAGATATCAAGAGGAACACCTGAGGTGAAGACGGGTTGCTGGGCTGATACTGACGCTGAGGCGCGAAAGCTAGGGTAGCAAACGGGATTAGATACCCCGGTAGTCCTAGCCCTAAACGATGAATACTTGGTGTCTGGAGTTTTAATTCTCCGGGTGCCGTCGCTAACGTTTTTAGTATTCCGCCTGGGGAGTACGCACGCAAGTGTGAAACTC…	0	0	0	0	10	0	0	0	0	0	0	10	Bacteria	Acidobacteriota	Blastocatellia	Blastocatellales	Blastocatellaceae	Blastocatella	rainwater, aphid from collection plant Broccoli, quartz hypoliths from desert	Real
GTGCCAGCCGCCGCGGTAATACGTAGGGACCAAGCGTTGTTCGGATTTACTGGGCGTAAAGGGCGCGTAGGCGGCGTGTCAAGTCGATTGTGAAATCTCCGAGCTTAACTCGGAACGGTCAATTGATACTGATGTGCTAGAGTGCAGAAGGGGCAATCGGAATTCTTGGTGTAGCGGTGAAATGCGTAGATATCAAGAGGAACACCTGAGGTGAAGACGGGTTGCTGGGCTGACACTGACGCTGAGGCGCGAAAGCTAGGGTAGCAAACGGGATTAGATACCCCGGTAGTCCTAGCCCTAAACGATGAATACTTGGTGTCTGGAGTTTTAATTCTCCGGGTGCCGTCGCTAACGTTTTTAGTATTCCGCCTGGGGAGTACGCACGCAAGTGTGAAACTC…	0	0	0	0	10	0	0	0	0	0	0	10	Bacteria	Acidobacteriota	Blastocatellia	Blastocatellales	Blastocatellaceae	Blastocatella	Rock (Atacama Desert), periglacial environment on the top of Mt. Kilimanjaro, soil (yunnan stone forest, China)	Real
GTGTCAGCAGCCGCGGTAATACGTAGGGACCAAGCGTTGTTCGGATTTACTGGGCGTAAAGGGCGCGTAGGCGGCGTGACAAGTCACTTGTGAAATCTCCGGGCTTAACTCGGAACGGTCAAGTGATACTGTTGTGCTAGAGTGCAGAAGGGGCAATCGGAATTCTTGGTGTAGCGGTGAAATGCGTAGATATCAAGAGGAACACCTGAGGTGAAGACGGGTTGCTGGGCTGACACTGACGCTGAGGCGCGAAAGCTAGGGTAGCAAACGGGATTAGATACCCCGGTAGTCCTAGCCCTAAACGATGAATACTTGGTGTCTGGAGTTTTAATTCTCCGGGTGCCGTCGCTAACGTTTTTAGTATTCCGCCTGGGGAGTACGCACGCAAGTGTGAAACTC…	0	0	0	0	10	0	0	0	0	0	0	10	Bacteria	Acidobacteriota	Blastocatellia	Blastocatellales	Blastocatellaceae	Blastocatella	Rhizosphere soil (cold desert, Norway), soil ( Himalayan mountain ranges, India), hydrocarbon contaminated soil (Antarctica: Southern Victoria Land, Ross Island)	Real
GTGTCAGCCGCCGCGGTAATACGTAGGGACCAAGCGTTGTTCGGATTTACTGGGCGTAAAGGGCGCGTAGGCGGCGTATCAAGTCACTTGTGAAATCTCCGGGCTTAACTCGGAACGGTCAAGTGATACTGATGTGCTAGAGTACAGAAAGGGTAATCGGAATTCTCGGTGTAGCGGTGAAATGCGTAGATATCGAGAGGAACACCAGAGGCGAAGGCGGATTACTAGGCTGATACTGACGCTGAGGCGCGAAAGCTAGGGTAGCAAACGGGATTAGATACCCCGGTAGTCCTAGCCCTAAACGATGAATACTTGGTGTCTGGAGTTTTAATTCTCCGGGTGCCGTCGCTAACGTTTTTAGTATTCCGCCTGGGGAGTACGCACGCAAGTGTGAAACTT…	0	0	0	0	10	0	0	0	0	0	0	10	Bacteria	Acidobacteriota	Blastocatellia	Blastocatellales	Blastocatellaceae	Blastocatella	Schirmacher Oasis soil, Non-fumerole soil (Socompa Volcano, Andes), rhizosphere soil (cold desert, Norway), sediment (Wright Valley, Victoria Land, Antarctica)	Real
GTGTCAGCCGCCGCGGTAATACGGAGGGTGCGAGCGTTATCCGGAATCACTGGGCGTAAAGGGCGCGTAGGCGGTTTGTTAAGTCCGATGTTAAAGCGTGAGGCTCAACCTCATCACGGCGTTGGATACTGGCAAGCTGGACGGTTGGAGAGGAAGGTAGAATTACCAGTGTAGCGGTGGAATGCGTAGATACTGGTAGGAATACCCATTGCGAAGGCAGCCTTCTGGACAACACGTGACGCTGAGGCGCGAAAGTGTGGGGAGCAAACCGGATTAGATACCCGGGTAGTCCACACCCTAAACGATGCATACTTGGTGTCGGCCCGTTGGGGTCGGTGCCGGAGTTAACGCGTTAAGTATGCCGCCTGGGAAGTACGGCCGCAAGGTTGAAACTCAAAT…	0	0	0	0	10	0	0	0	0	0	0	10	Bacteria	Deinococcota	Deinococci	Deinococcales	Trueperaceae	Truepera	Thermogenic travertine (Greece), soil (Lake Wellman area, Darwin Mountains, Antarctica)	Real
GTGCCAGCCGCCGCGGTAATACGGAGGATCCAAGCGTTATCCGGATTTATTGGGTTTAAAGGGTGCGTAGGCGGCTTATTAAGTCAGGGGTGAAATTTTCCGGCTCAACCGGAAGCTTGCCTTTGATACTGATGAGCTTGAATACACTTGAGGTAGGCGGAATGTGACAAGTAGCGGTGAAATGCATAGATATGTCACAGAACACCAATTGCGAAGGCAGCTTACTAAAGTGTGATTGACGCTGAGGCACGAAAGCGTGGGGATCAAACAGGATTAGATACCCTGGTAATCCACGCCCTAAACGATGAATACTCGATGTTAGCGATATACAGTTAGCGTCTAAGCGAAAGCGTTAAGTATTCCACCTGGGGAGTACGCCCGCAAGGGTGAAACTCAAAG…	0	0	0	0	9	0	0	0	0	0	0	9	Bacteria	Bacteroidota	Bacteroidia	Sphingobacteriales	Sphingobacteriaceae	Arcticibacter	Soil	Real
GTGCCAGCAGCCGCGGTAATACGGAGGGTGCAAGCGTTGTCCGGATTTATTGGGTTTAAAGGGTGCGTAGGCGGCTTTTTAAGTCAGTGGTGAAATGCGGCAGCTCAACTGCCGGAGTGCCATTGATACTGGAAAGCTTGAGTATAGATGAGGCAGGCGGAATTTATGGTGTAGCGGTGAAATGCATAGATACCATAAAGAACACCGATAGCGTAGGCAGCTTGCTAAACTATAACTGACGCTGAGGCACGAAAGCATGGGTAGCGAACAGGATTAGATACCCTGGTAGTCCATGCCGTAAACGATGATTACTCGATGTGTGCGATACACAGTACGCGTCCAAGCGAAAGCGTTAAGTAATCCACCTGGGGAGTACGCCCGCAAGGGTGAAACTCAAAT…	0	0	0	0	9	0	0	0	0	0	0	9	Bacteria	Bacteroidota	Bacteroidia	Cytophagales	MWH-CFBk5	NA	Algal Mat (Dry Valleys, Antarctica)	Real
GTGCCAGCAGCCGCGGTAATACGGAGGGTGCAAGCGTTATCCGGAATCACTGGGCGTAAAGGGCGCGTAGGCGGTTTGTTAAGTCCGATGTTAAAGCGTGAGGCTCAACCTCATAACGGCGTTGGATACTGGCAAGCTGGACGGTTGGAGAGGAAGGTAGAATTACCAGTGTAGCGGTGGAATGCGTAGATACTGGTAGGAATACCCATTGCGAAGGCAGCCTTCTGGACAACACGTGACGCTGAGGCGCGAAAGTGTGGGGAGCAAACCGGATTAGATACCCGGGTAGTCCACACCCTAAACGATGCATACTTGGTGTCGGCCCGTTGGGGTCGGTGCCGGAGCTAACGCGTTAAGTATGCCGCCTGGGAAGTACGGCCGCAAGGTTGAAACTCAAAG…	0	0	0	0	9	0	0	0	0	0	0	9	Bacteria	Deinococcota	Deinococci	Deinococcales	Trueperaceae	Truepera	Lichen-dominated Antarctic cryptoendolithic community, MDVs	Real
GTGCCAGCCGCCGCGGTAATACGGAGGGTGCGAGCGTTATCCGGAATCACTGGGCGTAAAGGGCGCGTAGGCGGTTTGTCAAGTCCGATGTTAAAGCGTGAGGCTCAACCTCATATAGGCGTTGGATACTAGCAAGCTTGACGGTTGGAGAGGAAGGTAGAATTACCAGTGTAGCGGTGGAATGCGTAGATACTGGTAGGAATACCCATTGCGAAGGCAGCCTTCTGGACAACACGTGACGCTGAGGCGCGAAAGTGTGGGGAGCAAACCGGATTAGATACCCGGGTAGTCCACACCCTAAACGATGCATACTTGGTGTCGGCCCGTTGGGGTCGGTGCCGGAGCTAACGCGTTAAGTATGCCGCCTGGGAAGTACGGCCGCAAGGTTGAAACTTAAAT…	0	0	0	0	9	0	0	0	0	0	0	9	Bacteria	Deinococcota	Deinococci	Deinococcales	Trueperaceae	Truepera	Soil (Darwin Mountains, Antarctica)	Real
GTGTCAGCAGCCGCGGTAATACGTAGGGACCAAGCGTTGTTCGGATTTACTGGGCGTAAAGGGCGCGTAGGCGGCGTGTCAAGTCAATTGTGAAATCTCCGAGCTTAACTCGGAACGGTCAATTGATACTGATGTGCTAGAGTGCAGAAGGGGCAATCGGAATTCTTGGTGTAGCGGTGAAATGCGTAGATATCAAGAGGAACACCTGAGGTGAAGACGGGTTGCTGGGCTGACACTGACGCTGAGGCGCGAAAGCTAGGGTAGCAAACGGGATTAGATACCCCGGTAGTCCTAGCCCTAAACGATGAATACTTGGTGTCTGGAGTTTTAATTCTCCGGGTGCCGTCGCTAACGTTTTTAGTATTCCGCCTGGGGAGTACGCACGCAAGTGTGAAACTC…	0	0	0	0	9	0	0	0	0	0	0	9	Bacteria	Acidobacteriota	Blastocatellia	Blastocatellales	Blastocatellaceae	Blastocatella	Rock (atacama desert)	Real
GTGCCAGCCGCCGCGGTAATACGTAGGGACCAAGCGTTGTTCGGATTTACTGGGCGTAAAGGGCGCGTAGGCGGCGTGTCAAGTCGATTGTGAAATCTCCGAGCTTAACTCGGAACGGTCAATTGATACTGATGTGCTAGAGTGCAGAAGGGGCAATCGGAATTCTTGGTGTAGCGGTGAAATGCGTAGATATCAAGAGGAACACCTGAGGTGAAGACGGGTTGCTGGGCTGACACTGACGCTGAGGCGCGAAAGCTAGGGTAGCAAACGGGATTAGATACCCCGGTAGTCCTAGCCCTAAACGATGAATACTTGGTGTCTGGAGTTTTAATTCTCCGGGTGCCGTCGCTAACGTTTTTAGTATTCCGCCTGGGGAGTACGCACGCAAGTGTGAAACTC…	0	0	0	0	8	0	0	0	0	0	0	8	Bacteria	Acidobacteriota	Blastocatellia	Blastocatellales	Blastocatellaceae	Blastocatella	periglacial environment on the top of Mt. Kilimanjaro, Soil (Yunnan stone forest, China), soil (mojave desert, California)	Real
GTGCCAGCCGCCGCGGTAATACGGAGGGTGCGAGCGTTATCCGGAATCACTGGGCGTAAAGGGCGCGTAGGCGGTTTGTTAAGTCCGATGTTAAAGCGTGAGGCTCAACCTCATCACGGCGTTGGATACTGGCAAGCTGGACGGTTGGAGAGGAAGGTAGAATTACCAGTGTAGCGGTGGAATGCGTAGATACTGGTAGGAATACCCATTGCGAAGGCAGCCTTCTGGACAACACGTGACGCTGAGGCGCGAAAGTGTGGGGAGCAAACCGGATTAGATACCCGGGTAGTCCACACCCTAAACGATGCATACTTGGTGTCGGCCCGTTGGGGTCGGTGCCGGAGCTAACGCGTTAAGTATGCCGCCTGGGAAGTACGGCCGCAAGGTTGAAACTCAAAG…	0	0	0	0	8	0	0	0	0	0	0	8	Bacteria	Deinococcota	Deinococci	Deinococcales	Trueperaceae	Truepera	Soil (Darwin Mountains, Antarctica)	Real
GTGCCAGCCGCCGCGGTAATACGTAGGGACCAAGCGTTGTTCGGATTTACTGGGCGTAAAGGGCGCGTAGGCGGCGTGTCAAGTCAATTGTGAAATCTCCGAGCTTAACTCGGAACGGTCAATTGATACTGATGTGCTAGAGTGCAGAAGGGGCAATCGGAATTCTTGGTGTAGCGGTGAAATGCGTAGATATCAAGAGGAACACCTGAGGTGAAGACGGGTTGCTGGGCTGACACTGACGCTGAGGCGCGAAAGCTAGGGTAGCAAACGGGATTAGATACCCCGGTAGTCCTAGCCCTAAACGATGAATACTTGGTGTCTGGAGTTTTAATTCTCCGGGTGCCGTCGCTAACGTTTTTAGTATTCCGCCTGGGGAGTACGCACGCAAGTGTGAAACTC…	0	0	0	0	8	0	0	0	0	0	0	8	Bacteria	Acidobacteriota	Blastocatellia	Blastocatellales	Blastocatellaceae	Blastocatella	periglacial environment on the top of Mt. Kilimanjaro, Soil (Yunnan stone forest, China), soil (mojave desert, California)	Real
GTGCCAGCCGCCGCGGTAATACGTAGGGACCAAGCGTTGTTCGGATTTACTGGGCGTAAAGGGCGCGTAGGCGGCGTGACAAGTCACTTGTGAAATCTCCGGGCTTAACTCGGAACGGTCAAGTGATACTGTTGTGCTAGAGTGCAGAAGGGGCAATCGGAATTCTTGGTGTAGCGGTGAAATGCGTAGATATCAAGAGGAACACCTGAGGTGAAGACGGGTTGCTGGGCTGACACTGACGCTGAGGCGCGAAAGCTAGGGTAGCAAACGGGATTAGATACCCCGGTAGTCCTAGCCCTAAACGATGAATACTTGGTGTCTGGAGTTTTAATTCTCCGGGTGCCGTCGCTAACGTTTTTAGTATTCCGCCTGGGGAGTACGCACGCAAGTGTGAAACTC…	0	0	0	0	7	0	0	0	0	0	0	7	Bacteria	Acidobacteriota	Blastocatellia	Blastocatellales	Blastocatellaceae	Blastocatella	Rhizosphere soil (cold desert, Norway), soil ( Himalayan mountain ranges, India), hydrocarbon contaminated soil (Antarctica: Southern Victoria Land, Ross Island)	Real
GTGTCAGCCGCCGCGGTAATACGTAGGGACCAAGCGTTGTTCGGATTTACTGGGCGTAAAGGGCGCGTAGGCGGCGTGTCAAGTCGATTGTGAAATCTCCGAGCTTAACTCGGAACGGTCAATTGATACTGATGTGCTAGAGTGCAGAAGGGGCAATCGGAATTCTTGGTGTAGCGGTGAAATGCGTAGATATCAAGAGGAACACCTGAGGTGAAGACGGGTTGCTGGGCTGACACTGACGCTGAGGCGCGAAAGCTAGGGTAGCAAACGGGATTAGATACCCCGGTAGTCCTAGCCCTAAACGATGAATACTTGGTGTCTGGAGTTTTAATTCTCCGGGTGCCGTCGCTAACGTTTTTAGTATTCCGCCTGGGGAGTACGCACGCAAGTGTGAAACTC…	0	0	0	0	7	0	0	0	0	0	0	7	Bacteria	Acidobacteriota	Blastocatellia	Blastocatellales	Blastocatellaceae	Blastocatella	Newly deglaciated soil	Real
GTGCCAGCAGCCGCGGTAATACGGAGGGTGCAAGCGTTGTCCGGATTTATTGGGTTTAAAGGGTGCGTAGGCGGCTTTTTAAGTCAGTGGTGAAATGCGGCAGCTCAACTGCCGGAGTGCCATTGATACTGGAAAGCTTGAGTATAGATGAGGCAGGCGGAATTTATGGTGTAGCGGTGAAATGCATAGATACCATAAAGAACACCGATAGCGTAGGCAGCTTGCTAAACTATAACTGACGCTGAGGCACGAAAGCATGGGTAGCGAACAGGATTAGATACCCTGGTAGTCCATGCCGTAAACGATGATTACTCGATGTGTGCGATACACAGTACGCGTCCAAGCGAAAGCGTTAAGTAATCCACCTGGGGAGTACGCCCGCAAGGGTGAAACTCAAAT…	0	0	0	0	7	0	0	0	0	0	0	7	Bacteria	Bacteroidota	Bacteroidia	Cytophagales	MWH-CFBk5	NA	Algal Mat (Dry Valleys, Antarctica)	Real
GTGCCAGCAGCCGCGGTAATACGGAGGGTGCAAGCGTTATCCGGAATCACTGGGCGTAAAGGGCGCGTAGGCGGTTTGTTAAGTCCGATGTTAAAGCGTGAGGCTCAACCTCATAACGGCGTTGGATACTGGCAAGCTGGACGGTTGGAGAGGAAGGTAGAATTACCAGTGTAGCGGTGGAATGCGTAGATACTGGTAGGAATACCCATTGCGAAGGCAGCCTTCTGGACAACACGTGACGCTGAGGCGCGAAAGTGTGGGGAGCAAACCGGATTAGATACCCGGGTAGTCCACACCCTAAACGATGCATACTTGGTGTCGGCCCGTTGGGGTCGGTGCCGGAGCTAACGCGTTAAGTATGCCGCCTGGGAAGTACGGCCGCAAGGTTGAAACTCAAAG…	0	0	0	0	7	0	0	0	0	0	0	7	Bacteria	Deinococcota	Deinococci	Deinococcales	Trueperaceae	Truepera	Lichen-dominated Antarctic cryptoendolithic community, MDVs	Real
GTGTCAGCAGCCGCGGTAATACGTAGGGACCAAGCGTTGTTCGGATTTACTGGGCGTAAAGGGCGCGTAGGCGGCGTGACAAGTCACTTGTGAAATCTCCGGGCTTAACTCGGAACGGTCAAGTGATACTGTTGTGCTAGAGTGCAGAAGGGGCAATCGGAATTCTTGGTGTAGCGGTGAAATGCGTAGATATCAAGAGGAACACCTGAGGTGAAGACGGGTTGCTGGGCTGACACTGACGCTGAGGCGCGAAAGCTAGGGTAGCAAACGGGATTAGATACCCCGGTAGTCCTAGCCCTAAACGATGAATACTTGGTGTCTGGAGTTTTAATTCTCCGGGTGCCGTCGCTAACGTTTTTAGTATTCCGCCTGGGGAGTACGCACGCAAGTGTGAAACTC…	0	0	0	0	7	0	0	0	0	0	0	7	Bacteria	Acidobacteriota	Blastocatellia	Blastocatellales	Blastocatellaceae	Blastocatella	Rhizosphere soil (cold desert, Norway), soil ( Himalayan mountain ranges, India), hydrocarbon contaminated soil (Antarctica: Southern Victoria Land, Ross Island)	Real
GTGCCAGCCGCCGCGGTAATACGGAGGGTGCGAGCGTTATCCGGAATCACTGGGCGTAAAGGGCGCGTAGGCGGTTTGTCAAGTCCGATGTTAAAGCGTGAGGCTCAACCTCATATAGGCGTTGGATACTAGCAAGCTTGACGGTTGGAGAGGAAGGTAGAATTACCAGTGTAGCGGTGGAATGCGTAGATACTGGTAGGAATACCCATTGCGAAGGCAGCCTTCTGGACAACACGTGACGCTGAGGCGCGAAAGTGTGGGGAGCAAACCGGATTAGATACCCGGGTAGTCCACACCCTAAACGATGCATACTTGGTGTCGGCCCGTTGGGGTCGGTGCCGGAGCTAACGCGTTAAGTATGCCGCCTGGGAAGTACGGCCGCAAGGTTGAAACTCAAAG…	0	0	0	0	7	0	0	0	0	0	0	7	Bacteria	Deinococcota	Deinococci	Deinococcales	Trueperaceae	Truepera	Soil (Darwin Mountains, Antarctica)	Real
GTGTCAGCCGCCGCGGTAATACGTAGGGACCAAGCGTTGTTCGGATTTACTGGGCGTAAAGGGCGCGTAGGCGGCGTGTCAAGTCGATTGTGAAATCTCCGAGCTTAACTCGGAACGGTCAATTGATACTGATGTGCTAGAGTGCAGAAGGGGCAATCGGAATTCTTGGTGTAGCGGTGAAATGCGTAGATATCAAGAGGAACACCTGAGGTGAAGACGGGTTGCTGGGCTGACACTGACGCTGAGGCGCGAAAGCTAGGGTAGCAAACGGGATTAGATACCCCGGTAGTCCTAGCCCTAAACGATGAATACTTGGTGTCTGGAGTTTTAATTCTCCGGGTGCCGTCGCTAACGTTTTTAGTATTCCGCCTGGGGAGTACGCACGCAAGTGTGAAACTC…	0	0	0	0	7	0	0	0	0	0	0	7	Bacteria	Acidobacteriota	Blastocatellia	Blastocatellales	Blastocatellaceae	Blastocatella	Newly deglaciated soil (Peru)	Real
GTGTCAGCCGCCGCGGTAATACGTAGGGACCAAGCGTTGTTCGGATTTACTGGGCGTAAAGGGCGCGTAGGCGGCGTGTCAAGTCGATTGTGAAATCTCCGAGCTTAACTCGGAACGGTCAATTGATACTGATGTGCTAGAGTGCAGAAGGGGCAATCGGAATTCTTGGTGTAGCGGTGAAATGCGTAGATATCAAGAGGAACACCTGAGGTGAAGACGGGTTGCTGGGCTGACACTGACGCTGAGGCGCGAAAGCTAGGGTAGCAAACGGGATTAGATACCCCGGTAGTCCTAGCCCTAAACGATGAATACTTGGTGTCTGGAGTTTTAATTCTCCGGGTGCCGTCGCTAACGTTTTTAGTATTCCGCCTGGGGAGTACGCACGCAAGTGTGAAACTC…	0	0	0	0	7	0	0	0	0	0	0	7	Bacteria	Acidobacteriota	Blastocatellia	Blastocatellales	Blastocatellaceae	Blastocatella	Rock (atacama desert)	Real
GTGCCAGCAGCCGCGGTAATACGTAGGGACCAAGCGTTGTTCGGATTTACTGGGCGTAAAGGGCGCGTAGGCGGCGTGTCAAGTCAATTGTGAAATCTCCGAGCTTAACTCGGAACGGTCAATTGATACTGATGTGCTAGAGTGCAGAAGGGGCAATCGGAATTCTTGGTGTAGCGGTGAAATGCGTAGATATCAAGAGGAACACCTGAGGTGAAGACGGGTTGCTGGGCTGACACTGACGCTGAGGCGCGAAAGCTAGGGTAGCAAACGGGATTAGATACCCCGGTAGTCCTAGCCCTAAACGATGAATACTTGGTGTCTGGAGTTTTAATTCTCCGGGTGCCGTCGCTAACGTTTTTAGTATTCCGCCTGGGGAGTACGCACGCAAGTGTGAAACTC…	0	0	0	0	7	0	0	0	0	0	0	7	Bacteria	Acidobacteriota	Blastocatellia	Blastocatellales	Blastocatellaceae	Blastocatella	periglacial environment on the top of Mt. Kilimanjaro, Soil (Yunnan stone forest, China), soil (mojave desert, California)	Real
GTGCCAGCAGCCGCGGTAATACGTAGGGACCAAGCGTTGTTCGGATTTACTGGGCGTAAAGGGCGCGTAGGCGGCGTGTCAAGTCGATTGTGAAATCTCCGAGCTTAACTCGGAACGGTCAATTGATACTGATGTGCTAGAGTGCAGAAGGGGCAATCGGAATTCTTGGTGTAGCGGTGAAATGCGTAGATATCAAGAGGAACACCTGAGGTGAAGACGGGTTGCTGGGCTGACACTGACGCTGAGGCGCGAAAGCTAGGGTAGCAAACGGGATTAGATACCCCGGTAGTCCTAGCCCTAAACGATGAATACTTGGTGTCTGGAGTTTTAATTCTCCGGGTGCCGTCGCTAACGTTTTTAGTATTCCGCCTGGGGAGTACGCACGCAAGTGTGAAACTC…	0	0	0	0	7	0	0	0	0	0	0	7	Bacteria	Acidobacteriota	Blastocatellia	Blastocatellales	Blastocatellaceae	Blastocatella	Rock (atacama desert)	Real
GTGCCAGCAGCCGCGGTAATACGTAGGGTCCAAGCGTTGTCCGGATTTATTGGGCGTAAAGAGCTCGTAGGTGGCTCCGTAAGTCGGGTGTGAAAACCCCAGGCTCAACCTGGGGACGCCACTCGATACTGCGGTAGCTGGAGTCTGGTAGGGGATCTCGGAATTCCTGGTGTAGCGGTGAAATGCGCAGATATCAGGAGGAACACCAGCGGCGAAGGCGGAGATCTGGGCCAGTACTGACACTGAGGAGCGAAAGCGTGGGGAGCGAACAGGATTAGATACCCTGGTAGTCCACGCCGTAAACGTTGGGCACTAGGTGTGGGGACCTATCGACGGTTTCCGTGCCGTAGCTAACGCATTAAGTGCCCCGCCTGGGGAGTACGGCCGCAAGGCTAAAAC…	0	0	0	0	6	0	0	0	0	0	0	6	Bacteria	Actinobacteriota	Acidimicrobiia	NA	NA	NA	Soil (Mongolia)	Real
GTGTCAGCAGCCGCGGTAATACGTAGGGACCAAGCGTTGTTCGGATTTACTGGGCGTAAAGGGCGCGTAGGCGGCGTGTCAAGTCGATTGTGAAATCTCCGAGCTTAACTCGGAACGGTCAATTGATACTGATGTGCTAGAGTGCAGAAGGGGCAATCGGAATTCTTGGTGTAGCGGTGAAATGCGTAGATATCAAGAGGAACACCTGAGGTGAAGACGGGTTGCTGGGCTGACACTGACGCTGAGGCGCGAAAGCTAGGGTAGCAAACGGGATTAGATACCCCGGTAGTCCTAGCCCTAAACGATGAATACTTGGTGTCTGGAGTTTTAATTCTCCGGGTGCCGTCGCTAACGTTTTTAGTATTCCGCCTGGGGAGTACGCACGCAAGTGTGAAACTC…	0	0	0	0	6	0	0	0	0	0	0	6	Bacteria	Acidobacteriota	Blastocatellia	Blastocatellales	Blastocatellaceae	Blastocatella	periglacial environment on the top of Mt. Kilimanjaro, Soil (Yunnan stone forest, China), soil (mojave desert, California)	Real
GTGCCAGCAGCCGCGGTAATACGTAGGGACCAAGCGTTGTTCGGATTTACTGGGCGTAAAGGGCGCGTAGGCGGCGTGTCAAGTCGATTGTGAAATCTCCGAGCTTAACTCGGAACGGTCAATTGATACTGATGTGCTAGAGTGCAGAAGGGGCAATCGGAATTCTTGGTGTAGCGGTGAAATGCGTAGATATCAAGAGGAACACCTGAGGTGAAGACGGGTTGCTGGGCTGACACTGACGCTGAGGCGCGAAAGCTAGGGTAGCAAACGGGATTAGATACCCCGGTAGTCCTAGCCCTAAACGATGAATACTTGGTGTCTGGAGTTTTAATTCTCCGGGTGCCGTCGCTAACGTTTTTAGTATTCCGCCTGGGGAGTACGCACGCAAGTGTGAAACTC…	0	0	0	0	6	0	0	0	0	0	0	6	Bacteria	Acidobacteriota	Blastocatellia	Blastocatellales	Blastocatellaceae	Blastocatella	periglacial environment on the top of Mt. Kilimanjaro, Soil (Yunnan stone forest, China), soil (mojave desert, California)	Real
GTGCCAGCAGCCGCGGTAATACGTAGGGACCAAGCGTTGTTCGGATTTACTGGGCGTAAAGGGCGCGTAGGCGGCGTGTCAAGTCGATTGTGAAATCTCCGAGCTTAACTCGGAACGGTCAATTGATACTGATGTGCTAGAGTGCAGAAGGGGCAATCGGAATTCTTGGTGTAGCGGTGAAATGCGTAGATATCAAGAGGAACACCTGAGGTGAAGACGGGTTGCTGGGCTGACACTGACGCTGAGGCGCGAAAGCTAGGGTAGCAAACGGGATTAGATACCCCGGTAGTCCTAGCCCTAAACGATGAATACTTGGTGTCTGGAGTTTTAATTCTCCGGGTGCCGTCGCTAACGTTTTTAGTATTCCGCCTGGGGAGTACGCACGCAAGTGTGAAACTT…	0	0	0	0	6	0	0	0	0	0	0	6	Bacteria	Acidobacteriota	Blastocatellia	Blastocatellales	Blastocatellaceae	Blastocatella	Rock (atacama desert)	Real
GTGTCAGCAGCCGCGGTAATACGGAGGGTGCAAGCGTTGTCCGGATTTATTGGGTTTAAAGGGTGCGTAGGCGGCTTTTTAAGTCAGTGGTGAAATGCGGCAGCTCAACTGCCGGAGTGCCATTGATACTGGAAAGCTTGAGTATAGATGAGGCAGGCGGAATTTATGGTGTAGCGGTGAAATGCATAGATACCATAAAGAACACCGATAGCGTAGGCAGCTTGCTAAACTATAACTGACGCTGAGGCACGAAAGCATGGGTAGCGAACAGGATTAGATACCCTGGTAGTCCATGCCGTAAACGATGATTACTCGATGTGTGCGATACACAGTACGCGTCCAAGCGAAAGCGTTAAGTAATCCACCTGGGGAGTACGCCCGCAAGGGTGAAACTCAAAG…	0	0	0	0	6	0	0	0	0	0	0	6	Bacteria	Bacteroidota	Bacteroidia	Cytophagales	MWH-CFBk5	NA	Algal Mat (Dry Valleys, Antarctica)	Real
GTGTCAGCCGCCGCGGTAATACGGAGGGTGCAAGCGTTGTCCGGATTTATTGGGTTTAAAGGGTGCGTAGGCGGCTTTTTAAGTCAGTGGTGAAATGCGGCAGCTCAACTGCCGGAGTGCCATTGATACTGGAAAGCTTGAGTATAGATGAGGCAGGCGGAATTTATGGTGTAGCGGTGAAATGCATAGATACCATAAAGAACACCGATAGCGTAGGCAGCTTGCTAAACTATAACTGACGCTGAGGCACGAAAGCATGGGTAGCGAACAGGATTAGATACCCTGGTAGTCCATGCCGTAAACGATGATTACTCGATGTGTGCGATACACAGTACGCGTCCAAGCGAAAGCGTTAAGTAATCCACCTGGGGAGTACGCCCGCAAGGGTGAAACTCAAAG…	0	0	0	0	4	0	0	0	0	0	0	4	Bacteria	Bacteroidota	Bacteroidia	Cytophagales	MWH-CFBk5	NA	Algal Mat (Dry Valleys, Antarctica)	Real
GTGTCAGCAGCCGCGGTAATACGGAGGGTGCAAGCGTTGTCCGGATTTATTGGGTTTAAAGGGTGCGTAGGCGGCTTTTTAAGTCAGTGGTGAAATGCGGCAGCTCAACTGCCGGAGTGCCATTGATACTGGAAAGCTTGAGTATAGATGAGGCAGGCGGAATTTATGGTGTAGCGGTGAAATGCATAGATACCATAAAGAACACCGATAGCGTAGGCAGCTTGCTAAACTATAACTGACGCTGAGGCACGAAAGCATGGGTAGCGAACAGGATTAGATACCCTGGTAGTCCATGCCGTAAACGATGATTACTCGATGTGTGCGATACACAGTACGCGTCCAAGCGAAAGCGTTAAGTAATCCACCTGGGGAGTACGCCCGCAAGGGTGAAACTCAAAG…	0	0	0	0	4	0	0	0	0	0	0	4	Bacteria	Bacteroidota	Bacteroidia	Cytophagales	MWH-CFBk5	NA	Algal Mat (Dry Valleys, Antarctica)	Real
GTGTCAGCCGCCGCGGTAATACGGAGGGTGCAAGCGTTGTCCGGATTTATTGGGTTTAAAGGGTGCGTAGGCGGCTTTTTAAGTCAGTGGTGAAATGCGGCAGCTCAACTGCCGGAGTGCCATTGATACTGGAAAGCTTGAGTATAGATGAGGCAGGCGGAATTTATGGTGTAGCGGTGAAATGCATAGATACCATAAAGAACACCGATAGCGTAGGCAGCTTGCTAAACTATAACTGACGCTGAGGCACGAAAGCATGGGTAGCGAACAGGATTAGATACCCTGGTAGTCCATGCCGTAAACGATGATTACTCGATGTGTGCGATACACAGTACGCGTCCAAGCGAAAGCGTTAAGTAATCCACCTGGGGAGTACGCCCGCAAGGGTGAAACTCAAAG…	0	0	0	0	4	0	0	0	0	0	0	4	Bacteria	Bacteroidota	Bacteroidia	Cytophagales	MWH-CFBk5	NA	Algal Mat (Dry Valleys, Antarctica)	Real
GTGTCAGCAGCCGCGGTGATACGTAGGGTGCGAGCGTTGTCCGGATTTATTGGGCGTAAAGGGCTCGTAGGTGGTTGATCGCGTCGGAAGTGTAATCTTGGGGCTTAACCCTGAGCGTGCTTTCGATACGGGTTGACTTGAGGAAGGTAGGGGAGAATGGAATTCCTGGTGGAGCGGTGGAATGCGCAGATATCAGGAGGAACACCAGTGGCGAAGGCGGTTCTCTGGGCCTTTCCTGACGCTGAGGAGCGAAAGCGTGGGGAGCGAACAGGCTTAGATACCCTGGTAGTCCACGCTGTAAACGGTGGGTACTAGGTGTGGGGTCCATTCCACGGGTTCCGTGCCGTAGCTAACGCTTTAAGTACCCCGCCTGGGGAGTACGGCCGCAAGGCTAAAACT…	0	0	2519	98	0	169	0	0	0	0	0	2786	Bacteria	Actinobacteriota	Actinobacteria	Propionibacteriales	Propionibacteriaceae	Cutibacterium		Contaminant
GTGTCAGCCGCCGCGGTGATACGTAGGGTGCGAGCGTTGTCCGGATTTATTGGGCGTAAAGGGCTCGTAGGTGGTTGATCGCGTCGGAAGTGTAATCTTGGGGCTTAACCCTGAGCGTGCTTTCGATACGGGTTGACTTGAGGAAGGTAGGGGAGAATGGAATTCCTGGTGGAGCGGTGGAATGCGCAGATATCAGGAGGAACACCAGTGGCGAAGGCGGTTCTCTGGGCCTTTCCTGACGCTGAGGAGCGAAAGCGTGGGGAGCGAACAGGCTTAGATACCCTGGTAGTCCACGCTGTAAACGGTGGGTACTAGGTGTGGGGTCCATTCCACGGGTTCCGTGCCGTAGCTAACGCTTTAAGTACCCCGCCTGGGGAGTACGGCCGCAAGGCTAAAACT…	0	0	2486	98	0	134	0	0	0	0	0	2718	Bacteria	Actinobacteriota	Actinobacteria	Propionibacteriales	Propionibacteriaceae	Cutibacterium		Contaminant
GTGTCAGCAGCCGCGGTGATACGTAGGGTGCGAGCGTTGTCCGGATTTATTGGGCGTAAAGGGCTCGTAGGTGGTTGATCGCGTCGGAAGTGTAATCTTGGGGCTTAACCCTGAGCGTGCTTTCGATACGGGTTGACTTGAGGAAGGTAGGGGAGAATGGAATTCCTGGTGGAGCGGTGGAATGCGCAGATATCAGGAGGAACACCAGTGGCGAAGGCGGTTCTCTGGGCCTTTCCTGACGCTGAGGAGCGAAAGCGTGGGGAGCGAACAGGCTTAGATACCCTGGTAGTCCACGCTGTAAACGGTGGGTACTAGGTGTGGGGTCCATTCCACGGGTTCCGTGCCGTAGCTAACGCTTTAAGTACCCCGCCTGGGGAGTACGGCCGCAAGGCTAAAACT…	0	0	2464	110	0	182	0	0	0	0	0	2756	Bacteria	Actinobacteriota	Actinobacteria	Propionibacteriales	Propionibacteriaceae	Cutibacterium	Gleyed paddy soil, skin	Contaminant
GTGCCAGCAGCCGCGGTGATACGTAGGGTGCGAGCGTTGTCCGGATTTATTGGGCGTAAAGGGCTCGTAGGTGGTTGATCGCGTCGGAAGTGTAATCTTGGGGCTTAACCCTGAGCGTGCTTTCGATACGGGTTGACTTGAGGAAGGTAGGGGAGAATGGAATTCCTGGTGGAGCGGTGGAATGCGCAGATATCAGGAGGAACACCAGTGGCGAAGGCGGTTCTCTGGGCCTTTCCTGACGCTGAGGAGCGAAAGCGTGGGGAGCGAACAGGCTTAGATACCCTGGTAGTCCACGCTGTAAACGGTGGGTACTAGGTGTGGGGTCCATTCCACGGGTTCCGTGCCGTAGCTAACGCTTTAAGTACCCCGCCTGGGGAGTACGGCCGCAAGGCTAAAACT…	0	0	2410	95	0	157	0	0	0	0	0	2662	Bacteria	Actinobacteriota	Actinobacteria	Propionibacteriales	Propionibacteriaceae	Cutibacterium		Contaminant
GTGCCAGCAGCCGCGGTGATACGTAGGGTGCGAGCGTTGTCCGGATTTATTGGGCGTAAAGGGCTCGTAGGTGGTTGATCGCGTCGGAAGTGTAATCTTGGGGCTTAACCCTGAGCGTGCTTTCGATACGGGTTGACTTGAGGAAGGTAGGGGAGAATGGAATTCCTGGTGGAGCGGTGGAATGCGCAGATATCAGGAGGAACACCAGTGGCGAAGGCGGTTCTCTGGGCCTTTCCTGACGCTGAGGAGCGAAAGCGTGGGGAGCGAACAGGCTTAGATACCCTGGTAGTCCACGCTGTAAACGGTGGGTACTAGGTGTGGGGTCCATTCCACGGGTTCCGTGCCGTAGCTAACGCTTTAAGTACCCCGCCTGGGGAGTACGGCCGCAAGGCTAAAACT…	0	0	2332	91	0	172	0	0	0	0	0	2595	Bacteria	Actinobacteriota	Actinobacteria	Propionibacteriales	Propionibacteriaceae	Cutibacterium		Contaminant
GTGTCAGCCGCCGCGGTGATACGTAGGGTGCGAGCGTTGTCCGGATTTATTGGGCGTAAAGGGCTCGTAGGTGGTTGATCGCGTCGGAAGTGTAATCTTGGGGCTTAACCCTGAGCGTGCTTTCGATACGGGTTGACTTGAGGAAGGTAGGGGAGAATGGAATTCCTGGTGGAGCGGTGGAATGCGCAGATATCAGGAGGAACACCAGTGGCGAAGGCGGTTCTCTGGGCCTTTCCTGACGCTGAGGAGCGAAAGCGTGGGGAGCGAACAGGCTTAGATACCCTGGTAGTCCACGCTGTAAACGGTGGGTACTAGGTGTGGGGTCCATTCCACGGGTTCCGTGCCGTAGCTAACGCTTTAAGTACCCCGCCTGGGGAGTACGGCCGCAAGGCTAAAACT…	0	0	2320	93	0	176	0	0	0	0	0	2589	Bacteria	Actinobacteriota	Actinobacteria	Propionibacteriales	Propionibacteriaceae	Cutibacterium		Contaminant
GTGCCAGCCGCCGCGGTGATACGTAGGGTGCGAGCGTTGTCCGGATTTATTGGGCGTAAAGGGCTCGTAGGTGGTTGATCGCGTCGGAAGTGTAATCTTGGGGCTTAACCCTGAGCGTGCTTTCGATACGGGTTGACTTGAGGAAGGTAGGGGAGAATGGAATTCCTGGTGGAGCGGTGGAATGCGCAGATATCAGGAGGAACACCAGTGGCGAAGGCGGTTCTCTGGGCCTTTCCTGACGCTGAGGAGCGAAAGCGTGGGGAGCGAACAGGCTTAGATACCCTGGTAGTCCACGCTGTAAACGGTGGGTACTAGGTGTGGGGTCCATTCCACGGGTTCCGTGCCGTAGCTAACGCTTTAAGTACCCCGCCTGGGGAGTACGGCCGCAAGGCTAAAACT…	0	0	2317	100	0	141	0	0	0	0	0	2558	Bacteria	Actinobacteriota	Actinobacteria	Propionibacteriales	Propionibacteriaceae	Cutibacterium		Contaminant
GTGCCAGCCGCCGCGGTGATACGTAGGGTGCGAGCGTTGTCCGGATTTATTGGGCGTAAAGGGCTCGTAGGTGGTTGATCGCGTCGGAAGTGTAATCTTGGGGCTTAACCCTGAGCGTGCTTTCGATACGGGTTGACTTGAGGAAGGTAGGGGAGAATGGAATTCCTGGTGGAGCGGTGGAATGCGCAGATATCAGGAGGAACACCAGTGGCGAAGGCGGTTCTCTGGGCCTTTCCTGACGCTGAGGAGCGAAAGCGTGGGGAGCGAACAGGCTTAGATACCCTGGTAGTCCACGCTGTAAACGGTGGGTACTAGGTGTGGGGTCCATTCCACGGGTTCCGTGCCGTAGCTAACGCTTTAAGTACCCCGCCTGGGGAGTACGGCCGCAAGGCTAAAACT…	0	0	2289	95	0	145	0	0	0	0	0	2529	Bacteria	Actinobacteriota	Actinobacteria	Propionibacteriales	Propionibacteriaceae	Cutibacterium		Contaminant
GTGTCAGCAGCCGCGGTGATACGTAGGGTGCGAGCGTTGTCCGGATTTATTGGGCGTAAAGGGCTCGTAGGTGGTTGATCGCGTCGGAAGTGTAATCTTGGGGCTTAACCCTGAGCGTGCTTTCGATACGGGTTGACTTGAGGAAGGTAGGGGAGAATGGAATTCCTGGTGGAGCGGTGGAATGCGCAGATATCAGGAGGAACACCAGTGGCGAAGGCGGTTCTCTGGGCCTTTCCTGACGCTGAGGAGCGAAAGCGTGGGGAGCGAACAGGCTTAGATACCCTGGTAGTCCACGCTGTAAACGGTGGGTACTAGGTGTGGGGTCCATTCCACGGGTTCCGTGCCGTAGCTAACGCTTTAAGTACCCCGCCTGGGGAGTACGGCCGCAAGGCTAAAACT…	30	0	2261	73	0	178	0	0	0	0	0	2542	Bacteria	Actinobacteriota	Actinobacteria	Propionibacteriales	Propionibacteriaceae	Cutibacterium		Contaminant
GTGCCAGCCGCCGCGGTGATACGTAGGGTGCGAGCGTTGTCCGGATTTATTGGGCGTAAAGGGCTCGTAGGTGGTTGATCGCGTCGGAAGTGTAATCTTGGGGCTTAACCCTGAGCGTGCTTTCGATACGGGTTGACTTGAGGAAGGTAGGGGAGAATGGAATTCCTGGTGGAGCGGTGGAATGCGCAGATATCAGGAGGAACACCAGTGGCGAAGGCGGTTCTCTGGGCCTTTCCTGACGCTGAGGAGCGAAAGCGTGGGGAGCGAACAGGCTTAGATACCCTGGTAGTCCACGCTGTAAACGGTGGGTACTAGGTGTGGGGTCCATTCCACGGGTTCCGTGCCGTAGCTAACGCTTTAAGTACCCCGCCTGGGGAGTACGGCCGCAAGGCTAAAACT…	0	0	2199	73	0	122	0	0	0	0	0	2394	Bacteria	Actinobacteriota	Actinobacteria	Propionibacteriales	Propionibacteriaceae	Cutibacterium		Contaminant
GTGTCAGCAGCCGCGGTGATACGTAGGGTGCGAGCGTTGTCCGGATTTATTGGGCGTAAAGGGCTCGTAGGTGGTTGATCGCGTCGGAAGTGTAATCTTGGGGCTTAACCCTGAGCGTGCTTTCGATACGGGTTGACTTGAGGAAGGTAGGGGAGAATGGAATTCCTGGTGGAGCGGTGGAATGCGCAGATATCAGGAGGAACACCAGTGGCGAAGGCGGTTCTCTGGGCCTTTCCTGACGCTGAGGAGCGAAAGCGTGGGGAGCGAACAGGCTTAGATACCCTGGTAGTCCACGCTGTAAACGGTGGGTACTAGGTGTGGGGTCCATTCCACGGGTTCCGTGCCGTAGCTAACGCTTTAAGTACCCCGCCTGGGGAGTACGGCCGCAAGGCTAAAACT…	0	0	2167	90	0	163	0	45	0	0	0	2465	Bacteria	Actinobacteriota	Actinobacteria	Propionibacteriales	Propionibacteriaceae	Cutibacterium		Contaminant
GTGTCAGCCGCCGCGGTGATACGTAGGGTGCGAGCGTTGTCCGGATTTATTGGGCGTAAAGGGCTCGTAGGTGGTTGATCGCGTCGGAAGTGTAATCTTGGGGCTTAACCCTGAGCGTGCTTTCGATACGGGTTGACTTGAGGAAGGTAGGGGAGAATGGAATTCCTGGTGGAGCGGTGGAATGCGCAGATATCAGGAGGAACACCAGTGGCGAAGGCGGTTCTCTGGGCCTTTCCTGACGCTGAGGAGCGAAAGCGTGGGGAGCGAACAGGCTTAGATACCCTGGTAGTCCACGCTGTAAACGGTGGGTACTAGGTGTGGGGTCCATTCCACGGGTTCCGTGCCGTAGCTAACGCTTTAAGTACCCCGCCTGGGGAGTACGGCCGCAAGGCTAAAACT…	0	0	2153	70	0	139	0	0	0	0	0	2362	Bacteria	Actinobacteriota	Actinobacteria	Propionibacteriales	Propionibacteriaceae	Cutibacterium		Contaminant
GTGCCAGCAGCCGCGGTGATACGTAGGGTGCGAGCGTTGTCCGGATTTATTGGGCGTAAAGGGCTCGTAGGTGGTTGATCGCGTCGGAAGTGTAATCTTGGGGCTTAACCCTGAGCGTGCTTTCGATACGGGTTGACTTGAGGAAGGTAGGGGAGAATGGAATTCCTGGTGGAGCGGTGGAATGCGCAGATATCAGGAGGAACACCAGTGGCGAAGGCGGTTCTCTGGGCCTTTCCTGACGCTGAGGAGCGAAAGCGTGGGGAGCGAACAGGCTTAGATACCCTGGTAGTCCACGCTGTAAACGGTGGGTACTAGGTGTGGGGTCCATTCCACGGGTTCCGTGCCGTAGCTAACGCTTTAAGTACCCCGCCTGGGGAGTACGGCCGCAAGGCTAAAACT…	0	0	2118	60	0	149	0	0	0	0	0	2327	Bacteria	Actinobacteriota	Actinobacteria	Propionibacteriales	Propionibacteriaceae	Cutibacterium		Contaminant
GTGTCAGCCGCCGCGGTGATACGTAGGGTGCGAGCGTTGTCCGGATTTATTGGGCGTAAAGGGCTCGTAGGTGGTTGATCGCGTCGGAAGTGTAATCTTGGGGCTTAACCCTGAGCGTGCTTTCGATACGGGTTGACTTGAGGAAGGTAGGGGAGAATGGAATTCCTGGTGGAGCGGTGGAATGCGCAGATATCAGGAGGAACACCAGTGGCGAAGGCGGTTCTCTGGGCCTTTCCTGACGCTGAGGAGCGAAAGCGTGGGGAGCGAACAGGCTTAGATACCCTGGTAGTCCACGCTGTAAACGGTGGGTACTAGGTGTGGGGTCCATTCCACGGGTTCCGTGCCGTAGCTAACGCTTTAAGTACCCCGCCTGGGGAGTACGGCCGCAAGGCTAAAACT…	0	0	2070	74	0	104	0	0	0	0	0	2248	Bacteria	Actinobacteriota	Actinobacteria	Propionibacteriales	Propionibacteriaceae	Cutibacterium		Contaminant
GTGCCAGCAGCCGCGGTGATACGTAGGGTGCGAGCGTTGTCCGGATTTATTGGGCGTAAAGGGCTCGTAGGTGGTTGATCGCGTCGGAAGTGTAATCTTGGGGCTTAACCCTGAGCGTGCTTTCGATACGGGTTGACTTGAGGAAGGTAGGGGAGAATGGAATTCCTGGTGGAGCGGTGGAATGCGCAGATATCAGGAGGAACACCAGTGGCGAAGGCGGTTCTCTGGGCCTTTCCTGACGCTGAGGAGCGAAAGCGTGGGGAGCGAACAGGCTTAGATACCCTGGTAGTCCACGCTGTAAACGGTGGGTACTAGGTGTGGGGTCCATTCCACGGGTTCCGTGCCGTAGCTAACGCTTTAAGTACCCCGCCTGGGGAGTACGGCCGCAAGGCTAAAACT…	0	0	2064	68	0	147	0	0	0	0	0	2279	Bacteria	Actinobacteriota	Actinobacteria	Propionibacteriales	Propionibacteriaceae	Cutibacterium		Contaminant
GTGCCAGCCGCCGCGGTGATACGTAGGGTGCGAGCGTTGTCCGGATTTATTGGGCGTAAAGGGCTCGTAGGTGGTTGATCGCGTCGGAAGTGTAATCTTGGGGCTTAACCCTGAGCGTGCTTTCGATACGGGTTGACTTGAGGAAGGTAGGGGAGAATGGAATTCCTGGTGGAGCGGTGGAATGCGCAGATATCAGGAGGAACACCAGTGGCGAAGGCGGTTCTCTGGGCCTTTCCTGACGCTGAGGAGCGAAAGCGTGGGGAGCGAACAGGCTTAGATACCCTGGTAGTCCACGCTGTAAACGGTGGGTACTAGGTGTGGGGTCCATTCCACGGGTTCCGTGCCGTAGCTAACGCTTTAAGTACCCCGCCTGGGGAGTACGGCCGCAAGGCTAAAACT…	0	0	1965	70	0	117	0	13	0	0	0	2165	Bacteria	Actinobacteriota	Actinobacteria	Propionibacteriales	Propionibacteriaceae	Cutibacterium		Contaminant
GTGTCAGCAGCCGCGGTGATACGTAGGGTGCGAGCGTTGTCCGGATTTATTGGGCGTAAAGGGCTCGTAGGTGGTTGATCGCGTCGGAAGTGTAATCTTGGGGCTTAACCCTGAGCGTGCTTTCGATACGGGTTGACTTGAGGAAGGTAGGGGAGAATGGAATTCCTGGTGGAGCGGTGGAATGCGCAGATATCAGGAGGAACACCAGTGGCGAAGGCGGTTCTCTGGGCCTTTCCTGACGCTGAGGAGCGAAAGCGTGGGGAGCGAACAGGCTTAGATACCCTGGTAGTCCACGCTGTAAACGGTGGGTACTAGGTGTGGGGTCCATTCCACGGGTTCCGTGCCGTAGCTAACGCTTTAAGTACCCCGCCTGGGGAGTACGGCCGCAAGGCTAAAACT…	0	0	1615	53	0	138	0	0	0	0	0	1806	Bacteria	Actinobacteriota	Actinobacteria	Propionibacteriales	Propionibacteriaceae	Cutibacterium		Contaminant
GTGTCAGCAGCCGCGGTGATACGTAGGGTGCGAGCGTTGTCCGGATTTATTGGGCGTAAAGGGCTCGTAGGTGGTTGATCGCGTCGGAAGTGTAATCTTGGGGCTTAACCCTGAGCGTGCTTTCGATACGGGTTGACTTGAGGAAGGTAGGGGAGAATGGAATTCCTGGTGGAGCGGTGGAATGCGCAGATATCAGGAGGAACACCAGTGGCGAAGGCGGTTCTCTGGGCCTTTCCTGACGCTGAGGAGCGAAAGCGTGGGGAGCGAACAGGCTTAGATACCCTGGTAGTCCACGCTGTAAACGGTGGGTACTAGGTGTGGGGTCCATTCCACGGGTTCCGTGCCGTAGCTAACGCTTTAAGTACCCCGCCTGGGGAGTACGGCCGCAAGGCTAAAACT…	0	0	1579	58	0	128	0	0	0	0	0	1765	Bacteria	Actinobacteriota	Actinobacteria	Propionibacteriales	Propionibacteriaceae	Cutibacterium		Contaminant
GTGTCAGCAGCCGCGGTGATACGTAGGGTGCGAGCGTTGTCCGGATTTATTGGGCGTAAAGGGCTCGTAGGTGGTTGATCGCGTCGGAAGTGTAATCTTGGGGCTTAACCCTGAGCGTGCTTTCGATACGGGTTGACTTGAGGAAGGTAGGGGAGAATGGAATTCCTGGTGGAGCGGTGGAATGCGCAGATATCAGGAGGAACACCAGTGGCGAAGGCGGTTCTCTGGGCCTTTCCTGACGCTGAGGAGCGAAAGCGTGGGGAGCGAACAGGCTTAGATACCCTGGTAGTCCACGCTGTAAACGGTGGGTACTAGGTGTGGGGTCCATTCCACGGGTTCCGTGCCGTAGCTAACGCTTTAAGTACCCCGCCTGGGGAGTACGGCCGCAAGGCTAAAACT…	0	0	1575	75	0	135	0	0	0	0	0	1785	Bacteria	Actinobacteriota	Actinobacteria	Propionibacteriales	Propionibacteriaceae	Cutibacterium		Contaminant
GTGCCAGCAGCCGCGGTGATACGTAGGGTGCGAGCGTTGTCCGGATTTATTGGGCGTAAAGGGCTCGTAGGTGGTTGATCGCGTCGGAAGTGTAATCTTGGGGCTTAACCCTGAGCGTGCTTTCGATACGGGTTGACTTGAGGAAGGTAGGGGAGAATGGAATTCCTGGTGGAGCGGTGGAATGCGCAGATATCAGGAGGAACACCAGTGGCGAAGGCGGTTCTCTGGGCCTTTCCTGACGCTGAGGAGCGAAAGCGTGGGGAGCGAACAGGCTTAGATACCCTGGTAGTCCACGCTGTAAACGGTGGGTACTAGGTGTGGGGTCCATTCCACGGGTTCCGTGCCGTAGCTAACGCTTTAAGTACCCCGCCTGGGGAGTACGGCCGCAAGGCTAAAACT…	0	0	1574	51	0	118	0	0	0	0	0	1743	Bacteria	Actinobacteriota	Actinobacteria	Propionibacteriales	Propionibacteriaceae	Cutibacterium		Contaminant
GTGTCAGCCGCCGCGGTGATACGTAGGGTGCGAGCGTTGTCCGGATTTATTGGGCGTAAAGGGCTCGTAGGTGGTTGATCGCGTCGGAAGTGTAATCTTGGGGCTTAACCCTGAGCGTGCTTTCGATACGGGTTGACTTGAGGAAGGTAGGGGAGAATGGAATTCCTGGTGGAGCGGTGGAATGCGCAGATATCAGGAGGAACACCAGTGGCGAAGGCGGTTCTCTGGGCCTTTCCTGACGCTGAGGAGCGAAAGCGTGGGGAGCGAACAGGCTTAGATACCCTGGTAGTCCACGCTGTAAACGGTGGGTACTAGGTGTGGGGTCCATTCCACGGGTTCCGTGCCGTAGCTAACGCTTTAAGTACCCCGCCTGGGGAGTACGGCCGCAAGGCTAAAACT…	0	0	1560	63	0	99	0	0	0	0	0	1722	Bacteria	Actinobacteriota	Actinobacteria	Propionibacteriales	Propionibacteriaceae	Cutibacterium		Contaminant
GTGTCAGCCGCCGCGGTGATACGTAGGGTGCGAGCGTTGTCCGGATTTATTGGGCGTAAAGGGCTCGTAGGTGGTTGATCGCGTCGGAAGTGTAATCTTGGGGCTTAACCCTGAGCGTGCTTTCGATACGGGTTGACTTGAGGAAGGTAGGGGAGAATGGAATTCCTGGTGGAGCGGTGGAATGCGCAGATATCAGGAGGAACACCAGTGGCGAAGGCGGTTCTCTGGGCCTTTCCTGACGCTGAGGAGCGAAAGCGTGGGGAGCGAACAGGCTTAGATACCCTGGTAGTCCACGCTGTAAACGGTGGGTACTAGGTGTGGGGTCCATTCCACGGGTTCCGTGCCGTAGCTAACGCTTTAAGTACCCCGCCTGGGGAGTACGGCCGCAAGGCTAAAACT…	0	0	1554	65	0	93	0	0	0	0	0	1712	Bacteria	Actinobacteriota	Actinobacteria	Propionibacteriales	Propionibacteriaceae	Cutibacterium		Contaminant
GTGCCAGCAGCCGCGGTGATACGTAGGGTGCGAGCGTTGTCCGGATTTATTGGGCGTAAAGGGCTCGTAGGTGGTTGATCGCGTCGGAAGTGTAATCTTGGGGCTTAACCCTGAGCGTGCTTTCGATACGGGTTGACTTGAGGAAGGTAGGGGAGAATGGAATTCCTGGTGGAGCGGTGGAATGCGCAGATATCAGGAGGAACACCAGTGGCGAAGGCGGTTCTCTGGGCCTTTCCTGACGCTGAGGAGCGAAAGCGTGGGGAGCGAACAGGCTTAGATACCCTGGTAGTCCACGCTGTAAACGGTGGGTACTAGGTGTGGGGTCCATTCCACGGGTTCCGTGCCGTAGCTAACGCTTTAAGTACCCCGCCTGGGGAGTACGGCCGCAAGGCTAAAACT…	0	0	1488	63	0	129	0	0	0	0	0	1680	Bacteria	Actinobacteriota	Actinobacteria	Propionibacteriales	Propionibacteriaceae	Cutibacterium		Contaminant
GTGTCAGCCGCCGCGGTGATACGTAGGGTGCGAGCGTTGTCCGGATTTATTGGGCGTAAAGGGCTCGTAGGTGGTTGATCGCGTCGGAAGTGTAATCTTGGGGCTTAACCCTGAGCGTGCTTTCGATACGGGTTGACTTGAGGAAGGTAGGGGAGAATGGAATTCCTGGTGGAGCGGTGGAATGCGCAGATATCAGGAGGAACACCAGTGGCGAAGGCGGTTCTCTGGGCCTTTCCTGACGCTGAGGAGCGAAAGCGTGGGGAGCGAACAGGCTTAGATACCCTGGTAGTCCACGCTGTAAACGGTGGGTACTAGGTGTGGGGTCCATTCCACGGGTTCCGTGCCGTAGCTAACGCTTTAAGTACCCCGCCTGGGGAGTACGGCCGCAAGGCTAAAACT…	0	0	1484	66	0	106	0	0	0	0	0	1656	Bacteria	Actinobacteriota	Actinobacteria	Propionibacteriales	Propionibacteriaceae	Cutibacterium		Contaminant
GTGTCAGCAGCCGCGGTGATACGTAGGGTGCGAGCGTTGTCCGGATTTATTGGGCGTAAAGGGCTCGTAGGTGGTTGATCGCGTCGGAAGTGTAATCTTGGGGCTTAACCCTGAGCGTGCTTTCGATACGGGTTGACTTGAGGAAGGTAGGGGAGAATGGAATTCCTGGTGGAGCGGTGGAATGCGCAGATATCAGGAGGAACACCAGTGGCGAAGGCGGTTCTCTGGGCCTTTCCTGACGCTGAGGAGCGAAAGCGTGGGGAGCGAACAGGCTTAGATACCCTGGTAGTCCACGCTGTAAACGGTGGGTACTAGGTGTGGGGTCCATTCCACGGGTTCCGTGCCGTAGCTAACGCTTTAAGTACCCCGCCTGGGGAGTACGGCCGCAAGGCTAAAACT…	0	0	1460	69	0	100	0	0	0	0	0	1629	Bacteria	Actinobacteriota	Actinobacteria	Propionibacteriales	Propionibacteriaceae	Cutibacterium		Contaminant
GTGCCAGCCGCCGCGGTGATACGTAGGGTGCGAGCGTTGTCCGGATTTATTGGGCGTAAAGGGCTCGTAGGTGGTTGATCGCGTCGGAAGTGTAATCTTGGGGCTTAACCCTGAGCGTGCTTTCGATACGGGTTGACTTGAGGAAGGTAGGGGAGAATGGAATTCCTGGTGGAGCGGTGGAATGCGCAGATATCAGGAGGAACACCAGTGGCGAAGGCGGTTCTCTGGGCCTTTCCTGACGCTGAGGAGCGAAAGCGTGGGGAGCGAACAGGCTTAGATACCCTGGTAGTCCACGCTGTAAACGGTGGGTACTAGGTGTGGGGTCCATTCCACGGGTTCCGTGCCGTAGCTAACGCTTTAAGTACCCCGCCTGGGGAGTACGGCCGCAAGGCTAAAACT…	0	0	1454	51	0	97	0	0	0	0	0	1602	Bacteria	Actinobacteriota	Actinobacteria	Propionibacteriales	Propionibacteriaceae	Cutibacterium		Contaminant
GTGCCAGCCGCCGCGGTGATACGTAGGGTGCGAGCGTTGTCCGGATTTATTGGGCGTAAAGGGCTCGTAGGTGGTTGATCGCGTCGGAAGTGTAATCTTGGGGCTTAACCCTGAGCGTGCTTTCGATACGGGTTGACTTGAGGAAGGTAGGGGAGAATGGAATTCCTGGTGGAGCGGTGGAATGCGCAGATATCAGGAGGAACACCAGTGGCGAAGGCGGTTCTCTGGGCCTTTCCTGACGCTGAGGAGCGAAAGCGTGGGGAGCGAACAGGCTTAGATACCCTGGTAGTCCACGCTGTAAACGGTGGGTACTAGGTGTGGGGTCCATTCCACGGGTTCCGTGCCGTAGCTAACGCTTTAAGTACCCCGCCTGGGGAGTACGGCCGCAAGGCTAAAACT…	0	0	1425	46	0	93	0	0	0	0	0	1564	Bacteria	Actinobacteriota	Actinobacteria	Propionibacteriales	Propionibacteriaceae	Cutibacterium		Contaminant
GTGCCAGCAGCCGCGGTGATACGTAGGGTGCGAGCGTTGTCCGGATTTATTGGGCGTAAAGGGCTCGTAGGTGGTTGATCGCGTCGGAAGTGTAATCTTGGGGCTTAACCCTGAGCGTGCTTTCGATACGGGTTGACTTGAGGAAGGTAGGGGAGAATGGAATTCCTGGTGGAGCGGTGGAATGCGCAGATATCAGGAGGAACACCAGTGGCGAAGGCGGTTCTCTGGGCCTTTCCTGACGCTGAGGAGCGAAAGCGTGGGGAGCGAACAGGCTTAGATACCCTGGTAGTCCACGCTGTAAACGGTGGGTACTAGGTGTGGGGTCCATTCCACGGGTTCCGTGCCGTAGCTAACGCTTTAAGTACCCCGCCTGGGGAGTACGGCCGCAAGGCTAAAACT…	0	0	1403	50	0	108	0	0	0	0	0	1561	Bacteria	Actinobacteriota	Actinobacteria	Propionibacteriales	Propionibacteriaceae	Cutibacterium		Contaminant
GTGCCAGCAGCCGCGGTGATACGTAGGGTGCGAGCGTTGTCCGGATTTATTGGGCGTAAAGGGCTCGTAGGTGGTTGATCGCGTCGGAAGTGTAATCTTGGGGCTTAACCCTGAGCGTGCTTTCGATACGGGTTGACTTGAGGAAGGTAGGGGAGAATGGAATTCCTGGTGGAGCGGTGGAATGCGCAGATATCAGGAGGAACACCAGTGGCGAAGGCGGTTCTCTGGGCCTTTCCTGACGCTGAGGAGCGAAAGCGTGGGGAGCGAACAGGCTTAGATACCCTGGTAGTCCACGCTGTAAACGGTGGGTACTAGGTGTGGGGTCCATTCCACGGGTTCCGTGCCGTAGCTAACGCTTTAAGTACCCCGCCTGGGGAGTACGGCCGCAAGGCTAAAACT…	0	0	761	50	0	70	0	0	0	0	0	881	Bacteria	Actinobacteriota	Actinobacteria	Propionibacteriales	Propionibacteriaceae	Cutibacterium		Contaminant
GTGCCAGCCGCCGCGGTGATACGTAGGGTGCGAGCGTTGTCCGGATTTATTGGGCGTAAAGGGCTCGTAGGTGGTTGATCGCGTCGGAAGTGTAATCTTGGGGCTTAACCCTGAGCGTGCTTTCGATACGGGTTGACTTGAGGAAGGTAGGGGAGAATGGAATTCCTGGTGGAGCGGTGGAATGCGCAGATATCAGGAGGAACACCAGTGGCGAAGGCGGTTCTCTGGGCCTTTCCTGACGCTGAGGAGCGAAAGCGTGGGGAGCGAACAGGCTTAGATACCCTGGTAGTCCACGCTGTAAACGGTGGGTACTAGGTGTGGGGTCCATTCCACGGGTTCCGTGCCGTAGCTAACGCTTTAAGTACCCCGCCTGGGGAGTACGGCCGCAAGGCTAAAACT…	0	0	733	53	0	75	0	0	0	0	0	861	Bacteria	Actinobacteriota	Actinobacteria	Propionibacteriales	Propionibacteriaceae	Cutibacterium		Contaminant
GTGTCAGCAGCCGCGGTGATACGTAGGGTGCGAGCGTTGTCCGGATTTATTGGGCGTAAAGGGCTCGTAGGTGGTTGATCGCGTCGGAAGTGTAATCTTGGGGCTTAACCCTGAGCGTGCTTTCGATACGGGTTGACTTGAGGAAGGTAGGGGAGAATGGAATTCCTGGTGGAGCGGTGGAATGCGCAGATATCAGGAGGAACACCAGTGGCGAAGGCGGTTCTCTGGGCCTTTCCTGACGCTGAGGAGCGAAAGCGTGGGGAGCGAACAGGCTTAGATACCCTGGTAGTCCACGCTGTAAACGGTGGGTACTAGGTGTGGGGTCCATTCCACGGGTTCCGTGCCGTAGCTAACGCTTTAAGTACCCCGCCTGGGGAGTACGGCCGCAAGGCTAAAACT…	0	0	732	45	0	67	0	0	0	0	0	844	Bacteria	Actinobacteriota	Actinobacteria	Propionibacteriales	Propionibacteriaceae	Cutibacterium		Contaminant
GTGTCAGCCGCCGCGGTGATACGTAGGGTGCGAGCGTTGTCCGGATTTATTGGGCGTAAAGGGCTCGTAGGTGGTTGATCGCGTCGGAAGTGTAATCTTGGGGCTTAACCCTGAGCGTGCTTTCGATACGGGTTGACTTGAGGAAGGTAGGGGAGAATGGAATTCCTGGTGGAGCGGTGGAATGCGCAGATATCAGGAGGAACACCAGTGGCGAAGGCGGTTCTCTGGGCCTTTCCTGACGCTGAGGAGCGAAAGCGTGGGGAGCGAACAGGCTTAGATACCCTGGTAGTCCACGCTGTAAACGGTGGGTACTAGGTGTGGGGTCCATTCCACGGGTTCCGTGCCGTAGCTAACGCTTTAAGTACCCCGCCTGGGGAGTACGGCCGCAAGGCTAAAACT…	0	0	717	43	0	67	0	0	0	0	0	827	Bacteria	Actinobacteriota	Actinobacteria	Propionibacteriales	Propionibacteriaceae	Cutibacterium		Contaminant
GTGTCAGCAGCCGCGGTGATACGTAGGGTGCGAGCGTTGTCCGGATTTATTGGGCGTAAAGGGCTCGTAGGTGGTTGATCGCGTCGGAAGTGTAATCTTGGGGCTTAACCCTGAGCGTGCTTTCGATACGGGTTGACTTGAGGAAGGTAGGGGAGAATGGAATTCCTGGTGGAGCGGTGGAATGCGCAGATATCAGGAGGAACACCAGTGGCGAAGGCGGTTCTCTGGGCCTTTCCTGACGCTGAGGAGCGAAAGCGTGGGGAGCGAACAGGCTTAGATACCCTGGTAGTCCACGCTGTAAACGGTGGGTACTAGGTGTGGGGTCCATTCCACGGGTTCCGTGCCGTAGCTAACGCTTTAAGTACCCCGCCTGGGGAGTACGGCCGCAAGGCTAAAACT…	0	0	714	49	0	79	0	0	0	0	0	842	Bacteria	Actinobacteriota	Actinobacteria	Propionibacteriales	Propionibacteriaceae	Cutibacterium		Contaminant
GTGTCAGCCGCCGCGGTGATACGTAGGGTGCGAGCGTTGTCCGGATTTATTGGGCGTAAAGGGCTCGTAGGTGGTTGATCGCGTCGGAAGTGTAATCTTGGGGCTTAACCCTGAGCGTGCTTTCGATACGGGTTGACTTGAGGAAGGTAGGGGAGAATGGAATTCCTGGTGGAGCGGTGGAATGCGCAGATATCAGGAGGAACACCAGTGGCGAAGGCGGTTCTCTGGGCCTTTCCTGACGCTGAGGAGCGAAAGCGTGGGGAGCGAACAGGCTTAGATACCCTGGTAGTCCACGCTGTAAACGGTGGGTACTAGGTGTGGGGTCCATTCCACGGGTTCCGTGCCGTAGCTAACGCTTTAAGTACCCCGCCTGGGGAGTACGGCCGCAAGGCTAAAACT…	0	0	706	36	0	56	0	0	0	0	0	798	Bacteria	Actinobacteriota	Actinobacteria	Propionibacteriales	Propionibacteriaceae	Cutibacterium		Contaminant
GTGTCAGCAGCCGCGGTGATACGTAGGGTGCGAGCGTTGTCCGGATTTATTGGGCGTAAAGGGCTCGTAGGTGGTTGATCGCGTCGGAAGTGTAATCTTGGGGCTTAACCCTGAGCGTGCTTTCGATACGGGTTGACTTGAGGAAGGTAGGGGAGAATGGAATTCCTGGTGGAGCGGTGGAATGCGCAGATATCAGGAGGAACACCAGTGGCGAAGGCGGTTCTCTGGGCCTTTCCTGACGCTGAGGAGCGAAAGCGTGGGGAGCGAACAGGCTTAGATACCCTGGTAGTCCACGCTGTAAACGGTGGGTACTAGGTGTGGGGTCCATTCCACGGGTTCCGTGCCGTAGCTAACGCTTTAAGTACCCCGCCTGGGGAGTACGGCCGCAAGGCTAAAACT…	0	0	684	45	0	67	0	0	0	0	0	796	Bacteria	Actinobacteriota	Actinobacteria	Propionibacteriales	Propionibacteriaceae	Cutibacterium		Contaminant
GTGCCAGCCGCCGCGGTGATACGTAGGGTGCGAGCGTTGTCCGGATTTATTGGGCGTAAAGGGCTCGTAGGTGGTTGATCGCGTCGGAAGTGTAATCTTGGGGCTTAACCCTGAGCGTGCTTTCGATACGGGTTGACTTGAGGAAGGTAGGGGAGAATGGAATTCCTGGTGGAGCGGTGGAATGCGCAGATATCAGGAGGAACACCAGTGGCGAAGGCGGTTCTCTGGGCCTTTCCTGACGCTGAGGAGCGAAAGCGTGGGGAGCGAACAGGCTTAGATACCCTGGTAGTCCACGCTGTAAACGGTGGGTACTAGGTGTGGGGTCCATTCCACGGGTTCCGTGCCGTAGCTAACGCTTTAAGTACCCCGCCTGGGGAGTACGGCCGCAAGGCTAAAACT…	0	0	666	25	0	56	0	0	0	0	0	747	Bacteria	Actinobacteriota	Actinobacteria	Propionibacteriales	Propionibacteriaceae	Cutibacterium	skin	Contaminant
GTGTCAGCCGCCGCGGTGATACGTAGGGTGCGAGCGTTGTCCGGATTTATTGGGCGTAAAGGGCTCGTAGGTGGTTGATCGCGTCGGAAGTGTAATCTTGGGGCTTAACCCTGAGCGTGCTTTCGATACGGGTTGACTTGAGGAAGGTAGGGGAGAATGGAATTCCTGGTGGAGCGGTGGAATGCGCAGATATCAGGAGGAACACCAGTGGCGAAGGCGGTTCTCTGGGCCTTTCCTGACGCTGAGGAGCGAAAGCGTGGGGAGCGAACAGGCTTAGATACCCTGGTAGTCCACGCTGTAAACGGTGGGTACTAGGTGTGGGGTCCATTCCACGGGTTCCGTGCCGTAGCTAACGCTTTAAGTACCCCGCCTGGGGAGTACGGCCGCAAGGCTAAAACT…	0	0	656	43	0	57	0	0	0	0	0	756	Bacteria	Actinobacteriota	Actinobacteria	Propionibacteriales	Propionibacteriaceae	Cutibacterium		Contaminant
GTGCCAGCAGCCGCGGTGATACGTAGGGTGCGAGCGTTGTCCGGATTTATTGGGCGTAAAGGGCTCGTAGGTGGTTGATCGCGTCGGAAGTGTAATCTTGGGGCTTAACCCTGAGCGTGCTTTCGATACGGGTTGACTTGAGGAAGGTAGGGGAGAATGGAATTCCTGGTGGAGCGGTGGAATGCGCAGATATCAGGAGGAACACCAGTGGCGAAGGCGGTTCTCTGGGCCTTTCCTGACGCTGAGGAGCGAAAGCGTGGGGAGCGAACAGGCTTAGATACCCTGGTAGTCCACGCTGTAAACGGTGGGTACTAGGTGTGGGGTCCATTCCACGGGTTCCGTGCCGTAGCTAACGCTTTAAGTACCCCGCCTGGGGAGTACGGCCGCAAGGCTAAAACT…	0	0	655	39	0	71	0	0	0	0	0	765	Bacteria	Actinobacteriota	Actinobacteria	Propionibacteriales	Propionibacteriaceae	Cutibacterium		Contaminant
GTGCCAGCAGCCGCGGTGATACGTAGGGTGCGAGCGTTGTCCGGATTTATTGGGCGTAAAGGGCTCGTAGGTGGTTGATCGCGTCGGAAGTGTAATCTTGGGGCTTAACCCTGAGCGTGCTTTCGATACGGGTTGACTTGAGGAAGGTAGGGGAGAATGGAATTCCTGGTGGAGCGGTGGAATGCGCAGATATCAGGAGGAACACCAGTGGCGAAGGCGGTTCTCTGGGCCTTTCCTGACGCTGAGGAGCGAAAGCGTGGGGAGCGAACAGGCTTAGATACCCTGGTAGTCCACGCTGTAAACGGTGGGTACTAGGTGTGGGGTCCATTCCACGGGTTCCGTGCCGTAGCTAACGCTTTAAGTACCCCGCCTGGGGAGTACGGCCGCAAGGCTAAAACT…	0	0	653	42	0	61	0	0	0	0	0	756	Bacteria	Actinobacteriota	Actinobacteria	Propionibacteriales	Propionibacteriaceae	Cutibacterium		Contaminant
GTGTCAGCCGCCGCGGTGATACGTAGGGTGCGAGCGTTGTCCGGATTTATTGGGCGTAAAGGGCCCGTAGGTGGTTGATCGCGTCGGAAGTGTAATCTTGGGGCTTAACCCTGAGCGTGCTTTCGATACGGGTTGACTTGAGGAAGGTAGGGGAGAATGGAATTCCTGGTGGAGCGGTGGAATGCGCAGATATCAGGAGGAACACCAGTGGCGAAGGCGGTTCTCTGGGCCTTTCCTGACGCTGAGGAGCGAAAGCGTGGGGAGCGAACAGGCTTAGATACCCTGGTAGTCCACGCTGTAAACGGTGGGTACTAGGTGTGGGGTCCATTCCACGGGTTCCGTGCCGTAGCTAACGCTTTAAGTACCCCGCCTGGGGAGTACGGCCGCAAGGCTAAAACT…	0	0	73	0	0	0	0	0	0	0	0	73	Bacteria	Actinobacteriota	Actinobacteria	Propionibacteriales	Propionibacteriaceae	Cutibacterium	Mesh from abdominal, gleyed paddy soil, skin	Probable Contaminant
GTGCCAGCCGCCGCGGTGATACGTAGGGTGCGAGCGTTGTCCGGATTTATTGGGCGTAAAGGGCCCGTAGGTGGTTGATCGCGTCGGAAGTGTAATCTTGGGGCTTAACCCTGAGCGTGCTTTCGATACGGGTTGACTTGAGGAAGGTAGGGGAGAATGGAATTCCTGGTGGAGCGGTGGAATGCGCAGATATCAGGAGGAACACCAGTGGCGAAGGCGGTTCTCTGGGCCTTTCCTGACGCTGAGGAGCGAAAGCGTGGGGAGCGAACAGGCTTAGATACCCTGGTAGTCCACGCTGTAAACGGTGGGTACTAGGTGTGGGGTCCATTCCACGGGTTCCGTGCCGTAGCTAACGCTTTAAGTACCCCGCCTGGGGAGTACGGCCGCAAGGCTAAAACT…	0	0	72	0	0	0	0	0	0	0	0	72	Bacteria	Actinobacteriota	Actinobacteria	Propionibacteriales	Propionibacteriaceae	Cutibacterium	mesh from abdominal	Probable Contaminant
GTGTCAGCCGCCGCGGTGATACGTAGGGTGCGAGCGTTGTCCGGATTTATTGGGCGTAAAGGGCCCGTAGGTGGTTGATCGCGTCGGAAGTGTAATCTTGGGGCTTAACCCTGAGCGTGCTTTCGATACGGGTTGACTTGAGGAAGGTAGGGGAGAATGGAATTCCTGGTGGAGCGGTGGAATGCGCAGATATCAGGAGGAACACCAGTGGCGAAGGCGGTTCTCTGGGCCTTTCCTGACGCTGAGGAGCGAAAGCGTGGGGAGCGAACAGGCTTAGATACCCTGGTAGTCCACGCTGTAAACGGTGGGTACTAGGTGTGGGGTCCATTCCACGGGTTCCGTGCCGTAGCTAACGCTTTAAGTACCCCGCCTGGGGAGTACGGCCGCAAGGCTAAAACT…	0	0	72	0	0	0	0	0	0	0	0	72	Bacteria	Actinobacteriota	Actinobacteria	Propionibacteriales	Propionibacteriaceae	Cutibacterium	Mesh from abdominal, skin, gastrointestinal specimens	Probable Contaminant
GTGCCAGCCGCCGCGGTGATACGTAGGGTGCGAGCGTTGTCCGGATTTATTGGGCGTAAAGGGCCCGTAGGTGGTTGATCGCGTCGGAAGTGTAATCTTGGGGCTTAACCCTGAGCGTGCTTTCGATACGGGTTGACTTGAGGAAGGTAGGGGAGAATGGAATTCCTGGTGGAGCGGTGGAATGCGCAGATATCAGGAGGAACACCAGTGGCGAAGGCGGTTCTCTGGGCCTTTCCTGACGCTGAGGAGCGAAAGCGTGGGGAGCGAACAGGCTTAGATACCCTGGTAGTCCACGCTGTAAACGGTGGGTACTAGGTGTGGGGTCCATTCCACGGGTTCCGTGCCGTAGCTAACGCTTTAAGTACCCCGCCTGGGGAGTACGGCCGCAAGGCTAAAACT…	0	0	70	0	0	0	0	0	0	0	0	70	Bacteria	Actinobacteriota	Actinobacteria	Propionibacteriales	Propionibacteriaceae	Cutibacterium	Mesh from abdominal, gleyed paddy soil, skin	Probable Contaminant
GTGTCAGCCGCCGCGGTGATACGTAGGGTGCGAGCGTTGTCCGGATTTATTGGGCGTAAAGGGCCCGTAGGTGGTTGATCGCGTCGGAAGTGTAATCTTGGGGCTTAACCCTGAGCGTGCTTTCGATACGGGTTGACTTGAGGAAGGTAGGGGAGAATGGAATTCCTGGTGGAGCGGTGGAATGCGCAGATATCAGGAGGAACACCAGTGGCGAAGGCGGTTCTCTGGGCCTTTCCTGACGCTGAGGAGCGAAAGCGTGGGGAGCGAACAGGCTTAGATACCCTGGTAGTCCACGCTGTAAACGGTGGGTACTAGGTGTGGGGTCCATTCCACGGGTTCCGTGCCGTAGCTAACGCTTTAAGTACCCCGCCTGGGGAGTACGGCCGCAAGGCTAAAACT…	0	0	64	0	0	0	0	0	0	0	0	64	Bacteria	Actinobacteriota	Actinobacteria	Propionibacteriales	Propionibacteriaceae	Cutibacterium	Mesh from abdominal, gleyed paddy soil, skin	Probable Contaminant
GTGCCAGCCGCCGCGGTGATACGTAGGGTGCGAGCGTTGTCCGGATTTATTGGGCGTAAAGGGCCCGTAGGTGGTTGATCGCGTCGGAAGTGTAATCTTGGGGCTTAACCCTGAGCGTGCTTTCGATACGGGTTGACTTGAGGAAGGTAGGGGAGAATGGAATTCCTGGTGGAGCGGTGGAATGCGCAGATATCAGGAGGAACACCAGTGGCGAAGGCGGTTCTCTGGGCCTTTCCTGACGCTGAGGAGCGAAAGCGTGGGGAGCGAACAGGCTTAGATACCCTGGTAGTCCACGCTGTAAACGGTGGGTACTAGGTGTGGGGTCCATTCCACGGGTTCCGTGCCGTAGCTAACGCTTTAAGTACCCCGCCTGGGGAGTACGGCCGCAAGGCTAAAACT…	0	0	62	0	0	0	0	0	0	0	0	62	Bacteria	Actinobacteriota	Actinobacteria	Propionibacteriales	Propionibacteriaceae	Cutibacterium	Mesh from abdominal, gleyed paddy soil, skin	Probable Contaminant
GTGTCAGCCGCCGCGGTGATACGTAGGGTGCGAGCGTTGTCCGGATTTATTGGGCGTAAAGGGCCCGTAGGTGGTTGATCGCGTCGGAAGTGTAATCTTGGGGCTTAACCCTGAGCGTGCTTTCGATACGGGTTGACTTGAGGAAGGTAGGGGAGAATGGAATTCCTGGTGGAGCGGTGGAATGCGCAGATATCAGGAGGAACACCAGTGGCGAAGGCGGTTCTCTGGGCCTTTCCTGACGCTGAGGAGCGAAAGCGTGGGGAGCGAACAGGCTTAGATACCCTGGTAGTCCACGCTGTAAACGGTGGGTACTAGGTGTGGGGTCCATTCCACGGGTTCCGTGCCGTAGCTAACGCTTTAAGTACCCCGCCTGGGGAGTACGGCCGCAAGGCTAAAACT…	0	0	59	0	0	0	0	0	0	0	0	59	Bacteria	Actinobacteriota	Actinobacteria	Propionibacteriales	Propionibacteriaceae	Cutibacterium	Mesh from abdominal, gleyed paddy soil, skin	Probable Contaminant
GTGCCAGCCGCCGCGGTGATACGTAGGGTGCGAGCGTTGTCCGGATTTATTGGGCGTAAAGGGCCCGTAGGTGGTTGATCGCGTCGGAAGTGTAATCTTGGGGCTTAACCCTGAGCGTGCTTTCGATACGGGTTGACTTGAGGAAGGTAGGGGAGAATGGAATTCCTGGTGGAGCGGTGGAATGCGCAGATATCAGGAGGAACACCAGTGGCGAAGGCGGTTCTCTGGGCCTTTCCTGACGCTGAGGAGCGAAAGCGTGGGGAGCGAACAGGCTTAGATACCCTGGTAGTCCACGCTGTAAACGGTGGGTACTAGGTGTGGGGTCCATTCCACGGGTTCCGTGCCGTAGCTAACGCTTTAAGTACCCCGCCTGGGGAGTACGGCCGCAAGGCTAAAACT…	0	0	55	0	0	0	0	0	0	0	0	55	Bacteria	Actinobacteriota	Actinobacteria	Propionibacteriales	Propionibacteriaceae	Cutibacterium	Skin, mesh from abdominal, gleyed paddy soil	Probable Contaminant
GTGCCAGCCGCCGCGGTGATACGTAGGGTGCGAGCGTTGTCCGGATTTATTGGGCGTAAAGGGCCCGTAGGTGGTTGATCGCGTCGGAAGTGTAATCTTGGGGCTTAACCCTGAGCGTGCTTTCGATACGGGTTGACTTGAGGAAGGTAGGGGAGAATGGAATTCCTGGTGGAGCGGTGGAATGCGCAGATATCAGGAGGAACACCAGTGGCGAAGGCGGTTCTCTGGGCCTTTCCTGACGCTGAGGAGCGAAAGCGTGGGGAGCGAACAGGCTTAGATACCCTGGTAGTCCACGCTGTAAACGGTGGGTACTAGGTGTGGGGTCCATTCCACGGGTTCCGTGCCGTAGCTAACGCTTTAAGTACCCCGCCTGGGGAGTACGGCCGCAAGGCTAAAACT…	0	0	53	0	0	0	0	0	0	0	0	53	Bacteria	Actinobacteriota	Actinobacteria	Propionibacteriales	Propionibacteriaceae	Cutibacterium	Mesh from abdominal, skin, gastrointestinal specimens	Probable Contaminant
GTGCCAGCAGCCGCGGTGATACGTAGGGTGCGAGCGTTGTCCGGATTTATTGGGCGTAAAGGGCCCGTAGGTGGTTGATCGCGTCGGAAGTGTAATCTTGGGGCTTAACCCTGAGCGTGCTTTCGATACGGGTTGACTTGAGGAAGGTAGGGGAGAATGGAATTCCTGGTGGAGCGGTGGAATGCGCAGATATCAGGAGGAACACCAGTGGCGAAGGCGGTTCTCTGGGCCTTTCCTGACGCTGAGGAGCGAAAGCGTGGGGAGCGAACAGGCTTAGATACCCTGGTAGTCCACGCTGTAAACGGTGGGTACTAGGTGTGGGGTCCATTCCACGGGTTCCGTGCCGTAGCTAACGCTTTAAGTACCCCGCCTGGGGAGTACGGCCGCAAGGCTAAAACT…	0	0	51	0	0	11	0	0	0	0	0	62	Bacteria	Actinobacteriota	Actinobacteria	Propionibacteriales	Propionibacteriaceae	Cutibacterium		Contaminant
GTGCCAGCCGCCGCGGTGATACGTAGGGTGCGAGCGTTGTCCGGATTTATTGGGCGTAAAGGGCCCGTAGGTGGTTGATCGCGTCGGAAGTGTAATCTTGGGGCTTAACCCTGAGCGTGCTTTCGATACGGGTTGACTTGAGGAAGGTAGGGGAGAATGGAATTCCTGGTGGAGCGGTGGAATGCGCAGATATCAGGAGGAACACCAGTGGCGAAGGCGGTTCTCTGGGCCTTTCCTGACGCTGAGGAGCGAAAGCGTGGGGAGCGAACAGGCTTAGATACCCTGGTAGTCCACGCTGTAAACGGTGGGTACTAGGTGTGGGGTCCATTCCACGGGTTCCGTGCCGTAGCTAACGCTTTAAGTACCCCGCCTGGGGAGTACGGCCGCAAGGCTAAAACT…	0	0	48	0	0	0	0	0	0	0	0	48	Bacteria	Actinobacteriota	Actinobacteria	Propionibacteriales	Propionibacteriaceae	Cutibacterium	skin, mesh from abdominal, skin	Probable Contaminant
GTGCCAGCAGCCGCGGTAATACGTAGGTGGCAAGCGTTATCCGGAATTATTGGGCGTAAAGCGCGCGTAGGCGGTTTTTTAAGTCTGATGTGAAAGCCCACGGCTCAACCGTGGAGGGTCATTGGAAACTGGAAAACTTGAGTGCAGAAGAGGAAAGTGGAATTCCATGTGTAGCGGTGAAATGCGCAGAGATATGGAGGAACACCAGTGGCGAAGGCGACTTTCTGGTCTGTAACTGACGCTGATGTGCGAAAGCGTGGGGATCAAACAGGATTAGATACCCTGGTAGTCCACGCCGTAAACGATGAGTGCTAAGTGTTAGGGGGTTTCCGCCCCTTAGTGCTGCAGCTAACGCATTAAGCACTCCGCCTGGGGAGTACGACCGCAAGGTTGAAACTC…	0	0	27	0	0	0	0	0	0	0	0	27	Bacteria	Firmicutes	Bacilli	Staphylococcales	Staphylococcaceae	Staphylococcus	Water (Lake Espejo, Argentina - study about floating pumice), cystic fibrosis patient, biofilm from black ferromanganese coatings, skin	Probable Contaminant
GTGTCAGCAGCCACGGTGATACGTAGGGTGCGAGCGTTGTCCGGATTTATTGGGCGTAAAGGGCTCGTAGGTGGTTGATCGCGTCGGAAGTGTAATCTTGGGGCTTAACCCTGAGCGTGCTTTCGATACGGGTTGACTTGAGGAAGGTAGGGGAGAATGGAATTCCTGGTGGAGCGGTGGAATGCGCAGATATCAGGAGGAACACCAGTGGCGAAGGCGGTTCTCTGGGCCTTTCCTGACGCTGAGGAGCGAAAGCGTGGGGAGCGAACAGGCTTAGATACCCTGGTAGTCCACGCTGTAAACGGTGGGTACTAGGTGTGGGGTCCATTCCACGGGTTCCGTGCCGTAGCTAACGCTTTAAGTACCCCGCCTGGGGAGTACGGCCGCAAGGCTAAAACT…	0	0	25	0	0	0	0	0	0	0	0	25	Bacteria	Actinobacteriota	Actinobacteria	Propionibacteriales	Propionibacteriaceae	Cutibacterium	gleyed paddy soil, skin, Pteroeides spinosum (sea pen)	Probable Contaminant
GTGCCAGCCGCCGCGGTAATACGTAGGTGGCAAGCGTTATCCGGAATTATTGGGCGTAAAGCGCGCGTAGGCGGTTTTTTAAGTCTGATGTGAAAGCCCACGGCTCAACCGTGGAGGGTCATTGGAAACTGGAAAACTTGAGTGCAGAAGAGGAAAGTGGAATTCCATGTGTAGCGGTGAAATGCGCAGAGATATGGAGGAACACCAGTGGCGAAGGCGACTTTCTGGTCTGTAACTGACGCTGATGTGCGAAAGCGTGGGGATCAAACAGGATTAGATACCCTGGTAGTCCACGCCGTAAACGATGAGTGCTAAGTGTTAGGGGGTTTCCGCCCCTTAGTGCTGCAGCTAACGCATTAAGCACTCCGCCTGGGGAGTACGACCGCAAGGTTGAAACTC…	0	0	21	0	0	0	0	0	0	0	0	21	Bacteria	Firmicutes	Bacilli	Staphylococcales	Staphylococcaceae	Staphylococcus	skin, gastrointestinal specimens, skin	Probable Contaminant
GTGCCAGCAGCCACGGTGATACGTAGGGTGCGAGCGTTGTCCGGATTTATTGGGCGTAAAGGGCTCGTAGGTGGTTGATCGCGTCGGAAGTGTAATCTTGGGGCTTAACCCTGAGCGTGCTTTCGATACGGGTTGACTTGAGGAAGGTAGGGGAGAATGGAATTCCTGGTGGAGCGGTGGAATGCGCAGATATCAGGAGGAACACCAGTGGCGAAGGCGGTTCTCTGGGCCTTTCCTGACGCTGAGGAGCGAAAGCGTGGGGAGCGAACAGGCTTAGATACCCTGGTAGTCCACGCTGTAAACGGTGGGTACTAGGTGTGGGGTCCATTCCACGGGTTCCGTGCCGTAGCTAACGCTTTAAGTACCCCGCCTGGGGAGTACGGCCGCAAGGCTAAAACT…	0	0	17	0	0	0	0	0	0	0	0	17	Bacteria	Actinobacteriota	Actinobacteria	Propionibacteriales	Propionibacteriaceae	Cutibacterium	gleyed paddy soil, skin, Pteroeides spinosum (sea pen)	Probable Contaminant
GTGTCAACCGCCGCGGTGATACGTAGGGTGCGAGCGTTGTCCGGATTTATTGGGCGTAAAGGGCTCGTAGGTGGTTGATCGCGTCGGAAGTGTAATCTTGGGGCTTAACCCTGAGCGTGCTTTCGATACGGGTTGACTTGAGGAAGGTAGGGGAGAATGGAATTCCTGGTGGAGCGGTGGAATGCGCAGATATCAGGAGGAACACCAGTGGCGAAGGCGGTTCTCTGGGCCTTTCCTGACGCTGAGGAGCGAAAGCGTGGGGAGCGAACAGGCTTAGATACCCTGGTAGTCCACGCTGTAAACGGTGGGTACTAGGTGTGGGGTCCATTCCACGGGTTCCGTGCCGTAGCTAACGCTTTAAGTACCCCGCCTGGGGAGTACGGCCGCAAGGCTAAAACT…	0	0	16	0	0	0	0	0	0	0	0	16	Bacteria	Actinobacteriota	Actinobacteria	Propionibacteriales	Propionibacteriaceae	Cutibacterium	skin, gastrointestinal specimens, skin	Probable Contaminant
GTGCCAGCCGCCACGGTGATACGTAGGGTGCGAGCGTTGTCCGGATTTATTGGGCGTAAAGGGCTCGTAGGTGGTTGATCGCGTCGGAAGTGTAATCTTGGGGCTTAACCCTGAGCGTGCTTTCGATACGGGTTGACTTGAGGAAGGTAGGGGAGAATGGAATTCCTGGTGGAGCGGTGGAATGCGCAGATATCAGGAGGAACACCAGTGGCGAAGGCGGTTCTCTGGGCCTTTCCTGACGCTGAGGAGCGAAAGCGTGGGGAGCGAACAGGCTTAGATACCCTGGTAGTCCACGCTGTAAACGGTGGGTACTAGGTGTGGGGTCCATTCCACGGGTTCCGTGCCGTAGCTAACGCTTTAAGTACCCCGCCTGGGGAGTACGGCCGCAAGGCTAAAACT…	0	0	16	0	0	0	0	0	0	0	0	16	Bacteria	Actinobacteriota	Actinobacteria	Propionibacteriales	Propionibacteriaceae	Cutibacterium	skin, gastrointestinal specimens, skin	Probable Contaminant
GTGTCAGCAGCCGCGGTAATACGTAGGTGGCAAGCGTTATCCGGAATTATTGGGCGTAAAGCGCGCGTAGGCGGTTTTTTAAGTCTGATGTGAAAGCCCACGGCTCAACCGTGGAGGGTCATTGGAAACTGGAAAACTTGAGTGCAGAAGAGGAAAGTGGAATTCCATGTGTAGCGGTGAAATGCGCAGAGATATGGAGGAACACCAGTGGCGAAGGCGACTTTCTGGTCTGTAACTGACGCTGATGTGCGAAAGCGTGGGGATCAAACAGGATTAGATACCCTGGTAGTCCACGCCGTAAACGATGAGTGCTAAGTGTTAGGGGGTTTCCGCCCCTTAGTGCTGCAGCTAACGCATTAAGCACTCCGCCTGGGGAGTACGACCGCAAGGTTGAAACTC…	0	0	16	0	0	0	0	0	0	0	0	16	Bacteria	Firmicutes	Bacilli	Staphylococcales	Staphylococcaceae	Staphylococcus	skin, gastrointestinal specimens, skin	Probable Contaminant
GTGTCAGCCGCCGCGGTAATACGTAGGTGGCAAGCGTTATCCGGAATTATTGGGCGTAAAGCGCGCGTAGGCGGTTTTTTAAGTCTGATGTGAAAGCCCACGGCTCAACCGTGGAGGGTCATTGGAAACTGGAAAACTTGAGTGCAGAAGAGGAAAGTGGAATTCCATGTGTAGCGGTGAAATGCGCAGAGATATGGAGGAACACCAGTGGCGAAGGCGACTTTCTGGTCTGTAACTGACGCTGATGTGCGAAAGCGTGGGGATCAAACAGGATTAGATACCCTGGTAGTCCACGCCGTAAACGATGAGTGCTAAGTGTTAGGGGGTTTCCGCCCCTTAGTGCTGCAGCTAACGCATTAAGCACTCCGCCTGGGGAGTACGACCGCAAGGTTGAAACTC…	0	0	16	0	0	0	0	0	0	0	0	16	Bacteria	Firmicutes	Bacilli	Staphylococcales	Staphylococcaceae	Staphylococcus	skin, gastrointestinal specimens, skin	Probable Contaminant
GTGCCAGCCGCCACGGTGATACGTAGGGTGCGAGCGTTGTCCGGATTTATTGGGCGTAAAGGGCTCGTAGGTGGTTGATCGCGTCGGAAGTGTAATCTTGGGGCTTAACCCTGAGCGTGCTTTCGATACGGGTTGACTTGAGGAAGGTAGGGGAGAATGGAATTCCTGGTGGAGCGGTGGAATGCGCAGATATCAGGAGGAACACCAGTGGCGAAGGCGGTTCTCTGGGCCTTTCCTGACGCTGAGGAGCGAAAGCGTGGGGAGCGAACAGGCTTAGATACCCTGGTAGTCCACGCTGTAAACGGTGGGTACTAGGTGTGGGGTCCATTCCACGGGTTCCGTGCCGTAGCTAACGCTTTAAGTACCCCGCCTGGGGAGTACGGCCGCAAGGCTAAAACT…	0	0	15	0	0	0	0	0	0	0	0	15	Bacteria	Actinobacteriota	Actinobacteria	Propionibacteriales	Propionibacteriaceae	Cutibacterium	skin, gastrointestinal specimens, skin	Probable Contaminant
GTGTCAGCCGCCACGGTGATACGTAGGGTGCGAGCGTTGTCCGGATTTATTGGGCGTAAAGGGCTCGTAGGTGGTTGATCGCGTCGGAAGTGTAATCTTGGGGCTTAACCCTGAGCGTGCTTTCGATACGGGTTGACTTGAGGAAGGTAGGGGAGAATGGAATTCCTGGTGGAGCGGTGGAATGCGCAGATATCAGGAGGAACACCAGTGGCGAAGGCGGTTCTCTGGGCCTTTCCTGACGCTGAGGAGCGAAAGCGTGGGGAGCGAACAGGCTTAGATACCCTGGTAGTCCACGCTGTAAACGGTGGGTACTAGGTGTGGGGTCCATTCCACGGGTTCCGTGCCGTAGCTAACGCTTTAAGTACCCCGCCTGGGGAGTACGGCCGCAAGGCTAAAACT…	0	0	15	0	0	0	0	0	0	0	0	15	Bacteria	Actinobacteriota	Actinobacteria	Propionibacteriales	Propionibacteriaceae	Cutibacterium	skin, gastrointestinal specimens, skin	Probable Contaminant
GTGCCAACCGCCGCGGTGATACGTAGGGTGCGAGCGTTGTCCGGATTTATTGGGCGTAAAGGGCTCGTAGGTGGTTGATCGCGTCGGAAGTGTAATCTTGGGGCTTAACCCTGAGCGTGCTTTCGATACGGGTTGACTTGAGGAAGGTAGGGGAGAATGGAATTCCTGGTGGAGCGGTGGAATGCGCAGATATCAGGAGGAACACCAGTGGCGAAGGCGGTTCTCTGGGCCTTTCCTGACGCTGAGGAGCGAAAGCGTGGGGAGCGAACAGGCTTAGATACCCTGGTAGTCCACGCTGTAAACGGTGGGTACTAGGTGTGGGGTCCATTCCACGGGTTCCGTGCCGTAGCTAACGCTTTAAGTACCCCGCCTGGGGAGTACGGCCGCAAGGCTAAAACT…	0	0	14	0	0	0	0	0	0	0	0	14	Bacteria	Actinobacteriota	Actinobacteria	Propionibacteriales	Propionibacteriaceae	Cutibacterium	gleyed paddy soil, skin, Pteroeides spinosum (sea pen)	Probable Contaminant
GTGCCAGCCGCCACGGTGATACGTAGGGTGCGAGCGTTGTCCGGATTTATTGGGCGTAAAGGGCTCGTAGGTGGTTGATCGCGTCGGAAGTGTAATCTTGGGGCTTAACCCTGAGCGTGCTTTCGATACGGGTTGACTTGAGGAAGGTAGGGGAGAATGGAATTCCTGGTGGAGCGGTGGAATGCGCAGATATCAGGAGGAACACCAGTGGCGAAGGCGGTTCTCTGGGCCTTTCCTGACGCTGAGGAGCGAAAGCGTGGGGAGCGAACAGGCTTAGATACCCTGGTAGTCCACGCTGTAAACGGTGGGTACTAGGTGTGGGGTCCATTCCACGGGTTCCGTGCCGTAGCTAACGCTTTAAGTACCCCGCCTGGGGAGTACGGCCGCAAGGCTAAAACT…	0	0	14	0	0	0	0	0	0	0	0	14	Bacteria	Actinobacteriota	Actinobacteria	Propionibacteriales	Propionibacteriaceae	Cutibacterium	gleyed paddy soil, skin, Pteroeides spinosum (sea pen)	Probable Contaminant
GTGTCAGCAACCGCGGTGATACGTAGGGTGCGAGCGTTGTCCGGATTTATTGGGCGTAAAGGGCTCGTAGGTGGTTGATCGCGTCGGAAGTGTAATCTTGGGGCTTAACCCTGAGCGTGCTTTCGATACGGGTTGACTTGAGGAAGGTAGGGGAGAATGGAATTCCTGGTGGAGCGGTGGAATGCGCAGATATCAGGAGGAACACCAGTGGCGAAGGCGGTTCTCTGGGCCTTTCCTGACGCTGAGGAGCGAAAGCGTGGGGAGCGAACAGGCTTAGATACCCTGGTAGTCCACGCTGTAAACGGTGGGTACTAGGTGTGGGGTCCATTCCACGGGTTCCGTGCCGTAGCTAACGCTTTAAGTACCCCGCCTGGGGAGTACGGCCGCAAGGCTAAAACT…	0	0	14	0	0	0	0	0	0	0	0	14	Bacteria	Actinobacteriota	Actinobacteria	Propionibacteriales	Propionibacteriaceae	Cutibacterium	gleyed paddy soil, skin, Pteroeides spinosum (sea pen)	Probable Contaminant
GTGCCAACAGCCGCGGTGATACGTAGGGTGCGAGCGTTGTCCGGATTTATTGGGCGTAAAGGGCTCGTAGGTGGTTGATCGCGTCGGAAGTGTAATCTTGGGGCTTAACCCTGAGCGTGCTTTCGATACGGGTTGACTTGAGGAAGGTAGGGGAGAATGGAATTCCTGGTGGAGCGGTGGAATGCGCAGATATCAGGAGGAACACCAGTGGCGAAGGCGGTTCTCTGGGCCTTTCCTGACGCTGAGGAGCGAAAGCGTGGGGAGCGAACAGGCTTAGATACCCTGGTAGTCCACGCTGTAAACGGTGGGTACTAGGTGTGGGGTCCATTCCACGGGTTCCGTGCCGTAGCTAACGCTTTAAGTACCCCGCCTGGGGAGTACGGCCGCAAGGCTAAAACT…	0	0	14	0	0	0	0	0	0	0	0	14	Bacteria	Actinobacteriota	Actinobacteria	Propionibacteriales	Propionibacteriaceae	Cutibacterium	skin, gastrointestinal specimens, skin	Probable Contaminant
GTGTCAACAGCCGCGGTGATACGTAGGGTGCGAGCGTTGTCCGGATTTATTGGGCGTAAAGGGCTCGTAGGTGGTTGATCGCGTCGGAAGTGTAATCTTGGGGCTTAACCCTGAGCGTGCTTTCGATACGGGTTGACTTGAGGAAGGTAGGGGAGAATGGAATTCCTGGTGGAGCGGTGGAATGCGCAGATATCAGGAGGAACACCAGTGGCGAAGGCGGTTCTCTGGGCCTTTCCTGACGCTGAGGAGCGAAAGCGTGGGGAGCGAACAGGCTTAGATACCCTGGTAGTCCACGCTGTAAACGGTGGGTACTAGGTGTGGGGTCCATTCCACGGGTTCCGTGCCGTAGCTAACGCTTTAAGTACCCCGCCTGGGGAGTACGGCCGCAAGGCTAAAACT…	0	0	13	0	0	0	0	0	0	0	0	13	Bacteria	Actinobacteriota	Actinobacteria	Propionibacteriales	Propionibacteriaceae	Cutibacterium	skin, gastrointestinal specimens, skin	Probable Contaminant
GTGTCAACCGCCGCGGTGATACGTAGGGTGCGAGCGTTGTCCGGATTTATTGGGCGTAAAGGGCTCGTAGGTGGTTGATCGCGTCGGAAGTGTAATCTTGGGGCTTAACCCTGAGCGTGCTTTCGATACGGGTTGACTTGAGGAAGGTAGGGGAGAATGGAATTCCTGGTGGAGCGGTGGAATGCGCAGATATCAGGAGGAACACCAGTGGCGAAGGCGGTTCTCTGGGCCTTTCCTGACGCTGAGGAGCGAAAGCGTGGGGAGCGAACAGGCTTAGATACCCTGGTAGTCCACGCTGTAAACGGTGGGTACTAGGTGTGGGGTCCATTCCACGGGTTCCGTGCCGTAGCTAACGCTTTAAGTACCCCGCCTGGGGAGTACGGCCGCAAGGCTAAAACT…	0	0	13	0	0	0	0	0	0	0	0	13	Bacteria	Actinobacteriota	Actinobacteria	Propionibacteriales	Propionibacteriaceae	Cutibacterium	skin, gastrointestinal specimens, skin	Probable Contaminant
GTGTCAACAGCCGCGGTGATACGTAGGGTGCGAGCGTTGTCCGGATTTATTGGGCGTAAAGGGCTCGTAGGTGGTTGATCGCGTCGGAAGTGTAATCTTGGGGCTTAACCCTGAGCGTGCTTTCGATACGGGTTGACTTGAGGAAGGTAGGGGAGAATGGAATTCCTGGTGGAGCGGTGGAATGCGCAGATATCAGGAGGAACACCAGTGGCGAAGGCGGTTCTCTGGGCCTTTCCTGACGCTGAGGAGCGAAAGCGTGGGGAGCGAACAGGCTTAGATACCCTGGTAGTCCACGCTGTAAACGGTGGGTACTAGGTGTGGGGTCCATTCCACGGGTTCCGTGCCGTAGCTAACGCTTTAAGTACCCCGCCTGGGGAGTACGGCCGCAAGGCTAAAACT…	0	0	13	0	0	0	0	0	0	0	0	13	Bacteria	Actinobacteriota	Actinobacteria	Propionibacteriales	Propionibacteriaceae	Cutibacterium	skin, gastrointestinal specimens, skin	Probable Contaminant
GTGTCAACAGCCGCGGTGATACGTAGGGTGCGAGCGTTGTCCGGATTTATTGGGCGTAAAGGGCTCGTAGGTGGTTGATCGCGTCGGAAGTGTAATCTTGGGGCTTAACCCTGAGCGTGCTTTCGATACGGGTTGACTTGAGGAAGGTAGGGGAGAATGGAATTCCTGGTGGAGCGGTGGAATGCGCAGATATCAGGAGGAACACCAGTGGCGAAGGCGGTTCTCTGGGCCTTTCCTGACGCTGAGGAGCGAAAGCGTGGGGAGCGAACAGGCTTAGATACCCTGGTAGTCCACGCTGTAAACGGTGGGTACTAGGTGTGGGGTCCATTCCACGGGTTCCGTGCCGTAGCTAACGCTTTAAGTACCCCGCCTGGGGAGTACGGCCGCAAGGCTAAAACT…	0	0	12	0	0	0	0	0	0	0	0	12	Bacteria	Actinobacteriota	Actinobacteria	Propionibacteriales	Propionibacteriaceae	Cutibacterium	gleyed paddy soil, skin, Pteroeides spinosum (sea pen)	Probable Contaminant
GTGTCAGCAACCGCGGTGATACGTAGGGTGCGAGCGTTGTCCGGATTTATTGGGCGTAAAGGGCTCGTAGGTGGTTGATCGCGTCGGAAGTGTAATCTTGGGGCTTAACCCTGAGCGTGCTTTCGATACGGGTTGACTTGAGGAAGGTAGGGGAGAATGGAATTCCTGGTGGAGCGGTGGAATGCGCAGATATCAGGAGGAACACCAGTGGCGAAGGCGGTTCTCTGGGCCTTTCCTGACGCTGAGGAGCGAAAGCGTGGGGAGCGAACAGGCTTAGATACCCTGGTAGTCCACGCTGTAAACGGTGGGTACTAGGTGTGGGGTCCATTCCACGGGTTCCGTGCCGTAGCTAACGCTTTAAGTACCCCGCCTGGGGAGTACGGCCGCAAGGCTAAAACT…	0	0	12	0	0	0	0	0	0	0	0	12	Bacteria	Actinobacteriota	Actinobacteria	Propionibacteriales	Propionibacteriaceae	Cutibacterium	gleyed paddy soil, skin, Pteroeides spinosum (sea pen)	Probable Contaminant
GTGCCAACCGCCGCGGTGATACGTAGGGTGCGAGCGTTGTCCGGATTTATTGGGCGTAAAGGGCTCGTAGGTGGTTGATCGCGTCGGAAGTGTAATCTTGGGGCTTAACCCTGAGCGTGCTTTCGATACGGGTTGACTTGAGGAAGGTAGGGGAGAATGGAATTCCTGGTGGAGCGGTGGAATGCGCAGATATCAGGAGGAACACCAGTGGCGAAGGCGGTTCTCTGGGCCTTTCCTGACGCTGAGGAGCGAAAGCGTGGGGAGCGAACAGGCTTAGATACCCTGGTAGTCCACGCTGTAAACGGTGGGTACTAGGTGTGGGGTCCATTCCACGGGTTCCGTGCCGTAGCTAACGCTTTAAGTACCCCGCCTGGGGAGTACGGCCGCAAGGCTAAAACT…	0	0	12	0	0	0	0	0	0	0	0	12	Bacteria	Actinobacteriota	Actinobacteria	Propionibacteriales	Propionibacteriaceae	Cutibacterium	skin, gastrointestinal specimens, skin	Probable Contaminant
GTGTCAGCCGCCACGGTGATACGTAGGGTGCGAGCGTTGTCCGGATTTATTGGGCGTAAAGGGCTCGTAGGTGGTTGATCGCGTCGGAAGTGTAATCTTGGGGCTTAACCCTGAGCGTGCTTTCGATACGGGTTGACTTGAGGAAGGTAGGGGAGAATGGAATTCCTGGTGGAGCGGTGGAATGCGCAGATATCAGGAGGAACACCAGTGGCGAAGGCGGTTCTCTGGGCCTTTCCTGACGCTGAGGAGCGAAAGCGTGGGGAGCGAACAGGCTTAGATACCCTGGTAGTCCACGCTGTAAACGGTGGGTACTAGGTGTGGGGTCCATTCCACGGGTTCCGTGCCGTAGCTAACGCTTTAAGTACCCCGCCTGGGGAGTACGGCCGCAAGGCTAAAACT…	0	0	12	0	0	0	0	0	0	0	0	12	Bacteria	Actinobacteriota	Actinobacteria	Propionibacteriales	Propionibacteriaceae	Cutibacterium	gleyed paddy soil, skin, Pteroeides spinosum (sea pen)	Probable Contaminant
GTGTCAGCAACCGCGGTGATACGTAGGGTGCGAGCGTTGTCCGGATTTATTGGGCGTAAAGGGCTCGTAGGTGGTTGATCGCGTCGGAAGTGTAATCTTGGGGCTTAACCCTGAGCGTGCTTTCGATACGGGTTGACTTGAGGAAGGTAGGGGAGAATGGAATTCCTGGTGGAGCGGTGGAATGCGCAGATATCAGGAGGAACACCAGTGGCGAAGGCGGTTCTCTGGGCCTTTCCTGACGCTGAGGAGCGAAAGCGTGGGGAGCGAACAGGCTTAGATACCCTGGTAGTCCACGCTGTAAACGGTGGGTACTAGGTGTGGGGTCCATTCCACGGGTTCCGTGCCGTAGCTAACGCTTTAAGTACCCCGCCTGGGGAGTACGGCCGCAAGGCTAAAACT…	0	0	12	0	0	0	0	0	0	0	0	12	Bacteria	Actinobacteriota	Actinobacteria	Propionibacteriales	Propionibacteriaceae	Cutibacterium	skin, gastrointestinal specimens, skin	Probable Contaminant
GTGTCAGCCGCCACGGTGATACGTAGGGTGCGAGCGTTGTCCGGATTTATTGGGCGTAAAGGGCTCGTAGGTGGTTGATCGCGTCGGAAGTGTAATCTTGGGGCTTAACCCTGAGCGTGCTTTCGATACGGGTTGACTTGAGGAAGGTAGGGGAGAATGGAATTCCTGGTGGAGCGGTGGAATGCGCAGATATCAGGAGGAACACCAGTGGCGAAGGCGGTTCTCTGGGCCTTTCCTGACGCTGAGGAGCGAAAGCGTGGGGAGCGAACAGGCTTAGATACCCTGGTAGTCCACGCTGTAAACGGTGGGTACTAGGTGTGGGGTCCATTCCACGGGTTCCGTGCCGTAGCTAACGCTTTAAGTACCCCGCCTGGGGAGTACGGCCGCAAGGCTAAAACT…	0	0	12	0	0	0	0	0	0	0	0	12	Bacteria	Actinobacteriota	Actinobacteria	Propionibacteriales	Propionibacteriaceae	Cutibacterium	skin, gastrointestinal specimens, skin	Probable Contaminant
GTGCCAGCCGCCACGGTGATACGTAGGGTGCGAGCGTTGTCCGGATTTATTGGGCGTAAAGGGCTCGTAGGTGGTTGATCGCGTCGGAAGTGTAATCTTGGGGCTTAACCCTGAGCGTGCTTTCGATACGGGTTGACTTGAGGAAGGTAGGGGAGAATGGAATTCCTGGTGGAGCGGTGGAATGCGCAGATATCAGGAGGAACACCAGTGGCGAAGGCGGTTCTCTGGGCCTTTCCTGACGCTGAGGAGCGAAAGCGTGGGGAGCGAACAGGCTTAGATACCCTGGTAGTCCACGCTGTAAACGGTGGGTACTAGGTGTGGGGTCCATTCCACGGGTTCCGTGCCGTAGCTAACGCTTTAAGTACCCCGCCTGGGGAGTACGGCCGCAAGGCTAAAACT…	0	0	12	0	0	0	0	0	0	0	0	12	Bacteria	Actinobacteriota	Actinobacteria	Propionibacteriales	Propionibacteriaceae	Cutibacterium	gleyed paddy soil, skin, Pteroeides spinosum (sea pen)	Probable Contaminant
GTGTCAACAGCCGCGGTGATACGTAGGGTGCGAGCGTTGTCCGGATTTATTGGGCGTAAAGGGCTCGTAGGTGGTTGATCGCGTCGGAAGTGTAATCTTGGGGCTTAACCCTGAGCGTGCTTTCGATACGGGTTGACTTGAGGAAGGTAGGGGAGAATGGAATTCCTGGTGGAGCGGTGGAATGCGCAGATATCAGGAGGAACACCAGTGGCGAAGGCGGTTCTCTGGGCCTTTCCTGACGCTGAGGAGCGAAAGCGTGGGGAGCGAACAGGCTTAGATACCCTGGTAGTCCACGCTGTAAACGGTGGGTACTAGGTGTGGGGTCCATTCCACGGGTTCCGTGCCGTAGCTAACGCTTTAAGTACCCCGCCTGGGGAGTACGGCCGCAAGGCTAAAACT…	0	0	12	0	0	0	0	0	0	0	0	12	Bacteria	Actinobacteriota	Actinobacteria	Propionibacteriales	Propionibacteriaceae	Cutibacterium	skin, gastrointestinal specimens, skin	Probable Contaminant
GTGCCAACAGCCGCGGTGATACGTAGGGTGCGAGCGTTGTCCGGATTTATTGGGCGTAAAGGGCTCGTAGGTGGTTGATCGCGTCGGAAGTGTAATCTTGGGGCTTAACCCTGAGCGTGCTTTCGATACGGGTTGACTTGAGGAAGGTAGGGGAGAATGGAATTCCTGGTGGAGCGGTGGAATGCGCAGATATCAGGAGGAACACCAGTGGCGAAGGCGGTTCTCTGGGCCTTTCCTGACGCTGAGGAGCGAAAGCGTGGGGAGCGAACAGGCTTAGATACCCTGGTAGTCCACGCTGTAAACGGTGGGTACTAGGTGTGGGGTCCATTCCACGGGTTCCGTGCCGTAGCTAACGCTTTAAGTACCCCGCCTGGGGAGTACGGCCGCAAGGCTAAAACT…	0	0	11	0	0	0	0	0	0	0	0	11	Bacteria	Actinobacteriota	Actinobacteria	Propionibacteriales	Propionibacteriaceae	Cutibacterium	gleyed paddy soil, skin, Pteroeides spinosum (sea pen), freshwater lake	Probable Contaminant
GTGTCAACAGCCGCGGTGATACGTAGGGTGCGAGCGTTGTCCGGATTTATTGGGCGTAAAGGGCTCGTAGGTGGTTGATCGCGTCGGAAGTGTAATCTTGGGGCTTAACCCTGAGCGTGCTTTCGATACGGGTTGACTTGAGGAAGGTAGGGGAGAATGGAATTCCTGGTGGAGCGGTGGAATGCGCAGATATCAGGAGGAACACCAGTGGCGAAGGCGGTTCTCTGGGCCTTTCCTGACGCTGAGGAGCGAAAGCGTGGGGAGCGAACAGGCTTAGATACCCTGGTAGTCCACGCTGTAAACGGTGGGTACTAGGTGTGGGGTCCATTCCACGGGTTCCGTGCCGTAGCTAACGCTTTAAGTACCCCGCCTGGGGAGTACGGCCGCAAGGCTAAAACT…	0	0	11	0	0	0	0	0	0	0	0	11	Bacteria	Actinobacteriota	Actinobacteria	Propionibacteriales	Propionibacteriaceae	Cutibacterium	skin, gastrointestinal specimens, skin	Probable Contaminant
GTGCCAACAGCCGCGGTGATACGTAGGGTGCGAGCGTTGTCCGGATTTATTGGGCGTAAAGGGCTCGTAGGTGGTTGATCGCGTCGGAAGTGTAATCTTGGGGCTTAACCCTGAGCGTGCTTTCGATACGGGTTGACTTGAGGAAGGTAGGGGAGAATGGAATTCCTGGTGGAGCGGTGGAATGCGCAGATATCAGGAGGAACACCAGTGGCGAAGGCGGTTCTCTGGGCCTTTCCTGACGCTGAGGAGCGAAAGCGTGGGGAGCGAACAGGCTTAGATACCCTGGTAGTCCACGCTGTAAACGGTGGGTACTAGGTGTGGGGTCCATTCCACGGGTTCCGTGCCGTAGCTAACGCTTTAAGTACCCCGCCTGGGGAGTACGGCCGCAAGGCTAAAACT…	0	0	11	0	0	0	0	0	0	0	0	11	Bacteria	Actinobacteriota	Actinobacteria	Propionibacteriales	Propionibacteriaceae	Cutibacterium	gleyed paddy soil, skin, Pteroeides spinosum (sea pen)	Probable Contaminant
GTGCCAACAGCCGCGGTGATACGTAGGGTGCGAGCGTTGTCCGGATTTATTGGGCGTAAAGGGCTCGTAGGTGGTTGATCGCGTCGGAAGTGTAATCTTGGGGCTTAACCCTGAGCGTGCTTTCGATACGGGTTGACTTGAGGAAGGTAGGGGAGAATGGAATTCCTGGTGGAGCGGTGGAATGCGCAGATATCAGGAGGAACACCAGTGGCGAAGGCGGTTCTCTGGGCCTTTCCTGACGCTGAGGAGCGAAAGCGTGGGGAGCGAACAGGCTTAGATACCCTGGTAGTCCACGCTGTAAACGGTGGGTACTAGGTGTGGGGTCCATTCCACGGGTTCCGTGCCGTAGCTAACGCTTTAAGTACCCCGCCTGGGGAGTACGGCCGCAAGGCTAAAACT…	0	0	11	0	0	0	0	0	0	0	0	11	Bacteria	Actinobacteriota	Actinobacteria	Propionibacteriales	Propionibacteriaceae	Cutibacterium	skin, gastrointestinal specimens, skin	Probable Contaminant
GTGCCAACAGCCGCGGTGATACGTAGGGTGCGAGCGTTGTCCGGATTTATTGGGCGTAAAGGGCTCGTAGGTGGTTGATCGCGTCGGAAGTGTAATCTTGGGGCTTAACCCTGAGCGTGCTTTCGATACGGGTTGACTTGAGGAAGGTAGGGGAGAATGGAATTCCTGGTGGAGCGGTGGAATGCGCAGATATCAGGAGGAACACCAGTGGCGAAGGCGGTTCTCTGGGCCTTTCCTGACGCTGAGGAGCGAAAGCGTGGGGAGCGAACAGGCTTAGATACCCTGGTAGTCCACGCTGTAAACGGTGGGTACTAGGTGTGGGGTCCATTCCACGGGTTCCGTGCCGTAGCTAACGCTTTAAGTACCCCGCCTGGGGAGTACGGCCGCAAGGCTAAAACT…	0	0	11	0	0	0	0	0	0	0	0	11	Bacteria	Actinobacteriota	Actinobacteria	Propionibacteriales	Propionibacteriaceae	Cutibacterium	skin, gastrointestinal specimens, skin	Probable Contaminant
GTGTCAGCCGCCACGGTGATACGTAGGGTGCGAGCGTTGTCCGGATTTATTGGGCGTAAAGGGCTCGTAGGTGGTTGATCGCGTCGGAAGTGTAATCTTGGGGCTTAACCCTGAGCGTGCTTTCGATACGGGTTGACTTGAGGAAGGTAGGGGAGAATGGAATTCCTGGTGGAGCGGTGGAATGCGCAGATATCAGGAGGAACACCAGTGGCGAAGGCGGTTCTCTGGGCCTTTCCTGACGCTGAGGAGCGAAAGCGTGGGGAGCGAACAGGCTTAGATACCCTGGTAGTCCACGCTGTAAACGGTGGGTACTAGGTGTGGGGTCCATTCCACGGGTTCCGTGCCGTAGCTAACGCTTTAAGTACCCCGCCTGGGGAGTACGGCCGCAAGGCTAAAACT…	0	0	11	0	0	0	0	0	0	0	0	11	Bacteria	Actinobacteriota	Actinobacteria	Propionibacteriales	Propionibacteriaceae	Cutibacterium	gleyed paddy soil, skin, Pteroeides spinosum (sea pen)	Probable Contaminant
GTGCCAACAGCCGCGGTGATACGTAGGGTGCGAGCGTTGTCCGGATTTATTGGGCGTAAAGGGCTCGTAGGTGGTTGATCGCGTCGGAAGTGTAATCTTGGGGCTTAACCCTGAGCGTGCTTTCGATACGGGTTGACTTGAGGAAGGTAGGGGAGAATGGAATTCCTGGTGGAGCGGTGGAATGCGCAGATATCAGGAGGAACACCAGTGGCGAAGGCGGTTCTCTGGGCCTTTCCTGACGCTGAGGAGCGAAAGCGTGGGGAGCGAACAGGCTTAGATACCCTGGTAGTCCACGCTGTAAACGGTGGGTACTAGGTGTGGGGTCCATTCCACGGGTTCCGTGCCGTAGCTAACGCTTTAAGTACCCCGCCTGGGGAGTACGGCCGCAAGGCTAAAACT…	0	0	10	0	0	0	0	0	0	0	0	10	Bacteria	Actinobacteriota	Actinobacteria	Propionibacteriales	Propionibacteriaceae	Cutibacterium	gleyed paddy soil, skin, Pteroeides spinosum (sea pen)	Probable Contaminant
GTGTCAGCCGCCGCGGTAATACGTAGGGTCCAAGCGTTGTCCGGAATTATTGGGCGTAAAGAGCTCGTAGGCGGCGCGTCGCGTCGGATGTGAAAGCCCGGGGCTTAACTTCGGGTCTGCATTCGGTACGGGCGTGCTGGAGTTCGGTAGGGGAGACTGGAATTCCTGGTGTAGCGGTGAAATGCGCAGATATCAGGAGGAACACCGGTGGCGAAGGCGGGTCTCTGGGCCGATACTGACGCTGAGGAGCGAAAGCGTGGGGAGCGAACAGGATTAGATACCCTGGTAGTCCACGCTGTAAACGGTGGGAACTAGGTGTGGGGGACTTTCCACGTCTTCTGCGCCGCAGCTAACGCATTAAGTTCCCCGCCTGGGGAGTACGGCCGCAAGGCTAAAACT…	0	0	0	0	3	0	0	0	0	0	0	3	Bacteria	Actinobacteriota	Actinobacteria	Streptomycetales	Streptomycetaceae	NA	Soil (hot desert)	Real
GTGTCAGCCGCCGCGGTAATACGGAGGGTGCAAGCGTTGTCCGGATTTATTGGGTTTAAAGGGTGCGTAGGCGGCTTTTTAAGTCAGTGGTGAAATGCGGCAGCTCAACTGCCGGAGTGCCATTGATACTGGAAAGCTTGAGTATAGATGAGGCAGGCGGAATTTATGGTGTAGCGGTGAAATGCATAGATACCATAAAGAACACCGATAGCGTAGGCAGCTTGCTAAACTATAACTGACGCTGAGGCACGAAAGCATGGGTAGCGAACAGGATTAGATACCCTGGTAGTCCATGCCGTAAACGATGATTACTCGATGTGTGCGATACACAGTACGCGTCCAAGCGAAAGCGTTAAGTAATCCACCTGGGGAGTACGCCCGCAAGGGTGAAACTTAAAG…	0	0	0	0	3	0	0	0	0	0	0	3	Bacteria	Bacteroidota	Bacteroidia	Cytophagales	MWH-CFBk5	NA	Soil (Sor Rondane Mountains, East Antarctica), soil (La Gorce Mountains, Antarctica), microbial biofilm on mineral composite substrate	Real
GTGCCAGCAGCCGCGGTAATACGTAGGGTGCAAGCGTTAATCGGAATTACTGGGCGTAAAGCGTGCGCAGGCGGTTCGGAAAGAAAGATGTGAAATCCCAGAGCTTAACTTTGGAACTGCATTTTTAACTACCGGGCTAGAGTGTGTCAGAGGGAGGTGGAATTCCGCGTGTAGCAGTGAAATGCGTAGATATGCGGAGGAACACCGATGGCGAAGGCAGCCTCCTGGGATAACACTGACGCTCATGCACGAAAGCGTGGGGAGCAAACAGGATTAGATACCCTGGTAGTCCACGCCCTAAACGATGTCAACTAGCTGTTGGGGCCTTCGGGCCTTGGTAGCGCAGCTAACGCGTGAAGTTGACCGCCTGGGGAGTACGGTCGCAAGATTAAAACTCAA…	3	0	0	0	0	0	0	0	356	206	0	565	Bacteria	Proteobacteria	Gammaproteobacteria	Burkholderiales	Alcaligenaceae	Achromobacter	bronchiectasis patient sputum	Contaminant
GTGCCAGCAGCCGCGGTAATACGGAGGGTGCAAGCGTTGTCCGGATTTATTGGGTTTAAAGGGTGCGTAGGCGGCTGAATAAGTCAGCGGTGAAAGACTTCGGCTTAACCGGAGCAGTGCCGTTGATACTGTTTAGCTTGAGTGTTGGAGGGGTACATGGAATTGATGGTGTAGCGGTGAAATGCATAGATACCATCAGGAACACCGATAGCGAAGGCATTGTACTGGCCAACAACTGACGCTGAGGCACGAAAGTGTGGGGATCGAACAGGATTAGATACCCTGGTAGTCCACACCGTAAACGATGATTACTCGCTGTTATGGTGTATGCTGTAGCGGCCAAGCGAAAGCGTTAAGTAATCCACCTGGGGAGTACGCCGGCAACGGTGAAACTCAAAG…	0	0	0	0	0	0	0	0	0	0	2	2	Bacteria	Bacteroidota	Bacteroidia	Cytophagales	Cyclobacteriaceae	Algoriphagus	Pelagial of water reservoir (Russia)	Contaminant
GTGTCAGCAGCCGCGGTAATACGGAGGGTGCAAGCGTTATCCGGAATCATTGGGTTTAAAGGGTCCGCAGGCGGATTTATAAGTCAGTGGTGAAAGCCTACAGCTTAACTGTAGAACTGCCATTGATACTGTAAGTCTTGAATTCGGTCGAAGTGGGCGGAATGTGTAGTGTAGCGGTGAAATGCATAGATATTACACAGAACACCGATAGCGAAGGCAGCTCACTAGGCCTGGATTGACGCTCAGGGACGAAAGCGTGGGGATCAAACAGGATTAGATACCCTGGTAGTCCACGCTGTAAACGATGATTACTCGTTTTCGGCGATATACAGTCGGAGACTAAGCGTAAGTGATAAGTAATCCACCTGGGGAGTACGATCGCAAGGTTGAAACTCAAAG…	0	0	0	0	0	0	0	0	0	0	2	2	Bacteria	Bacteroidota	Bacteroidia	Flavobacteriales	Crocinitomicaceae	Fluviicola	River water	Contaminant
GTGCCAGCAGCCGCGGTAATACGTAGGGTGCAAGCGTTAATCGGAATTACTGGGCGTAAAGCGTGCGCAGGCGGTTCGGAAAGAAAGATGTGAAATCCCAGAGCTTAACTTTGGAACTGCATTTTTAACTACCGGGCTAGAGTGTGTCAGAGGGAGGTGGAATTCCGCGTGTAGCAGTGAAATGCGTAGATATGCGGAGGAACACCGATGGCGAAGGCAGCCTCCTGGGATAACACTGACGCTCATGCACGAAAGCGTGGGGAGCAAACAGGATTAGATACCCTGGTAGTCCACGCCCTAAACGATGTCAACTAGCTGTTGGGGCCTTCGGGCCTTGGTAGCGCAGCTAACGCGTGAAGTTGACCGCCTGGGGAGTACGGTCGCAAGATTAAAACTCAA…	0	0	0	0	0	0	0	0	325	220	0	545	Bacteria	Proteobacteria	Gammaproteobacteria	Burkholderiales	Alcaligenaceae	Achromobacter	asphalt soils (Trinidad and Tobago: La Brea Pitch Lake)	Contaminant
GTGTCAGCAGCCGCGGTAATACGTAGGGTGCAAGCGTTAATCGGAATTACTGGGCGTAAAGCGTGCGCAGGCGGTTCGGAAAGAAAGATGTGAAATCCCAGAGCTTAACTTTGGAACTGCATTTTTAACTACCGGGCTAGAGTGTGTCAGAGGGAGGTGGAATTCCGCGTGTAGCAGTGAAATGCGTAGATATGCGGAGGAACACCGATGGCGAAGGCAGCCTCCTGGGATAACACTGACGCTCATGCACGAAAGCGTGGGGAGCAAACAGGATTAGATACCCTGGTAGTCCACGCCCTAAACGATGTCAACTAGCTGTTGGGGCCTTCGGGCCTTGGTAGCGCAGCTAACGCGTGAAGTTGACCGCCTGGGGAGTACGGTCGCAAGATTAAAACTCAA…	0	0	0	0	0	0	0	0	392	200	0	592	Bacteria	Proteobacteria	Gammaproteobacteria	Burkholderiales	Alcaligenaceae	Achromobacter	Lake sediment	Contaminant
GTGCCAGCAGCCGCGGTAATACGTAGGGTGCAAGCGTTAATCGGAATTACTGGGCGTAAAGCGTGCGCAGGCGGTTCGGAAAGAAAGATGTGAAATCCCAGAGCTTAACTTTGGAACTGCATTTTTAACTACCGGGCTAGAGTGTGTCAGAGGGAGGTGGAATTCCGCGTGTAGCAGTGAAATGCGTAGATATGCGGAGGAACACCGATGGCGAAGGCAGCCTCCTGGGATAACACTGACGCTCATGCACGAAAGCGTGGGGAGCAAACAGGATTAGATACCCTGGTAGTCCACGCCCTAAACGATGTCAACTAGCTGTTGGGGCCTTCGGGCCTTGGTAGCGCAGCTAACGCGTGAAGTTGACCGCCTGGGGAGTACGGTCGCAAGATTAAAACTCAA…	0	0	0	0	0	0	0	0	369	188	0	557	Bacteria	Proteobacteria	Gammaproteobacteria	Burkholderiales	Alcaligenaceae	Achromobacter	bronchiectasis patient sputum	Contaminant
GTGTCAGCCGCCGCGGTAATACGTAGGGTGCAAGCGTTAATCGGAATTACTGGGCGTAAAGCGTGCGCAGGCGGTTCGGAAAGAAAGATGTGAAATCCCAGAGCTTAACTTTGGAACTGCATTTTTAACTACCGGGCTAGAGTGTGTCAGAGGGAGGTGGAATTCCGCGTGTAGCAGTGAAATGCGTAGATATGCGGAGGAACACCGATGGCGAAGGCAGCCTCCTGGGATAACACTGACGCTCATGCACGAAAGCGTGGGGAGCAAACAGGATTAGATACCCTGGTAGTCCACGCCCTAAACGATGTCAACTAGCTGTTGGGGCCTTCGGGCCTTGGTAGCGCAGCTAACGCGTGAAGTTGACCGCCTGGGGAGTACGGTCGCAAGATTAAAACTCAA…	0	0	0	0	0	0	0	0	306	184	0	490	Bacteria	Proteobacteria	Gammaproteobacteria	Burkholderiales	Alcaligenaceae	Achromobacter	sprouting broccoli endosphere, lake sediments	Contaminant
GTGTCAGCAGCCGCGGTAATACGTAGGGTGCAAGCGTTAATCGGAATTACTGGGCGTAAAGCGTGCGCAGGCGGTTCGGAAAGAAAGATGTGAAATCCCAGAGCTTAACTTTGGAACTGCATTTTTAACTACCGGGCTAGAGTGTGTCAGAGGGAGGTGGAATTCCGCGTGTAGCAGTGAAATGCGTAGATATGCGGAGGAACACCGATGGCGAAGGCAGCCTCCTGGGATAACACTGACGCTCATGCACGAAAGCGTGGGGAGCAAACAGGATTAGATACCCTGGTAGTCCACGCCCTAAACGATGTCAACTAGCTGTTGGGGCCTTCGGGCCTTGGTAGCGCAGCTAACGCGTGAAGTTGACCGCCTGGGGAGTACGGTCGCAAGATTAAAACTCAA…	0	0	0	0	0	0	0	0	363	178	0	541	Bacteria	Proteobacteria	Gammaproteobacteria	Burkholderiales	Alcaligenaceae	Achromobacter	Lake sediment (lake Ohrid)	Contaminant
GTGTCAGCAGCCGCGGTAATACGTAGGGTGCAAGCGTTAATCGGAATTACTGGGCGTAAAGCGTGCGCAGGCGGTTCGGAAAGAAAGATGTGAAATCCCAGAGCTTAACTTTGGAACTGCATTTTTAACTACCGGGCTAGAGTGTGTCAGAGGGAGGTGGAATTCCGCGTGTAGCAGTGAAATGCGTAGATATGCGGAGGAACACCGATGGCGAAGGCAGCCTCCTGGGATAACACTGACGCTCATGCACGAAAGCGTGGGGAGCAAACAGGATTAGATACCCTGGTAGTCCACGCCCTAAACGATGTCAACTAGCTGTTGGGGCCTTCGGGCCTTGGTAGCGCAGCTAACGCGTGAAGTTGACCGCCTGGGGAGTACGGTCGCAAGATTAAAACTCAA…	0	0	0	0	0	0	0	0	330	176	0	506	Bacteria	Proteobacteria	Gammaproteobacteria	Burkholderiales	Alcaligenaceae	Achromobacter		Contaminant
GTGTCAGCAGCCGCGGTAATACGTAGGGTGCAAGCGTTAATCGGAATTACTGGGCGTAAAGCGTGCGCAGGCGGTTCGGAAAGAAAGATGTGAAATCCCAGAGCTTAACTTTGGAACTGCATTTTTAACTACCGGGCTAGAGTGTGTCAGAGGGAGGTGGAATTCCGCGTGTAGCAGTGAAATGCGTAGATATGCGGAGGAACACCGATGGCGAAGGCAGCCTCCTGGGATAACACTGACGCTCATGCACGAAAGCGTGGGGAGCAAACAGGATTAGATACCCTGGTAGTCCACGCCCTAAACGATGTCAACTAGCTGTTGGGGCCTTCGGGCCTTGGTAGCGCAGCTAACGCGTGAAGTTGACCGCCTGGGGAGTACGGTCGCAAGATTAAAACTCAA…	0	0	0	0	0	0	0	0	328	174	0	502	Bacteria	Proteobacteria	Gammaproteobacteria	Burkholderiales	Alcaligenaceae	Achromobacter		Contaminant
GTGCCAGCCGCCGCGGTAATACGTAGGGTGCAAGCGTTAATCGGAATTACTGGGCGTAAAGCGTGCGCAGGCGGTTCGGAAAGAAAGATGTGAAATCCCAGAGCTTAACTTTGGAACTGCATTTTTAACTACCGGGCTAGAGTGTGTCAGAGGGAGGTGGAATTCCGCGTGTAGCAGTGAAATGCGTAGATATGCGGAGGAACACCGATGGCGAAGGCAGCCTCCTGGGATAACACTGACGCTCATGCACGAAAGCGTGGGGAGCAAACAGGATTAGATACCCTGGTAGTCCACGCCCTAAACGATGTCAACTAGCTGTTGGGGCCTTCGGGCCTTGGTAGCGCAGCTAACGCGTGAAGTTGACCGCCTGGGGAGTACGGTCGCAAGATTAAAACTCAA…	0	0	0	0	0	0	0	0	347	168	0	515	Bacteria	Proteobacteria	Gammaproteobacteria	Burkholderiales	Alcaligenaceae	Achromobacter		Contaminant
GTGTCAGCAGCCGCGGTAATACGTAGGGTGCAAGCGTTAATCGGAATTACTGGGCGTAAAGCGTGCGCAGGCGGTTCGGAAAGAAAGATGTGAAATCCCAGAGCTTAACTTTGGAACTGCATTTTTAACTACCGGGCTAGAGTGTGTCAGAGGGAGGTGGAATTCCGCGTGTAGCAGTGAAATGCGTAGATATGCGGAGGAACACCGATGGCGAAGGCAGCCTCCTGGGATAACACTGACGCTCATGCACGAAAGCGTGGGGAGCAAACAGGATTAGATACCCTGGTAGTCCACGCCCTAAACGATGTCAACTAGCTGTTGGGGCCTTCGGGCCTTGGTAGCGCAGCTAACGCGTGAAGTTGACCGCCTGGGGAGTACGGTCGCAAGATTAAAACTCAA…	0	0	0	0	0	0	0	0	233	161	0	394	Bacteria	Proteobacteria	Gammaproteobacteria	Burkholderiales	Alcaligenaceae	Achromobacter		Contaminant
GTGCCAGCAGCCGCGGTAATACGTAGGGTGCAAGCGTTAATCGGAATTACTGGGCGTAAAGCGTGCGCAGGCGGTTCGGAAAGAAAGATGTGAAATCCCAGAGCTTAACTTTGGAACTGCATTTTTAACTACCGGGCTAGAGTGTGTCAGAGGGAGGTGGAATTCCGCGTGTAGCAGTGAAATGCGTAGATATGCGGAGGAACACCGATGGCGAAGGCAGCCTCCTGGGATAACACTGACGCTCATGCACGAAAGCGTGGGGAGCAAACAGGATTAGATACCCTGGTAGTCCACGCCCTAAACGATGTCAACTAGCTGTTGGGGCCTTCGGGCCTTGGTAGCGCAGCTAACGCGTGAAGTTGACCGCCTGGGGAGTACGGTCGCAAGATTAAAACTCAA…	0	0	0	20	0	0	0	0	332	160	0	512	Bacteria	Proteobacteria	Gammaproteobacteria	Burkholderiales	Alcaligenaceae	Achromobacter	Cystic fibrosis lung sputum	Contaminant
GTGTCAGCCGCCGCGGTAATACGTAGGGTGCAAGCGTTAATCGGAATTACTGGGCGTAAAGCGTGCGCAGGCGGTTCGGAAAGAAAGATGTGAAATCCCAGAGCTTAACTTTGGAACTGCATTTTTAACTACCGGGCTAGAGTGTGTCAGAGGGAGGTGGAATTCCGCGTGTAGCAGTGAAATGCGTAGATATGCGGAGGAACACCGATGGCGAAGGCAGCCTCCTGGGATAACACTGACGCTCATGCACGAAAGCGTGGGGAGCAAACAGGATTAGATACCCTGGTAGTCCACGCCCTAAACGATGTCAACTAGCTGTTGGGGCCTTCGGGCCTTGGTAGCGCAGCTAACGCGTGAAGTTGACCGCCTGGGGAGTACGGTCGCAAGATTAAAACTCAA…	0	0	0	0	0	0	0	0	365	156	0	521	Bacteria	Proteobacteria	Gammaproteobacteria	Burkholderiales	Alcaligenaceae	Achromobacter		Contaminant
GTGCCAGCAGCCGCGGTAATACGTAGGGTGCAAGCGTTAATCGGAATTACTGGGCGTAAAGCGTGCGCAGGCGGTTCGGAAAGAAAGATGTGAAATCCCAGAGCTTAACTTTGGAACTGCATTTTTAACTACCGGGCTAGAGTGTGTCAGAGGGAGGTGGAATTCCGCGTGTAGCAGTGAAATGCGTAGATATGCGGAGGAACACCGATGGCGAAGGCAGCCTCCTGGGATAACACTGACGCTCATGCACGAAAGCGTGGGGAGCAAACAGGATTAGATACCCTGGTAGTCCACGCCCTAAACGATGTCAACTAGCTGTTGGGGCCTTCGGGCCTTGGTAGCGCAGCTAACGCGTGAAGTTGACCGCCTGGGGAGTACGGTCGCAAGATTAAAACTCAA…	0	0	0	0	0	0	0	0	229	155	0	384	Bacteria	Proteobacteria	Gammaproteobacteria	Burkholderiales	Alcaligenaceae	Achromobacter		Contaminant
GTGCCAGCCGCCGCGGTAATACGTAGGGTGCAAGCGTTAATCGGAATTACTGGGCGTAAAGCGTGCGCAGGCGGTTCGGAAAGAAAGATGTGAAATCCCAGAGCTTAACTTTGGAACTGCATTTTTAACTACCGGGCTAGAGTGTGTCAGAGGGAGGTGGAATTCCGCGTGTAGCAGTGAAATGCGTAGATATGCGGAGGAACACCGATGGCGAAGGCAGCCTCCTGGGATAACACTGACGCTCATGCACGAAAGCGTGGGGAGCAAACAGGATTAGATACCCTGGTAGTCCACGCCCTAAACGATGTCAACTAGCTGTTGGGGCCTTCGGGCCTTGGTAGCGCAGCTAACGCGTGAAGTTGACCGCCTGGGGAGTACGGTCGCAAGATTAAAACTCAA…	0	0	0	0	0	0	0	0	353	147	0	500	Bacteria	Proteobacteria	Gammaproteobacteria	Burkholderiales	Alcaligenaceae	Achromobacter		Contaminant
GTGTCAGCCGCCGCGGTAATACGTAGGGTGCAAGCGTTAATCGGAATTACTGGGCGTAAAGCGTGCGCAGGCGGTTCGGAAAGAAAGATGTGAAATCCCAGAGCTTAACTTTGGAACTGCATTTTTAACTACCGGGCTAGAGTGTGTCAGAGGGAGGTGGAATTCCGCGTGTAGCAGTGAAATGCGTAGATATGCGGAGGAACACCGATGGCGAAGGCAGCCTCCTGGGATAACACTGACGCTCATGCACGAAAGCGTGGGGAGCAAACAGGATTAGATACCCTGGTAGTCCACGCCCTAAACGATGTCAACTAGCTGTTGGGGCCTTCGGGCCTTGGTAGCGCAGCTAACGCGTGAAGTTGACCGCCTGGGGAGTACGGTCGCAAGATTAAAACTCAA…	0	0	0	0	0	0	0	0	305	135	0	440	Bacteria	Proteobacteria	Gammaproteobacteria	Burkholderiales	Alcaligenaceae	Achromobacter		Contaminant
GTGTCAGCAGCCGCGGTAATACGTAGGGTGCAAGCGTTAATCGGAATTACTGGGCGTAAAGCGTGCGCAGGCGGTTCGGAAAGAAAGATGTGAAATCCCAGAGCTTAACTTTGGAACTGCATTTTTAACTACCGGGCTAGAGTGTGTCAGAGGGAGGTGGAATTCCGCGTGTAGCAGTGAAATGCGTAGATATGCGGAGGAACACCGATGGCGAAGGCAGCCTCCTGGGATAACACTGACGCTCATGCACGAAAGCGTGGGGAGCAAACAGGATTAGATACCCTGGTAGTCCACGCCCTAAACGATGTCAACTAGCTGTTGGGGCCTTCGGGCCTTGGTAGCGCAGCTAACGCGTGAAGTTGACCGCCTGGGGAGTACGGTCGCAAGATTAAAACTCAA…	0	0	0	0	0	0	0	0	282	135	0	417	Bacteria	Proteobacteria	Gammaproteobacteria	Burkholderiales	Alcaligenaceae	Achromobacter		Contaminant
GTGTCAGCCGCCGCGGTAATACGTAGGGTGCAAGCGTTAATCGGAATTACTGGGCGTAAAGCGTGCGCAGGCGGTTCGGAAAGAAAGATGTGAAATCCCAGAGCTTAACTTTGGAACTGCATTTTTAACTACCGGGCTAGAGTGTGTCAGAGGGAGGTGGAATTCCGCGTGTAGCAGTGAAATGCGTAGATATGCGGAGGAACACCGATGGCGAAGGCAGCCTCCTGGGATAACACTGACGCTCATGCACGAAAGCGTGGGGAGCAAACAGGATTAGATACCCTGGTAGTCCACGCCCTAAACGATGTCAACTAGCTGTTGGGGCCTTCGGGCCTTGGTAGCGCAGCTAACGCGTGAAGTTGACCGCCTGGGGAGTACGGTCGCAAGATTAAAACTCAA…	0	0	0	0	0	0	0	0	340	134	0	474	Bacteria	Proteobacteria	Gammaproteobacteria	Burkholderiales	Alcaligenaceae	Achromobacter		Contaminant
GTGCCAGCAGCCGCGGTAATACGTAGGGTGCAAGCGTTAATCGGAATTACTGGGCGTAAAGCGTGCGCAGGCGGTTCGGAAAGAAAGATGTGAAATCCCAGAGCTTAACTTTGGAACTGCATTTTTAACTACCGGGCTAGAGTGTGTCAGAGGGAGGTGGAATTCCGCGTGTAGCAGTGAAATGCGTAGATATGCGGAGGAACACCGATGGCGAAGGCAGCCTCCTGGGATAACACTGACGCTCATGCACGAAAGCGTGGGGAGCAAACAGGATTAGATACCCTGGTAGTCCACGCCCTAAACGATGTCAACTAGCTGTTGGGGCCTTCGGGCCTTGGTAGCGCAGCTAACGCGTGAAGTTGACCGCCTGGGGAGTACGGTCGCAAGATTAAAACTCAA…	0	0	0	0	0	0	0	0	238	132	0	370	Bacteria	Proteobacteria	Gammaproteobacteria	Burkholderiales	Alcaligenaceae	Achromobacter		Contaminant
GTGCCAGCAGCCGCGGTAATACGTAGGGTGCAAGCGTTAATCGGAATTACTGGGCGTAAAGCGTGCGCAGGCGGTTCGGAAAGAAAGATGTGAAATCCCAGAGCTTAACTTTGGAACTGCATTTTTAACTACCGGGCTAGAGTGTGTCAGAGGGAGGTGGAATTCCGCGTGTAGCAGTGAAATGCGTAGATATGCGGAGGAACACCGATGGCGAAGGCAGCCTCCTGGGATAACACTGACGCTCATGCACGAAAGCGTGGGGAGCAAACAGGATTAGATACCCTGGTAGTCCACGCCCTAAACGATGTCAACTAGCTGTTGGGGCCTTCGGGCCTTGGTAGCGCAGCTAACGCGTGAAGTTGACCGCCTGGGGAGTACGGTCGCAAGATTAAAACTTAA…	0	0	0	0	0	0	0	0	157	131	0	288	Bacteria	Proteobacteria	Gammaproteobacteria	Burkholderiales	Alcaligenaceae	Achromobacter		Contaminant
GTGCCAGCCGCCGCGGTAATACGTAGGGTGCAAGCGTTAATCGGAATTACTGGGCGTAAAGCGTGCGCAGGCGGTTCGGAAAGAAAGATGTGAAATCCCAGAGCTTAACTTTGGAACTGCATTTTTAACTACCGGGCTAGAGTGTGTCAGAGGGAGGTGGAATTCCGCGTGTAGCAGTGAAATGCGTAGATATGCGGAGGAACACCGATGGCGAAGGCAGCCTCCTGGGATAACACTGACGCTCATGCACGAAAGCGTGGGGAGCAAACAGGATTAGATACCCTGGTAGTCCACGCCCTAAACGATGTCAACTAGCTGTTGGGGCCTTCGGGCCTTGGTAGCGCAGCTAACGCGTGAAGTTGACCGCCTGGGGAGTACGGTCGCAAGATTAAAACTCAA…	0	0	0	0	0	0	0	0	322	126	0	448	Bacteria	Proteobacteria	Gammaproteobacteria	Burkholderiales	Alcaligenaceae	Achromobacter		Contaminant
GTGTCAGCAGCCGCGGTAATACGTAGGGTGCAAGCGTTAATCGGAATTACTGGGCGTAAAGCGTGCGCAGGCGGTTCGGAAAGAAAGATGTGAAATCCCAGAGCTTAACTTTGGAACTGCATTTTTAACTACCGGGCTAGAGTGTGTCAGAGGGAGGTGGAATTCCGCGTGTAGCAGTGAAATGCGTAGATATGCGGAGGAACACCGATGGCGAAGGCAGCCTCCTGGGATAACACTGACGCTCATGCACGAAAGCGTGGGGAGCAAACAGGATTAGATACCCTGGTAGTCCACGCCCTAAACGATGTCAACTAGCTGTTGGGGCCTTCGGGCCTTGGTAGCGCAGCTAACGCGTGAAGTTGACCGCCTGGGGAGTACGGTCGCAAGATTAAAACTCAA…	0	0	0	0	0	0	0	0	243	126	0	369	Bacteria	Proteobacteria	Gammaproteobacteria	Burkholderiales	Alcaligenaceae	Achromobacter		Contaminant
GTGCCAGCAGCCGCGGTAATACGTAGGGTGCAAGCGTTAATCGGAATTACTGGGCGTAAAGCGTGCGCAGGCGGTTCGGAAAGAAAGATGTGAAATCCCAGAGCTTAACTTTGGAACTGCATTTTTAACTACCGGGCTAGAGTGTGTCAGAGGGAGGTGGAATTCCGCGTGTAGCAGTGAAATGCGTAGATATGCGGAGGAACACCGATGGCGAAGGCAGCCTCCTGGGATAACACTGACGCTCATGCACGAAAGCGTGGGGAGCAAACAGGATTAGATACCCTGGTAGTCCACGCCCTAAACGATGTCAACTAGCTGTTGGGGCCTTCGGGCCTTGGTAGCGCAGCTAACGCGTGAAGTTGACCGCCTGGGGAGTACGGTCGCAAGATTAAAACTCAA…	0	0	0	0	0	0	0	0	216	126	0	342	Bacteria	Proteobacteria	Gammaproteobacteria	Burkholderiales	Alcaligenaceae	Achromobacter	asphalt soils (Trinidad and Tobago: La Brea Pitch Lake)	Contaminant
GTGTCAGCAGCCGCGGTAATACGTAGGGTGCAAGCGTTAATCGGAATTACTGGGCGTAAAGCGTGCGCAGGCGGTTCGGAAAGAAAGATGTGAAATCCCAGAGCTTAACTTTGGAACTGCATTTTTAACTACCGGGCTAGAGTGTGTCAGAGGGAGGTGGAATTCCGCGTGTAGCAGTGAAATGCGTAGATATGCGGAGGAACACCGATGGCGAAGGCAGCCTCCTGGGATAACACTGACGCTCATGCACGAAAGCGTGGGGAGCAAACAGGATTAGATACCCTGGTAGTCCACGCCCTAAACGATGTCAACTAGCTGTTGGGGCCTTCGGGCCTTGGTAGCGCAGCTAACGCGTGAAGTTGACCGCCTGGGGAGTACGGTCGCAAGATTAAAACTCAA…	0	0	0	0	0	0	0	0	244	125	0	369	Bacteria	Proteobacteria	Gammaproteobacteria	Burkholderiales	Alcaligenaceae	Achromobacter	lake sediments	Contaminant
GTGCCAGCCGCCGCGGTAATACGTAGGGTGCAAGCGTTAATCGGAATTACTGGGCGTAAAGCGTGCGCAGGCGGTTCGGAAAGAAAGATGTGAAATCCCAGAGCTTAACTTTGGAACTGCATTTTTAACTACCGGGCTAGAGTGTGTCAGAGGGAGGTGGAATTCCGCGTGTAGCAGTGAAATGCGTAGATATGCGGAGGAACACCGATGGCGAAGGCAGCCTCCTGGGATAACACTGACGCTCATGCACGAAAGCGTGGGGAGCAAACAGGATTAGATACCCTGGTAGTCCACGCCCTAAACGATGTCAACTAGCTGTTGGGGCCTTCGGGCCTTGGTAGCGCAGCTAACGCGTGAAGTTGACCGCCTGGGGAGTACGGTCGCAAGATTAAAACTCAA…	0	0	0	0	0	0	0	0	309	117	0	426	Bacteria	Proteobacteria	Gammaproteobacteria	Burkholderiales	Alcaligenaceae	Achromobacter	acidic hot spring in Lassen Volcanic National Park	Contaminant
GTGCCAGCAGCCGCGGTAATACGTAGGGTGCAAGCGTTAATCGGAATTACTGGGCGTAAAGCGTGCGCAGGCGGTTCGGAAAGAAAGATGTGAAATCCCAGAGCTTAACTTTGGAACTGCATTTTTAACTACCGGGCTAGAGTGTGTCAGAGGGAGGTGGAATTCCGCGTGTAGCAGTGAAATGCGTAGATATGCGGAGGAACACCGATGGCGAAGGCAGCCTCCTGGGATAACACTGACGCTCATGCACGAAAGCGTGGGGAGCAAACAGGATTAGATACCCTGGTAGTCCACGCCCTAAACGATGTCAACTAGCTGTTGGGGCCTTCGGGCCTTGGTAGCGCAGCTAACGCGTGAAGTTGACCGCCTGGGGAGTACGGTCGCAAGATTAAAACTCAA…	0	0	0	0	0	0	0	0	213	117	0	330	Bacteria	Proteobacteria	Gammaproteobacteria	Burkholderiales	Alcaligenaceae	Achromobacter		Contaminant
GTGTCAGCCGCCGCGGTAATACGTAGGGTGCAAGCGTTAATCGGAATTACTGGGCGTAAAGCGTGCGCAGGCGGTTCGGAAAGAAAGATGTGAAATCCCAGAGCTTAACTTTGGAACTGCATTTTTAACTACCGGGCTAGAGTGTGTCAGAGGGAGGTGGAATTCCGCGTGTAGCAGTGAAATGCGTAGATATGCGGAGGAACACCGATGGCGAAGGCAGCCTCCTGGGATAACACTGACGCTCATGCACGAAAGCGTGGGGAGCAAACAGGATTAGATACCCTGGTAGTCCACGCCCTAAACGATGTCAACTAGCTGTTGGGGCCTTCGGGCCTTGGTAGCGCAGCTAACGCGTGAAGTTGACCGCCTGGGGAGTACGGTCGCAAGATTAAAACTCAA…	0	0	0	0	0	0	0	0	262	114	0	376	Bacteria	Proteobacteria	Gammaproteobacteria	Burkholderiales	Alcaligenaceae	Achromobacter		Contaminant
GTGCCAGCCGCCGCGGTAATACGTAGGGTGCAAGCGTTAATCGGAATTACTGGGCGTAAAGCGTGCGCAGGCGGTTCGGAAAGAAAGATGTGAAATCCCAGAGCTTAACTTTGGAACTGCATTTTTAACTACCGGGCTAGAGTGTGTCAGAGGGAGGTGGAATTCCGCGTGTAGCAGTGAAATGCGTAGATATGCGGAGGAACACCGATGGCGAAGGCAGCCTCCTGGGATAACACTGACGCTCATGCACGAAAGCGTGGGGAGCAAACAGGATTAGATACCCTGGTAGTCCACGCCCTAAACGATGTCAACTAGCTGTTGGGGCCTTCGGGCCTTGGTAGCGCAGCTAACGCGTGAAGTTGACCGCCTGGGGAGTACGGTCGCAAGATTAAAACTCAA…	0	0	0	0	0	0	0	0	218	109	0	327	Bacteria	Proteobacteria	Gammaproteobacteria	Burkholderiales	Alcaligenaceae	Achromobacter	sprouting broccoli endosphere	Contaminant
GTGTCAGCCGCCGCGGTAATACGTAGGGTGCAAGCGTTAATCGGAATTACTGGGCGTAAAGCGTGCGCAGGCGGTTCGGAAAGAAAGATGTGAAATCCCAGAGCTTAACTTTGGAACTGCATTTTTAACTACCGGGCTAGAGTGTGTCAGAGGGAGGTGGAATTCCGCGTGTAGCAGTGAAATGCGTAGATATGCGGAGGAACACCGATGGCGAAGGCAGCCTCCTGGGATAACACTGACGCTCATGCACGAAAGCGTGGGGAGCAAACAGGATTAGATACCCTGGTAGTCCACGCCCTAAACGATGTCAACTAGCTGTTGGGGCCTTCGGGCCTTGGTAGCGCAGCTAACGCGTGAAGTTGACCGCCTGGGGAGTACGGTCGCAAGATTAAAACTCAA…	0	0	0	0	0	0	0	0	218	109	0	327	Bacteria	Proteobacteria	Gammaproteobacteria	Burkholderiales	Alcaligenaceae	Achromobacter	lake sediments	Contaminant
GTGTCAGCAGCCGCGGTAATACGTAGGGTGCAAGCGTTAATCGGAATTACTGGGCGTAAAGCGTGCGCAGGCGGTTCGGAAAGAAAGATGTGAAATCCCAGAGCTTAACTTTGGAACTGCATTTTTAACTACCGGGCTAGAGTGTGTCAGAGGGAGGTGGAATTCCGCGTGTAGCAGTGAAATGCGTAGATATGCGGAGGAACACCGATGGCGAAGGCAGCCTCCTGGGATAACACTGACGCTCATGCACGAAAGCGTGGGGAGCAAACAGGATTAGATACCCTGGTAGTCCACGCCCTAAACGATGTCAACTAGCTGTTGGGGCCTTCGGGCCTTGGTAGCGCAGCTAACGCGTGAAGTTGACCGCCTGGGGAGTACGGTCGCAAGATTAAAACTTAA…	0	0	0	0	0	0	0	0	144	106	0	250	Bacteria	Proteobacteria	Gammaproteobacteria	Burkholderiales	Alcaligenaceae	Achromobacter	lake sediments	Contaminant
GTGTCAGCCGCCGCGGTAATACGTAGGGTGCAAGCGTTAATCGGAATTACTGGGCGTAAAGCGTGCGCAGGCGGTTCGGAAAGAAAGATGTGAAATCCCAGAGCTTAACTTTGGAACTGCATTTTTAACTACCGGGCTAGAGTGTGTCAGAGGGAGGTGGAATTCCGCGTGTAGCAGTGAAATGCGTAGATATGCGGAGGAACACCGATGGCGAAGGCAGCCTCCTGGGATAACACTGACGCTCATGCACGAAAGCGTGGGGAGCAAACAGGATTAGATACCCTGGTAGTCCACGCCCTAAACGATGTCAACTAGCTGTTGGGGCCTTCGGGCCTTGGTAGCGCAGCTAACGCGTGAAGTTGACCGCCTGGGGAGTACGGTCGCAAGATTAAAACTCAA…	0	0	0	0	0	0	0	0	228	104	0	332	Bacteria	Proteobacteria	Gammaproteobacteria	Burkholderiales	Alcaligenaceae	Achromobacter	oil field	Contaminant
GTGCCAGCAGCCGCGGTAATACGTAGGGTGCAAGCGTTAATCGGAATTACTGGGCGTAAAGCGTGCGCAGGCGGTTCGGAAAGAAAGATGTGAAATCCCAGAGCTTAACTTTGGAACTGCATTTTTAACTACCGGGCTAGAGTGTGTCAGAGGGAGGTGGAATTCCGCGTGTAGCAGTGAAATGCGTAGATATGCGGAGGAACACCGATGGCGAAGGCAGCCTCCTGGGATAACACTGACGCTCATGCACGAAAGCGTGGGGAGCAAACAGGATTAGATACCCTGGTAGTCCACGCCCTAAACGATGTCAACTAGCTGTTGGGGCCTTCGGGCCTTGGTAGCGCAGCTAACGCGTGAAGTTGACCGCCTGGGGAGTACGGTCGCAAGATTAAAACTTAA…	0	0	0	0	0	0	0	0	140	88	0	228	Bacteria	Proteobacteria	Gammaproteobacteria	Burkholderiales	Alcaligenaceae	Achromobacter		Contaminant
GTGTCAGCAGCCGCGGTAATACGTAGGGTGCAAGCGTTAATCGGAATTACTGGGCGTAAAGCGTGCGCAGGCGGTTCGGAAAGAAAGATGTGAAATCCCAGAGCTTAACTTTGGAACTGCATTTTTAACTACCGGGCTAGAGTGTGTCAGAGGGAGGTGGAATTCCGCGTGTAGCAGTGAAATGCGTAGATATGCGGAGGAACACCGATGGCGAAGGCAGCCTCCTGGGATAACACTGACGCTCATGCACGAAAGCGTGGGGAGCAAACAGGATTAGATACCCTGGTAGTCCACGCCCTAAACGATGTCAACTAGCTGTTGGGGCCTTCGGGCCTTGGTAGCGCAGCTAACGCGTGAAGTTGACCGCCTGGGGAGTACGGTCGCAAGATTAAAACTTAA…	0	0	0	0	0	0	0	0	136	82	0	218	Bacteria	Proteobacteria	Gammaproteobacteria	Burkholderiales	Alcaligenaceae	Achromobacter		Contaminant
GTGTCAGCAGCCGCGGTAATACGTAGGGTGCAAGCGTTAATCGGAATTACTGGGCGTAAAGCGTGCGCAGGCGGTTCGGAAAGAAAGATGTGAAATCCCAGAGCTTAACTTTGGAACTGCATTTTTAACTACCGGGCTAGAGTGTGTCAGAGGGAGGTGGAATTCCGCGTGTAGCAGTGAAATGCGTAGATATGCGGAGGAACACCGATGGCGAAGGCAGCCTCCTGGGATAACACTGACGCTCATGCACGAAAGCGTGGGGAGCAAACAGGATTAGATACCCTGGTAGTCCACGCCCTAAACGATGTCAACTAGCTGTTGGGGCCTTCGGGCCTTGGTAGCGCAGCTAACGCGTGAAGTTGACCGCCTGGGGAGTACGGTCGCAAGATTAAAACTTAA…	0	0	0	0	0	0	0	0	133	80	0	213	Bacteria	Proteobacteria	Gammaproteobacteria	Burkholderiales	Alcaligenaceae	Achromobacter		Contaminant
GTGTCAGCAGCCGCGGTAATACGTAGGGTGCAAGCGTTAATCGGAATTACTGGGCGTAAAGCGTGCGCAGGCGGTTCGGAAAGAAAGATGTGAAATCCCAGAGCTTAACTTTGGAACTGCATTTTTAACTACCGGGCTAGAGTGTGTCAGAGGGAGGTGGAATTCCGCGTGTAGCAGTGAAATGCGTAGATATGCGGAGGAACACCGATGGCGAAGGCAGCCTCCTGGGATAACACTGACGCTCATGCACGAAAGCGTGGGGAGCAAACAGGATTAGATACCCTGGTAGTCCACGCCCTAAACGATGTCAACTAGCTGTTGGGGCCTTCGGGCCTTGGTAGCGCAGCTAACGCGTGAAGTTGACCGCCTGGGGAGTACGGTCGCAAGATTAAAACTTAA…	0	0	0	0	0	0	0	0	104	74	0	178	Bacteria	Proteobacteria	Gammaproteobacteria	Burkholderiales	Alcaligenaceae	Achromobacter		Contaminant
GTGTCAGCCGCCGCGGTAATACGTAGGGTGCAAGCGTTAATCGGAATTACTGGGCGTAAAGCGTGCGCAGGCGGTTCGGAAAGAAAGATGTGAAATCCCAGAGCTTAACTTTGGAACTGCATTTTTAACTACCGGGCTAGAGTGTGTCAGAGGGAGGTGGAATTCCGCGTGTAGCAGTGAAATGCGTAGATATGCGGAGGAACACCGATGGCGAAGGCAGCCTCCTGGGATAACACTGACGCTCATGCACGAAAGCGTGGGGAGCAAACAGGATTAGATACCCTGGTAGTCCACGCCCTAAACGATGTCAACTAGCTGTTGGGGCCTTCGGGCCTTGGTAGCGCAGCTAACGCGTGAAGTTGACCGCCTGGGGAGTACGGTCGCAAGATTAAAACTTAA…	0	0	0	0	0	0	0	0	115	65	0	180	Bacteria	Proteobacteria	Gammaproteobacteria	Burkholderiales	Alcaligenaceae	Achromobacter		Contaminant
GTGCCAGCCGCCGCGGTAATACGTAGGGTGCAAGCGTTAATCGGAATTACTGGGCGTAAAGCGTGCGCAGGCGGTTCGGAAAGAAAGATGTGAAATCCCAGAGCTTAACTTTGGAACTGCATTTTTAACTACCGGGCTAGAGTGTGTCAGAGGGAGGTGGAATTCCGCGTGTAGCAGTGAAATGCGTAGATATGCGGAGGAACACCGATGGCGAAGGCAGCCTCCTGGGATAACACTGACGCTCATGCACGAAAGCGTGGGGAGCAAACAGGATTAGATACCCTGGTAGTCCACGCCCTAAACGATGTCAACTAGCTGTTGGGGCCTTCGGGCCTTGGTAGCGCAGCTAACGCGTGAAGTTGACCGCCTGGGGAGTACGGTCGCAAGATTAAAACTTAA…	0	0	0	0	0	0	0	0	113	64	0	177	Bacteria	Proteobacteria	Gammaproteobacteria	Burkholderiales	Alcaligenaceae	Achromobacter		Contaminant
GTGTCAGCCGCCGCGGTAATACGTAGGGTGCAAGCGTTAATCGGAATTACTGGGCGTAAAGCGTGCGCAGGCGGTTCGGAAAGAAAGATGTGAAATCCCAGAGCTTAACTTTGGAACTGCATTTTTAACTACCGGGCTAGAGTGTGTCAGAGGGAGGTGGAATTCCGCGTGTAGCAGTGAAATGCGTAGATATGCGGAGGAACACCGATGGCGAAGGCAGCCTCCTGGGATAACACTGACGCTCATGCACGAAAGCGTGGGGAGCAAACAGGATTAGATACCCTGGTAGTCCACGCCCTAAACGATGTCAACTAGCTGTTGGGGCCTTCGGGCCTTGGTAGCGCAGCTAACGCGTGAAGTTGACCGCCTGGGGAGTACGGTCGCAAGATTAAAACTTAA…	0	0	0	0	0	0	0	0	127	62	0	189	Bacteria	Proteobacteria	Gammaproteobacteria	Burkholderiales	Alcaligenaceae	Achromobacter		Contaminant
GTGCCAGCCGCCGCGGTAATACGTAGGGTGCAAGCGTTAATCGGAATTACTGGGCGTAAAGCGTGCGCAGGCGGTTCGGAAAGAAAGATGTGAAATCCCAGAGCTTAACTTTGGAACTGCATTTTTAACTACCGGGCTAGAGTGTGTCAGAGGGAGGTGGAATTCCGCGTGTAGCAGTGAAATGCGTAGATATGCGGAGGAACACCGATGGCGAAGGCAGCCTCCTGGGATAACACTGACGCTCATGCACGAAAGCGTGGGGAGCAAACAGGATTAGATACCCTGGTAGTCCACGCCCTAAACGATGTCAACTAGCTGTTGGGGCCTTCGGGCCTTGGTAGCGCAGCTAACGCGTGAAGTTGACCGCCTGGGGAGTACGGTCGCAAGATTAAAACTTAA…	0	0	0	0	0	0	0	0	124	60	0	184	Bacteria	Proteobacteria	Gammaproteobacteria	Burkholderiales	Alcaligenaceae	Achromobacter		Contaminant
GTGTCAGCCGCCGCGGTAATACGTAGGGTGCAAGCGTTAATCGGAATTACTGGGCGTAAAGCGTGCGCAGGCGGTTCGGAAAGAAAGATGTGAAATCCCAGAGCTTAACTTTGGAACTGCATTTTTAACTACCGGGCTAGAGTGTGTCAGAGGGAGGTGGAATTCCGCGTGTAGCAGTGAAATGCGTAGATATGCGGAGGAACACCGATGGCGAAGGCAGCCTCCTGGGATAACACTGACGCTCATGCACGAAAGCGTGGGGAGCAAACAGGATTAGATACCCTGGTAGTCCACGCCCTAAACGATGTCAACTAGCTGTTGGGGCCTTCGGGCCTTGGTAGCGCAGCTAACGCGTGAAGTTGACCGCCTGGGGAGTACGGTCGCAAGATTAAAACTTAA…	0	0	0	0	0	0	0	0	88	54	0	142	Bacteria	Proteobacteria	Gammaproteobacteria	Burkholderiales	Alcaligenaceae	Achromobacter		Contaminant
GTGTCAGCCGCCGCGGTAATACGAAGGGTGCAAGCGTTACTCGGAATTACTGGGCGTAAAGCGTGCGTAGGTGGTTATTTAAGTCCGTTGTGAAAGCCCTGGGCTCAACCTGGGAACTGCAGTGGATACTGGATGACTAGAATGTGGTAGAGGGTAGCGGAATTCCTGGTGTAGCAGTGAAATGCGTAGAGATCAGGAGGAACATCCATGGCGAAGGCAGCTACCTGGACCAACATTGACACTGAGGCACGAAAGCGTGGGGAGCAAACAGGATTAGATACCCTGGTAGTCCACGCCCTAAACGATGCGAACTGGATGTTGGGTGCAATTTGGCACGCAGTATCGAAGCTAACGCGTTAAGTTCGCCGCCTGGGGAGTACGGTCGCAAGACTGAAACTT…	0	0	0	0	0	0	0	0	0	7	0	7	Bacteria	Proteobacteria	Gammaproteobacteria	Xanthomonadales	Xanthomonadaceae	Stenotrophomonas		Contaminant
GTGCCAGCAGCCGCGGTAATACGGAGGGTGCAAGCGTTAATCGGAATTACTGGGCGTAAAGCGCACGCAGGCGGTTTGTTAAGTCAGATGTGAAATCCCCGGGCTCAACCTGGGAACTGCATCTGATACTGGCAAGCTTGAGTCTCGTAGAGGGGGGTAGAATTCCAGGTGTAGCGGTGAAATGCGTAGAGATCTGGAGGAATACCGGTGGCGAAGGCGGCCCCCTGGACGAAGACTGACGCTCAGGTGCGAAAGCGTGGGGAGCAAACAGGATTAGATACCCTGGTAGTCCACGCCGTAAACGATGTCGACTTGGAGGTTGTGCCCTTGAGGCGTGGCTTCCGGAGCTAACGCGTTAAGTCGACCGCCTGGGGAGTACGGCCGCAAGGTTAAAACTTA…	0	0	0	0	0	0	0	0	0	4	0	4	Bacteria	Proteobacteria	Gammaproteobacteria	Enterobacterales	Enterobacteriaceae	Escherichia-Shigella	Blood	Contaminant
GTGTCAGCCGCCACGGTAATACGTAGGGTGCAAGCGTTGTCCGGATTTATTGGGTTTAAAGGGTGCGTAGGCGGCCTATTAAGTCAGTGTTTAAATTTTGCAGCTTAACTGTAGGTATGGCATTGATACTGATGGGCTTGAATATTAAGGAGGTAGCTGGAATTTATGGTGTAGCGGTGAAATGCATAGATACCATAAGGAACACCGATAGCGGAGGCATGTTACCACTTGATAATTGACGCTGAGGCACGAAAGTGTGGGGATCAAACAGGATTAGATACCCTGGTAGTCCACACTGTAAACGATGATTACTAGATGCCGGGCAGTTGTGTTCGGTGTTCAAGCGAAAGCGATAAGTAATCCACCTGGGGAGTACGACCGCAAGGTTGAAACTCAAAG…	0	0	0	0	0	0	0	0	0	3	0	3	Bacteria	Bacteroidota	Bacteroidia	Cytophagales	Microscillaceae	NA	Lake water (Japan)	Contaminant
GTGTCAGCCGCCGCGGTAATACGGAGGGTGCGAGCGTTAATCGGAATTACTGGGCGTAAAGGGCGCGTAGGCGGCCGATCAAGTCAGATGTGAAAGCCCACGGCTTAACCGTGTGAAGTGCATCTGAAACTGGTCGGCTTGAGTATCGGAGAGGAAAGTGGAATTCCCGGTGTAGAGGTGAAATTCGTAGATATCGGGAGGAATACCGGTGGCGAAGGCGACTTTCTGGACGAATACTGACGCTGAGGCGCGAAAGCGTGGGGAGCAAACAGGATTAGATACCCTGGTAGTCCACAGCTGTAAACGATGTGCACTAGATGTGGGGAAGTGTTGACCTTTCCTGTGTCGCAGCTAACGCATTAAGTGCACCGCCTGGGGAGTACGGCCGCAAGGTTAAAA…	0	0	0	0	0	0	0	0	0	3	0	3	Bacteria	Desulfobacterota	Desulfobulbia	Desulfobulbales	Desulfurivibrionaceae	Desulfurivibrio	Sediment of Lake Biwa (Japan)	Contaminant
GTGCCAGCAGCCGCGGTAATACGTAGGGGGCAAGCGTTGTCCGGAATTATTGGGCGTAAAGGGCGCGTAGGCGGATAGTTAAGTCCGGTGTGAAAGATCAGGGCTCAACCCTGAGAGTGCATCGGAAACTGGTTATCTTGAGGACAGGAGAGGAAAGTGGAATTCCACGTGTAGCGGTGAAATGCGTAGATATGTGGAGGAACACCAGTGGCGAAGGCGACTTTCTGGACTGTAACTGACGCTGAGGCGCGAAAGCGTGGGGAGCAAACAGGATTAGATACCCTGGTAGTCCACGCTGTAAACGATGAGTGCTAGGTGTAGAGGGTATCGACCCCTTCTGTGCCGCAGTTAACACAATAAGCACTCCGCCTGGGGAGTACGGCCGCAAGGTTGAAACTC…	0	0	0	0	0	0	0	43	0	0	0	43	Bacteria	Firmicutes	Desulfitobacteriia	Desulfitobacteriales	Desulfitobacteriaceae	Desulfosporosinus	Soil near a sulfidic pond in Greenland	Contaminant
GTGTCAGCCGCCGCGGTAATACGTAGGGGGCAAGCGTTGTCCGGAATTATTGGGCGTAAAGGGCGCGTAGGCGGATAGTTAAGTCCGGTGTGAAAGATCAGGGCTCAACCCTGAGAGTGCATCGGAAACTGGTTATCTTGAGGACAGGAGAGGAAAGTGGAATTCCACGTGTAGCGGTGAAATGCGTAGATATGTGGAGGAACACCAGTGGCGAAGGCGACTTTCTGGACTGTAACTGACGCTGAGGCGCGAAAGCGTGGGGAGCAAACAGGATTAGATACCCTGGTAGTCCACGCTGTAAACGATGAGTGCTAGGTGTAGAGGGTATCGACCCCTTCTGTGCCGCAGTTAACACAATAAGCACTCCGCCTGGGGAGTACGGCCGCAAGGTTGAAACTC…	0	0	0	0	0	0	0	38	0	0	0	38	Bacteria	Firmicutes	Desulfitobacteriia	Desulfitobacteriales	Desulfitobacteriaceae	Desulfosporosinus	Soil near a sulfidic pond in Greenland	Contaminant
GTGCCAGCAGCCGCGGTAATACGGAGGATGCAAGCGTTATCCGGATTCATTGGGTTTAAAGGGTGCGTAGGCGGCTTTTTAAGTCAGTGGTGAAATCTTGCCGCTTAACGGTAAAATTGCCATTGATACTGACAAGCTTGAGTACAGTTGAGGTAGGCGGAATGTGTAGTGTAGCGGTGAAATGCTTAGATATTACACAGAACACCGATTGCGAAGGCAGCTTACTAAACTGTTACTGACGCTAATGCACGAAAGCGTGGGGAGCGAACAGGATTAGATACCCTGGTAGTCCACGCCGTAAACGATGCTCACTCGCTGTATGCGATACACAGTATGCGGCCAAGCGAAAGCATTAAGTGAGCCACCTGGGGAGTACGATCGCAAGGTTGAAACTTAAAG…	0	0	0	0	0	0	0	35	0	0	0	35	Bacteria	Bacteroidota	Bacteroidia	Bacteroidales	Prolixibacteraceae	WCHB1-32		Contaminant
GTGTCAGCCGCCGCGGTAATACGGAGGGTGCGAGCGTTAATCGGAATTACTGGGCGTAAAGGGCGCGTAGGCGGCCGATCAAGTCAGATGTGAAAGCCCACGGCTTAACCGTGTGAAGTGCATCTGAAACTGGTCGGCTTGAGTATCGGAGAGGAAAGTGGAATTCCCGGTGTAGAGGTGAAATTCGTAGATATCGGGAGGAATACCGGTGGCGAAGGCGACTTTCTGGACGAATACTGACGCTGAGGCGCGAAAGCGTGGGGAGCAAACAGGATTAGATACCCTGGTAGTCCACAGCTGTAAACGATGTGCACTAGATGTGGGGAAGTGTTGACCTTTCCTGTGTCGCAGCTAACGCATTAAGTGCACCGCCTGGGGAGTACGGCCGCAAGGTTAAAA…	0	0	0	0	0	0	0	34	0	0	0	34	Bacteria	Desulfobacterota	Desulfobulbia	Desulfobulbales	Desulfurivibrionaceae	Desulfurivibrio	sediment of Lake Biwa (Japan), subsurface squafer sediment	Contaminant
GTGCCAGCAGCCGCGGTAATACGGAGGGTGCGAGCGTTAATCGGAATTACTGGGCGTAAAGGGCGCGTAGGCGGCCGATCAAGTCAGATGTGAAAGCCCACGGCTTAACCGTGTGAAGTGCATCTGAAACTGGTCGGCTTGAGTATCGGAGAGGAAAGTGGAATTCCCGGTGTAGAGGTGAAATTCGTAGATATCGGGAGGAATACCGGTGGCGAAGGCGACTTTCTGGACGAATACTGACGCTGAGGCGCGAAAGCGTGGGGAGCAAACAGGATTAGATACCCTGGTAGTCCACAGCTGTAAACGATGTGCACTAGATGTGGGGAAGTGTTGACCTTTCCTGTGTCGCAGCTAACGCATTAAGTGCACCGCCTGGGGAGTACGGCCGCAAGGTTAAAA…	0	0	0	0	0	0	0	32	0	0	0	32	Bacteria	Desulfobacterota	Desulfobulbia	Desulfobulbales	Desulfurivibrionaceae	Desulfurivibrio		Contaminant
GTGTCAGCAGCCGCGGTAATACGGGAGTGGCAAGCGTTATCCGGAATTATTGGGCGTAAAGCGTCCGCAGGCGGTCCTACAAGTCTGCCGTTAAAAAGTGGAGCTCAACTCCATCACGGCGGTGGAAACTGTAGGACTGGAGTGTGGTAGGGGCAGAGGGAATTCCCGGTGTAGCGGTGAAATGCGTAGATATCGGGAAGAACACCAGTGGCGAAAGCGCTCTGCTGGGCCATAACTGACGCTCATGGACGAAAGCCAGGGGAGCGAAAGGGATTAGATACCCCTGTAGTCCTGGCCGTAAACGATGAACACTAGGTGTCGGGGGAATCGACCCCCTCGGTGTCGTAGCCAACGCGTTAAGTGTTCCGCCTGGGGAGTACGCACGCAAGTGTGAAACTC…	0	0	0	0	2	0	0	0	0	0	0	2	Bacteria	Cyanobacteria	Cyanobacteriia	Synechococcales	Cyanobiaceae	Cyanobium PCC-6307	Soil (Sor Rondane Mountains, East Antarctica), soil (La Gorce Mountains, Antarctica), microbial biofilm on mineral composite substrate, Soil (glacier forefield Larsemann hills, East Antarctica)	Real
GTGTCAGCCGCCGCGGTAATACGGAGGGTGCAAGCGTTATCCGGATTTATTGGGTTTAAAGGGTGCGTAGGCGGTGATTTAAGTCAGTGGTGAAATCCTGCAGCTCAACTGTAGAACAGCCATTGAAACTGAATTACTTGAGTAATCTTGAGGTAGGCGGAATGTGTAGTGTAGCGGTGAAATGCTTAGATATTACACAGAACACCGATTGCGAAGGCAGCTTACTAAGGATTTACTGACGCTGATGCACGAAAGCGTGGGGATCAAACAGGATTAGATACCCTGGTAGTCCACGCCGTAAACGATGATAACTCGCTGTTGGCGATATACAGTCAGCGGCTTAGCGAAAGCGTTAAGTTATCCACCTGGGGAGTACGCTCGCAAGAGTGAAACTCAAAT…	0	0	0	0	0	0	0	21	0	0	0	21	Bacteria	Bacteroidota	Bacteroidia	Bacteroidales	Prolixibacteraceae	BSV13		Contaminant
GTGTCAGCAGCCGCGGTAATACGTAGGGTGCGAGCGTTGTCCGGAATTACTGGGCGTAAAGAGCTCGTAGGCGGTTCATCGCGTCGACTGTGAAATCCCATGGCTCAACTGTGGGCGTGCAGTCGATACGGGTGGACTTGAGTACTGCAGGGGAGACTGGAATTCCTGGTGTAGCGGTGAAATGCGCAGATATCAGGAGGAACACCGGTGGCGAAGGCGGGTCTCTGGGCAGTAACTGACGCTGAGGAGCGAAAGCGTGGGTAGCAAACAGGATTAGATACCCTGGTAGTCCACGCCGTAAACGGTGGGTGCTAGGTGTGGGTTTCCTTCCACGGGATCCGTGCCGTAGCTAACGCATTAAGCACCCCGCCTGGGGAGTACGGCCGCAAGGCTAAAACT…	32	0	0	0	0	0	0	0	0	0	0	32	Bacteria	Actinobacteriota	Actinobacteria	Corynebacteriales	Nocardiaceae	Skermania	Soil (Sor Rondane Mountains, East Antarctica), soil (La Gorce Mountains, Antarctica), microbial biofilm on mineral composite substrate	Real
GTGTCAGCCGCCGCGGTAATACGAACTGTGCGAACGTTACTCGGAATCACTGGGCTTACAGGGTGCGTAGGTGGCTTGATAAGCAGGGTGTGAAATCCCTCGGCTCAACCGAGGAACTGCGCTCTGAACTGTCGAGCTAGAGTATGCTAGAGGTGAATGGAACATCCAGTGGAGCGGTGAAATGTGTTGATATTGGATGGAACACCAGAGGCGAAGGCGATTCACTGGGGCATAACTGACACTGAGGCACGAAAGCCAGGGGAGCAAACGGGATTAGATACCCCGGTAGTCCTGGCCGTAAACGATGAGAACTGAGCGGGGGGAGGCTTGCCTTCCCCGGCTGTAGCGAAAGCGTTAAGTTCTCCGCCTGGGGAGTATGGTCGCAAGGCTGAAACTTAA…	0	0	0	0	0	0	0	17	0	0	0	17	Bacteria	Planctomycetota	Planctomycetes	Planctomycetales	Rubinisphaeraceae	SH-PL14		Contaminant
GTGCCAGCAGCCGCGGTAATACGTAGGGTGCAAGCGTTAATCGGAATTACTGGGCGTAAAGCGTGCGCAGGCGGTTATACAAGACAGGCGTGAAATCCCCGGGCTTAACCTGGGAATGGCGCCTGTGACTGTATAGCTAGAGTGTGTCAGAGGGGGGTAGAATTCCACGTGTAGCAGTGAAATGCGTAGATATGTGGAGGAATACCAATGGCGAAGGCAGCCCCCTGGGATAACACTGACGCTCATGCACGAAAGCGTGGGGAGCAAACAGGATTAGATACCCTGGTAGTCCACGCCCTAAACGATGTCAACTGGTTGTTGGGTCTTCACTGACTCAGTAGCGAAGCTAACGCGTGAAGTTGACCGCCTGGGGAGTACGGCCGCAAGGTTGAAACTTAA…	0	0	0	0	0	0	0	17	0	0	0	17	Bacteria	Proteobacteria	Gammaproteobacteria	Burkholderiales	Burkholderiaceae	Polynucleobacter		Contaminant
GTGCCAGCCGCCGCGGTAATACGTAGGGTGCGAGCGTTGTCCGGAATTACTGGGCGTAAAGAGCTCGTAGGCGGTTCATCGCGTCGACTGTGAAATCCCATGGCTCAACTGTGGGCGTGCAGTCGATACGGGTGGACTTGAGTACTGCAGGGGAGACTGGAATTCCTGGTGTAGCGGTGAAATGCGCAGATATCAGGAGGAACACCGGTGGCGAAGGCGGGTCTCTGGGCAGTAACTGACGCTGAGGAGCGAAAGCGTGGGTAGCAAACAGGATTAGATACCCTGGTAGTCCACGCCGTAAACGGTGGGTGCTAGGTGTGGGTTTCCTTCCACGGGATCCGTGCCGTAGCTAACGCATTAAGCACCCCGCCTGGGGAGTACGGCCGCAAGGCTAAAACT…	25	0	0	0	0	0	0	0	0	0	0	25	Bacteria	Actinobacteriota	Actinobacteria	Corynebacteriales	Nocardiaceae	Skermania	Soil (Sor Rondane Mountains, East Antarctica), soil (La Gorce Mountains, Antarctica), microbial biofilm on mineral composite substrate, Soil (glacier forefield Larsemann hills, East Antarctica)	Real
GTGCCAGCAGCCGCGGTAATACGTAGGGTGCGAGCGTTAATCGGAATTACTGGGCGTAAAGCGTGCGCAGGCGGTTATGTAAGACAGATGTGAAATCCCCGGGCTCAACCTGGGAACTGCATTTGTGACTGCATGGCTAGAGTACGGTAGAGGGGGATGGAATTCCGCGTGTAGCAGTGAAATGCGTAGATATGCGGAGGAACACCGATGGCGAAGGCAATCCCCTGGACCTGTACTGACGCTCATGCACGAAAGCGTGGGGAGCAAACAGGATTAGATACCCTGGTAGTCCACGCCCTAAACGATGTCAACTGGTTGTTGGGAATTAGTTTTCTCAGTAACGAAGCTAACGCGTGAAGTTGACCGCCTGGGGAGTACGGCCGCAAGGTTGAAACTCAA…	0	0	0	0	0	0	956	25	0	0	0	981	Bacteria	Proteobacteria	Gammaproteobacteria	Burkholderiales	Comamonadaceae	Delftia	Gastrointestinal specimens, drinking water, deteriorated stone, Jiaozhou Bay marine sediment	Possibly real
GTGCCAGCAGCCGCGGTAATACGTAGGGTGCGAGCGTTAATCGGAATTACTGGGCGTAAAGCGTGCGCAGGCGGTTATACAAGACAGGCGTGAAATCCCCGGGCTTAACCTGGGAATGGCGCCTGTGACTGTATAGCTAGAGTGTGTCAGAGGGGGGTAGAATTCCACGTGTAGCAGTGAAATGCGTAGATATGCGGAGGAACACCGATGGCGAAGGCAATCCCCTGGGCCTGCACTGACGCTCATGCACGAAAGCGTGGGGAGCAAACAGGATTAGATACCCTGGTAGTCCACGCCCTAAACGATGTCAACTGGTTGTTGGGTCTTCACTGACTCAGTAACGAAGCTAACGCGTGAAGTTGACCGCCTGGGGAGTACGGCCGCAAGGTTGAAACTTAA…	0	0	0	0	0	0	0	14	0	0	0	14	Bacteria	Proteobacteria	Gammaproteobacteria	Burkholderiales	Comamonadaceae	Candidatus Symbiobacter		Contaminant
GTGTCAGCAGCCGCGGTAAGACGAAGGTGGCGAGCGTTGTTCGGTGTTACTGGGCTTAAAGGGTGTGTAGGCGGAAAGGTAAGCGTTTTGTGAAAGCCCCCGGCTTAACCGGGGAATTGCTTGACGAACTGCCTTTCTTGAGGCAAGTAGGGGTGCATGGAACTCTTGGTGGAGCGGTGGAATGCGTAGATATCAAGAGGAACGCCAGTGGTGAAAACGATGCACTGGGCTTGTTCTGACGCTGAGGCACGAAAGCGTGGGGAGCAAACGGGATTAGATACCCCGGTAGTCCACGCCGTAAACGATGTCTACTGGGTTGTGGAAGTTCTGACACTTTCACGGCCGAAGCAAAAACGATAAGTAGACCGCCTGGGGAGTACGGTCGCAAGGCTAAAACTT…	0	0	0	0	0	0	0	13	0	0	0	13	Bacteria	Planctomycetota	Phycisphaerae	MSBL9	SG8-4	NA		Contaminant
GTGCCAGCAGCCGCGGTAATACGAAGGGGGCTAGCGTTGTTCGGAATTACTGGGCGTAAAGCGCGCGCAGGCGGCCTTTCAAGTCAGGGGTGAAAGCCCGGAGCTCAACTCCTGAATTGCCTTTGAAACTGTAAGGCTTGAGTACGGGAGAGGTGAGTGGAATTCCCAGTGTAGAGGTGAAATTCGTAGATATTGGGAAGAACACCGGTGGCGAAGGCGGCTCACTGGCCCGTTACTGACGCTCAGGCGCGACAGCGTGGGGATCAAACAGGATTAGATACCCTGGTAGTCCACGCCGTAAACGATGGACGCTAGCCGTTGGCAAGCTTGCTTGTCAGTGGCGCAGCTAACGCATTAAGCGTCCCGCCTGGGGAGTACGGCCGCAAGGTTGAAACTTAA…	0	0	0	0	0	0	0	13	0	0	0	13	Bacteria	Proteobacteria	Alphaproteobacteria	Micropepsales	Micropepsaceae	NA		Contaminant
GTGCCAGCAGCCGCGGTAATACGAACTGTGCAAACGTTATTCGGAATCACTGGGCTTAAAGGGTGCGTAGGCGGCTTGTTAAGCAGGGTGTGAAAGCCCTCGGCTCAACCGAGGAATAGCGCTCTGAACTGGCGAGCTGGAGTGAGGCAGAGGTGCGCGGAACTTCCAGTGGAGCGGTGAAATGTGTTGATATTGGAAGGAACACCGGAGGCGAAAGCGGCGCACTGGGCCTTGTCTGACGCTGAGGCACGAAAGCCAGGGGAGCAAACGGGATTAGATACCCCGGTAGTCCTGGCCGTAAACGCTGAGTACTAGTGGGGAGATCCGCGAGGGTTTTCTCACGGAGCGAAAGTTTTAAGTACTCCGCCTGGGGAGTATGGTCGCAAGGCTGAAACTCAA…	0	0	0	0	0	0	0	12	0	0	0	12	Bacteria	Planctomycetota	Planctomycetes	Planctomycetales	NA	NA		Contaminant
GTGCCAGCAGCCGCGGTAAAACGTAGGTCACAAGCGTTGTCCGTAATTACTGGGTGTAAAGGGAGCGCAGGCGGGAGAACAAGTTGGAAGTGAAATCCATGGGCTCAACCCATGAACTGCTTTCAAAACTGTTTTTCTTGAGTAGTGCAGAGGTAGGCGGAATTCCCGGTGTAGCGGTGGAATGCGTAGATATCGGGAGGAACACCAGTGGCGAAGGCGGCCTACTGGGCACCAACTGACGCTGAGGCTCGAAAGTGTGGGTAGCAAACAGGATTAGATACCCTGGTAGTCCACACCGTAAACGATGATTACTAGGTGTTGGAGGATTGACCCCTTCAGTGCCGCAGTTAACACAATAAGTAATCCACCTGGGGAGTACGACCGCAAGGTTGAAACTCA…	0	0	0	0	0	0	0	11	0	0	0	11	Bacteria	Firmicutes	Clostridia	Oscillospirales	Ruminococcaceae	Faecalibacterium		Contaminant
GTGCCAGCAGCCGCGGTAATACGTAGGGTGCAAGCGTTAATCGGAATTACTGGGCGTAAAGCGTGCGCAGGCGGTTATGTAAGACAGATGTGAAATCCCCGGGCTTAACCTGGGAATGGCATTTTGAACTGGCAGTCTAGAGTGTGTCAGAGGGGGGTGGAATTCCACGTGTAGCAGTGAAATGCGTAGAGATGTGGAGGAACACCAATGGCGAAGGCAGCCCCCTGGGATAACACTGACGCTCATGTACGAAAGCGTGGGTAGCAAACAGGATTAGATACCCTGGTAGTCCACGCCCTAAACGATGTCAACTGGTTGTTGGGGGAGTGAAATCCCTTAGTAACGAAGCTAACGCGTGAAGTTGACCGCCTGGGGAGTACGGTCGCAAGATTAAAACTT…	0	0	0	0	0	0	0	9	0	0	0	9	Bacteria	Proteobacteria	Gammaproteobacteria	Burkholderiales	Hydrogenophilaceae	Thiobacillus		Contaminant
GTGCCAGCCGCCGCGGTAATACGGAGGGTGCGAGCGTTAATCGGAATAACTGGGCGTAAAGGGCACGCAGGCGGTGACTTAAGTGAGGTGTGAAAGCCCCGGGCTTAACCTGGGAATTGCATTTCATACTGGGTCGCTAGAGTACTTTAGGGAGGGGTAGAATTCCACGTGTAGCGGTGAAATGCGTAGAGATGTGGAGGAATACCGAAGGCGAAGGCAGCCCCTTGGGAATGTACTGACGCTCATGTGCGAAAGCGTGGGGAGCAAACAGGATTAGATACCCTGGTAGTCCACGCTGTAAACGATGTCGATTTGGGGGTTGAGCTTTAAGTTTGGCGCCCGTAGCTAACGTGATAAATCGACCGCCTGGGGAGTACGGCCGCAAGGTTAAAACTCAAA…	0	0	0	0	0	0	0	8	0	0	0	8	Bacteria	Proteobacteria	Gammaproteobacteria	Enterobacterales	Pasteurellaceae	Haemophilus		Contaminant
GTGCCAGCCGCCGCGGTAATACATAGGGTGCAAGCGTTGTCCGGAATTATTGGGCGTAAAGAGCTCGTAGGTGGTTCGTCACGTCGGATGTGAAACTCTGGGGCTTAACCCCAGACCTGCATTCGATACGGGCGAGCTTGAGTATGGTAGGGGAGTCTGGAATTCCTGGTGTAGCGGTGGAATGCGCAGATATCAGGAGGAACACCAATGGCGAAGGCAGGACTCTGGGCCATTACTGACACTGAGGAGCGAAAGCGTGGGGAGCGAACAGGATTAGATACCCTGGTAGTCCACGCCGTAAACGGTGGGCACTAGTTGTGGGGACCTTCCACGGTCTCTGCGACGCAGCTAACGCATTAAGTGCCCCGCCTGGGGAGTACGATCGCAAGATTAAAACTC…	0	0	0	0	0	0	0	6	0	0	0	6	Bacteria	Actinobacteriota	Actinobacteria	Frankiales	Sporichthyaceae	NA	Lake sediment (lake Ohrid)	Contaminant
GTGTCAGCCGCCGCGGTAATACGAAGGGTGCAAGCGTTGTTCGGATTTATTGGGCGTAAAGCGCGCGCAGGCGGATTTGTGTGTCAGGTGTGAAATCTCGGGGCTCAACCCCGAACGTGCGCCTGAAACTGCAGATCTAGAGTCTTGGAGGGGATAGGGGAATTTCACGTGTAGGAGTAAAATCCGTAGAGATGTGAAGGAACACCAGAGGCGAAGGCGCCTATCTGGCCAAGTACTGACGCTGAGGCGCGAAAGCGTGGGGAGCAAACAGGATTAGATACCCTGGTAGTCCACGCTGTAAACAATGTGCACTAGCTATTGGGGGTATTGACTCCCTCAGTGGCGTAGCTAACGCGTTAAGTGCACCGCCTGGGGAGTACGGTCGCAAGATTAAAACTC…	0	0	0	0	0	0	0	5	0	0	0	5	Bacteria	Bdellovibrionota	Bdellovibrionia	Bacteriovoracales	Bacteriovoracaceae	Peredibacter	Montastraea faveolata kept in aquarium for 23 days	Contaminant
GTGTCAGCCGCCGCGGTAATACGTAGGTGGCAAGCGTTATCCGGAATTATTGGGCGTAAAGCGCGCGTAGGCGGTTTTTTAAGTCTGATGTGAAAGCCCACGGCTCAACCGTGGAGGGTCATTGGAAACTGGAAAACTTGAGTGCAGAAGAGGAAAGTGGAATTCCATGTGTAGCGGTGAAATGCGCAGAGATATGGAGGAACACCAGTGGCGAAGGCGACTTTCTGGTCTGTAACTGACGCTGATGTGCGAAAGCGTGGGGATCAAACAGGATTAGATACCCTGGTAGTCCACGCCGTAAACGATGAGTGCTAAGTGTTAGGGGGTTTCCACCCCTTAGTGCTGCAGCTAACGCATTAAGCACTCCGCCTGGGGAGTACGACCGCAAGGTTGAAACTC…	0	0	0	0	0	19	0	0	0	0	0	19	Bacteria	Firmicutes	Bacilli	Staphylococcales	Staphylococcaceae	Staphylococcus		Contaminant
GTGTCAGCAGCCGCGGTAATACGTAGGTGGCAAGCGTTATCCGGAATTATTGGGCGTAAAGCGCGCGTAGGCGGTTTTTTAAGTCTGATGTGAAAGCCCACGGCTCAACCGTGGAGGGTCATTGGAAACTGGAAAACTTGAGTGCAGAAGAGGAAAGTGGAATTCCATGTGTAGCGGTGAAATGCGCAGAGATATGGAGGAACACCAGTGGCGAAGGCGACTTTCTGGTCTGTAACTGACGCTGATGTGCGAAAGCGTGGGGATCAAACAGGATTAGATACCCTGGTAGTCCACGCCGTAAACGATGAGTGCTAAGTGTTAGGGGGTTTCCACCCCTTAGTGCTGCAGCTAACGCATTAAGCACTCCGCCTGGGGAGTACGACCGCAAGGTTGAAACTC…	0	0	0	0	0	13	0	0	0	0	0	13	Bacteria	Firmicutes	Bacilli	Staphylococcales	Staphylococcaceae	Staphylococcus		Contaminant
GTGTCAGCCGCCGCGGTAATACGTAGGTGGCAAGCGTTATCCGGATTTACTGGGTGTAAAGAGGGAGTAGGCGGCTTTTCAAGTCGAATATAAAATCTCCCGGCTTAACTGGGAGGGACTATTCGATACTGTTGGGCTAGAGGACAGCAGAGGGAGGTGGAATTCCCGGTGTAGTGGTGAAATGCGTAGATATCGGGAGGAACACCAGTGGCGAAGGCGGCCTCCTGGGCTGTTGCTGACGCTGAGGCCCGAAAGCGTGGGGAGCAAACAGGATTAGATACCCTGGTAGTCCACGCCCTAAACGATGGGCACTAGGTGTGGGAGGTATCGACCCCTTCCGTGCCGCAGCTAACGCATTAAGTGCCCCGCCTGGGGAGTACGGCCGCAAGGTTGAAACTT…	0	0	0	0	0	2	0	0	0	0	0	2	Bacteria	Chloroflexi	Dehalococcoidia	Sh765B-AG-111	NA	NA	Subseafloor sediment at the Deep Basin	Contaminant
GTGTCAGCAGCCGCGGTAATACGTAGGTGGCAAGCGTTATCCGGAATTATTGGGCGTAAAGCGCGCGTAGGCGGTTTTTTAAGTCTGATGTGAAAGCCCACGGCTCAACCGTGGAGGGTCATTGGAAACTGAAAAACTTGAGTGCAGAAGAGGAAAGTGGAATTCCATGTGTAGCGGTGAAATGCGCAGAGATATGGAGGAACACCAGTGGCGAAGGCGACTTTCTGGTCTGTAACTGACGCTGATGTGCGAAAGCGTGGGGATCAAACAGGATTAGATACCCTGGTAGTCCACGCCGTAAACGATGAGTGCTAAGTGTTAGGGGGTTTCCGCCCCTTAGTGCTGCAGCTAACGCATTAAGCACTCCGCCTGGGGAGTACGACCGCAAGGTTGAAACTC…	0	0	0	211	0	0	0	0	0	0	0	211	Bacteria	Firmicutes	Bacilli	Staphylococcales	Staphylococcaceae	Staphylococcus	Skin	Contaminant
GTGTCAGCAGCCGCGGTAATACGTAGGTGGCAAGCGTTATCCGGAATTATTGGGCGTAAAGCGCGCGTAGGCGGTTTTTTAAGTCTGATGTGAAAGCCCACGGCTCAACCGTGGAGGGTCATTGGAAACTGAAAAACTTGAGTGCAGAAGAGGAAAGTGGAATTCCATGTGTAGCGGTGAAATGCGCAGAGATATGGAGGAACACCAGTGGCGAAGGCGACTTTCTGGTCTGTAACTGACGCTGATGTGCGAAAGCGTGGGGATCAAACAGGATTAGATACCCTGGTAGTCCACGCCGTAAACGATGAGTGCTAAGTGTTAGGGGGTTTCCGCCCCTTAGTGCTGCAGCTAACGCATTAAGCACTCCGCCTGGGGAGTACGACCGCAAGGTTGAAACTC…	0	0	0	170	0	0	0	0	0	0	0	170	Bacteria	Firmicutes	Bacilli	Staphylococcales	Staphylococcaceae	Staphylococcus		Contaminant
GTGTCAGCAGCCGCGGTAATACGTAGGTGGCAAGCGTTATCCGGAATTATTGGGCGTAAAGCGCGCGTAGGCGGTTTTTTAAGTCTGATGTGAAAGCCCACGGCTCAACCGTGGAGGGTCATTGGAAACTGAAAAACTTGAGTGCAGAAGAGGAAAGTGGAATTCCATGTGTAGCGGTGAAATGCGCAGAGATATGGAGGAACACCAGTGGCGAAGGCGACTTTCTGGTCTGTAACTGACGCTGATGTGCGAAAGCGTGGGGATCAAACAGGATTAGATACCCTGGTAGTCCACGCCGTAAACGATGAGTGCTAAGTGTTAGGGGGTTTCCGCCCCTTAGTGCTGCAGCTAACGCATTAAGCACTCCGCCTGGGGAGTACGACCGCAAGGTTGAAACTC…	0	0	0	164	0	0	0	0	0	0	0	164	Bacteria	Firmicutes	Bacilli	Staphylococcales	Staphylococcaceae	Staphylococcus		Contaminant
GTGTCAGCCGCCGCGGTAATACGTAGGTGGCAAGCGTTATCCGGAATTATTGGGCGTAAAGCGCGCGTAGGCGGTTTTTTAAGTCTGATGTGAAAGCCCACGGCTCAACCGTGGAGGGTCATTGGAAACTGAAAAACTTGAGTGCAGAAGAGGAAAGTGGAATTCCATGTGTAGCGGTGAAATGCGCAGAGATATGGAGGAACACCAGTGGCGAAGGCGACTTTCTGGTCTGTAACTGACGCTGATGTGCGAAAGCGTGGGGATCAAACAGGATTAGATACCCTGGTAGTCCACGCCGTAAACGATGAGTGCTAAGTGTTAGGGGGTTTCCGCCCCTTAGTGCTGCAGCTAACGCATTAAGCACTCCGCCTGGGGAGTACGACCGCAAGGTTGAAACTC…	0	0	0	157	0	0	0	0	0	0	0	157	Bacteria	Firmicutes	Bacilli	Staphylococcales	Staphylococcaceae	Staphylococcus		Contaminant
GTGCCAGCAGCCGCGGTAATACGTAGGTGGCAAGCGTTATCCGGAATTATTGGGCGTAAAGCGCGCGTAGGCGGTTTTTTAAGTCTGATGTGAAAGCCCACGGCTCAACCGTGGAGGGTCATTGGAAACTGAAAAACTTGAGTGCAGAAGAGGAAAGTGGAATTCCATGTGTAGCGGTGAAATGCGCAGAGATATGGAGGAACACCAGTGGCGAAGGCGACTTTCTGGTCTGTAACTGACGCTGATGTGCGAAAGCGTGGGGATCAAACAGGATTAGATACCCTGGTAGTCCACGCCGTAAACGATGAGTGCTAAGTGTTAGGGGGTTTCCGCCCCTTAGTGCTGCAGCTAACGCATTAAGCACTCCGCCTGGGGAGTACGACCGCAAGGTTGAAACTC…	0	0	0	155	0	0	0	0	0	0	0	155	Bacteria	Firmicutes	Bacilli	Staphylococcales	Staphylococcaceae	Staphylococcus		Contaminant
GTGTCAGCAGCCGCGGTAATACGTAGGTGGCAAGCGTTATCCGGAATTATTGGGCGTAAAGCGCGCGTAGGCGGTTTTTTAAGTCTGATGTGAAAGCCCACGGCTCAACCGTGGAGGGTCATTGGAAACTGAAAAACTTGAGTGCAGAAGAGGAAAGTGGAATTCCATGTGTAGCGGTGAAATGCGCAGAGATATGGAGGAACACCAGTGGCGAAGGCGACTTTCTGGTCTGTAACTGACGCTGATGTGCGAAAGCGTGGGGATCAAACAGGATTAGATACCCTGGTAGTCCACGCCGTAAACGATGAGTGCTAAGTGTTAGGGGGTTTCCGCCCCTTAGTGCTGCAGCTAACGCATTAAGCACTCCGCCTGGGGAGTACGACCGCAAGGTTGAAACTC…	0	0	0	145	0	0	0	0	0	0	0	145	Bacteria	Firmicutes	Bacilli	Staphylococcales	Staphylococcaceae	Staphylococcus		Contaminant
GTGCCAGCCGCCGCGGTAATACGTAGGTGGCAAGCGTTATCCGGAATTATTGGGCGTAAAGCGCGCGTAGGCGGTTTTTTAAGTCTGATGTGAAAGCCCACGGCTCAACCGTGGAGGGTCATTGGAAACTGAAAAACTTGAGTGCAGAAGAGGAAAGTGGAATTCCATGTGTAGCGGTGAAATGCGCAGAGATATGGAGGAACACCAGTGGCGAAGGCGACTTTCTGGTCTGTAACTGACGCTGATGTGCGAAAGCGTGGGGATCAAACAGGATTAGATACCCTGGTAGTCCACGCCGTAAACGATGAGTGCTAAGTGTTAGGGGGTTTCCGCCCCTTAGTGCTGCAGCTAACGCATTAAGCACTCCGCCTGGGGAGTACGACCGCAAGGTTGAAACTC…	0	0	0	144	0	0	0	0	0	0	0	144	Bacteria	Firmicutes	Bacilli	Staphylococcales	Staphylococcaceae	Staphylococcus		Contaminant
GTGTCAGCCGCCGCGGTAATACGTAGGTGGCAAGCGTTATCCGGAATTATTGGGCGTAAAGCGCGCGTAGGCGGTTTTTTAAGTCTGATGTGAAAGCCCACGGCTCAACCGTGGAGGGTCATTGGAAACTGAAAAACTTGAGTGCAGAAGAGGAAAGTGGAATTCCATGTGTAGCGGTGAAATGCGCAGAGATATGGAGGAACACCAGTGGCGAAGGCGACTTTCTGGTCTGTAACTGACGCTGATGTGCGAAAGCGTGGGGATCAAACAGGATTAGATACCCTGGTAGTCCACGCCGTAAACGATGAGTGCTAAGTGTTAGGGGGTTTCCGCCCCTTAGTGCTGCAGCTAACGCATTAAGCACTCCGCCTGGGGAGTACGACCGCAAGGTTGAAACTC…	0	0	0	142	0	0	0	0	0	0	0	142	Bacteria	Firmicutes	Bacilli	Staphylococcales	Staphylococcaceae	Staphylococcus		Contaminant
GTGCCAGCCGCCGCGGTAATACGTAGGTGGCAAGCGTTATCCGGAATTATTGGGCGTAAAGCGCGCGTAGGCGGTTTTTTAAGTCTGATGTGAAAGCCCACGGCTCAACCGTGGAGGGTCATTGGAAACTGAAAAACTTGAGTGCAGAAGAGGAAAGTGGAATTCCATGTGTAGCGGTGAAATGCGCAGAGATATGGAGGAACACCAGTGGCGAAGGCGACTTTCTGGTCTGTAACTGACGCTGATGTGCGAAAGCGTGGGGATCAAACAGGATTAGATACCCTGGTAGTCCACGCCGTAAACGATGAGTGCTAAGTGTTAGGGGGTTTCCGCCCCTTAGTGCTGCAGCTAACGCATTAAGCACTCCGCCTGGGGAGTACGACCGCAAGGTTGAAACTC…	0	0	0	137	0	0	0	0	0	0	0	137	Bacteria	Firmicutes	Bacilli	Staphylococcales	Staphylococcaceae	Staphylococcus		Contaminant
GTGCCAGCCGCCGCGGTAATACGTAGGTGGCAAGCGTTATCCGGAATTATTGGGCGTAAAGCGCGCGTAGGCGGTTTTTTAAGTCTGATGTGAAAGCCCACGGCTCAACCGTGGAGGGTCATTGGAAACTGAAAAACTTGAGTGCAGAAGAGGAAAGTGGAATTCCATGTGTAGCGGTGAAATGCGCAGAGATATGGAGGAACACCAGTGGCGAAGGCGACTTTCTGGTCTGTAACTGACGCTGATGTGCGAAAGCGTGGGGATCAAACAGGATTAGATACCCTGGTAGTCCACGCCGTAAACGATGAGTGCTAAGTGTTAGGGGGTTTCCGCCCCTTAGTGCTGCAGCTAACGCATTAAGCACTCCGCCTGGGGAGTACGACCGCAAGGTTGAAACTC…	0	0	0	136	0	0	0	0	0	0	0	136	Bacteria	Firmicutes	Bacilli	Staphylococcales	Staphylococcaceae	Staphylococcus		Contaminant
GTGCCAGCAGCCGCGGTAATACGTAGGTGGCAAGCGTTATCCGGAATTATTGGGCGTAAAGCGCGCGTAGGCGGTTTTTTAAGTCTGATGTGAAAGCCCACGGCTCAACCGTGGAGGGTCATTGGAAACTGAAAAACTTGAGTGCAGAAGAGGAAAGTGGAATTCCATGTGTAGCGGTGAAATGCGCAGAGATATGGAGGAACACCAGTGGCGAAGGCGACTTTCTGGTCTGTAACTGACGCTGATGTGCGAAAGCGTGGGGATCAAACAGGATTAGATACCCTGGTAGTCCACGCCGTAAACGATGAGTGCTAAGTGTTAGGGGGTTTCCGCCCCTTAGTGCTGCAGCTAACGCATTAAGCACTCCGCCTGGGGAGTACGACCGCAAGGTTGAAACTC…	0	0	0	134	0	0	0	0	0	0	0	134	Bacteria	Firmicutes	Bacilli	Staphylococcales	Staphylococcaceae	Staphylococcus		Contaminant
GTGCCAGCAGCCGCGGTAATACGTAGGTGGCAAGCGTTATCCGGAATTATTGGGCGTAAAGCGCGCGTAGGCGGTTTTTTAAGTCTGATGTGAAAGCCCACGGCTCAACCGTGGAGGGTCATTGGAAACTGAAAAACTTGAGTGCAGAAGAGGAAAGTGGAATTCCATGTGTAGCGGTGAAATGCGCAGAGATATGGAGGAACACCAGTGGCGAAGGCGACTTTCTGGTCTGTAACTGACGCTGATGTGCGAAAGCGTGGGGATCAAACAGGATTAGATACCCTGGTAGTCCACGCCGTAAACGATGAGTGCTAAGTGTTAGGGGGTTTCCGCCCCTTAGTGCTGCAGCTAACGCATTAAGCACTCCGCCTGGGGAGTACGACCGCAAGGTTGAAACTC…	0	0	0	133	0	0	0	0	0	0	0	133	Bacteria	Firmicutes	Bacilli	Staphylococcales	Staphylococcaceae	Staphylococcus		Contaminant
GTGCCAGCCGCCGCGGTAATACGTAGGTGGCAAGCGTTATCCGGAATTATTGGGCGTAAAGCGCGCGTAGGCGGTTTTTTAAGTCTGATGTGAAAGCCCACGGCTCAACCGTGGAGGGTCATTGGAAACTGAAAAACTTGAGTGCAGAAGAGGAAAGTGGAATTCCATGTGTAGCGGTGAAATGCGCAGAGATATGGAGGAACACCAGTGGCGAAGGCGACTTTCTGGTCTGTAACTGACGCTGATGTGCGAAAGCGTGGGGATCAAACAGGATTAGATACCCTGGTAGTCCACGCCGTAAACGATGAGTGCTAAGTGTTAGGGGGTTTCCGCCCCTTAGTGCTGCAGCTAACGCATTAAGCACTCCGCCTGGGGAGTACGACCGCAAGGTTGAAACTC…	0	0	0	131	0	0	0	0	0	0	0	131	Bacteria	Firmicutes	Bacilli	Staphylococcales	Staphylococcaceae	Staphylococcus		Contaminant
GTGTCAGCCGCCGCGGTAATACGTAGGTGGCAAGCGTTATCCGGAATTATTGGGCGTAAAGCGCGCGTAGGCGGTTTTTTAAGTCTGATGTGAAAGCCCACGGCTCAACCGTGGAGGGTCATTGGAAACTGAAAAACTTGAGTGCAGAAGAGGAAAGTGGAATTCCATGTGTAGCGGTGAAATGCGCAGAGATATGGAGGAACACCAGTGGCGAAGGCGACTTTCTGGTCTGTAACTGACGCTGATGTGCGAAAGCGTGGGGATCAAACAGGATTAGATACCCTGGTAGTCCACGCCGTAAACGATGAGTGCTAAGTGTTAGGGGGTTTCCGCCCCTTAGTGCTGCAGCTAACGCATTAAGCACTCCGCCTGGGGAGTACGACCGCAAGGTTGAAACTC…	0	0	0	130	0	0	0	0	0	0	0	130	Bacteria	Firmicutes	Bacilli	Staphylococcales	Staphylococcaceae	Staphylococcus		Contaminant
GTGCCAGCAGCCGCGGTAATACGTAGGTGGCAAGCGTTATCCGGAATTATTGGGCGTAAAGCGCGCGTAGGCGGTTTTTTAAGTCTGATGTGAAAGCCCACGGCTCAACCGTGGAGGGTCATTGGAAACTGAAAAACTTGAGTGCAGAAGAGGAAAGTGGAATTCCATGTGTAGCGGTGAAATGCGCAGAGATATGGAGGAACACCAGTGGCGAAGGCGACTTTCTGGTCTGTAACTGACGCTGATGTGCGAAAGCGTGGGGATCAAACAGGATTAGATACCCTGGTAGTCCACGCCGTAAACGATGAGTGCTAAGTGTTAGGGGGTTTCCGCCCCTTAGTGCTGCAGCTAACGCATTAAGCACTCCGCCTGGGGAGTACGACCGCAAGGTTGAAACTT…	0	0	0	129	0	0	0	0	0	0	0	129	Bacteria	Firmicutes	Bacilli	Staphylococcales	Staphylococcaceae	Staphylococcus		Contaminant
GTGTCAGCAGCCGCGGTAATACGTAGGTGGCAAGCGTTATCCGGAATTATTGGGCGTAAAGCGCGCGTAGGCGGTTTTTTAAGTCTGATGTGAAAGCCCACGGCTCAACCGTGGAGGGTCATTGGAAACTGAAAAACTTGAGTGCAGAAGAGGAAAGTGGAATTCCATGTGTAGCGGTGAAATGCGCAGAGATATGGAGGAACACCAGTGGCGAAGGCGACTTTCTGGTCTGTAACTGACGCTGATGTGCGAAAGCGTGGGGATCAAACAGGATTAGATACCCTGGTAGTCCACGCCGTAAACGATGAGTGCTAAGTGTTAGGGGGTTTCCGCCCCTTAGTGCTGCAGCTAACGCATTAAGCACTCCGCCTGGGGAGTACGACCGCAAGGTTGAAACTT…	0	0	0	129	0	0	0	0	0	0	0	129	Bacteria	Firmicutes	Bacilli	Staphylococcales	Staphylococcaceae	Staphylococcus		Contaminant
GTGCCAGCAGCCGCGGTAATACGTAGGTGGCAAGCGTTATCCGGAATTATTGGGCGTAAAGCGCGCGTAGGCGGTTTTTTAAGTCTGATGTGAAAGCCCACGGCTCAACCGTGGAGGGTCATTGGAAACTGAAAAACTTGAGTGCAGAAGAGGAAAGTGGAATTCCATGTGTAGCGGTGAAATGCGCAGAGATATGGAGGAACACCAGTGGCGAAGGCGACTTTCTGGTCTGTAACTGACGCTGATGTGCGAAAGCGTGGGGATCAAACAGGATTAGATACCCTGGTAGTCCACGCCGTAAACGATGAGTGCTAAGTGTTAGGGGGTTTCCGCCCCTTAGTGCTGCAGCTAACGCATTAAGCACTCCGCCTGGGGAGTACGACCGCAAGGTTGAAACTC…	0	0	0	125	0	0	0	0	0	0	0	125	Bacteria	Firmicutes	Bacilli	Staphylococcales	Staphylococcaceae	Staphylococcus		Contaminant
GTGTCAGCCGCCGCGGTAATACGTAGGTGGCAAGCGTTATCCGGAATTATTGGGCGTAAAGCGCGCGTAGGCGGTTTTTTAAGTCTGATGTGAAAGCCCACGGCTCAACCGTGGAGGGTCATTGGAAACTGAAAAACTTGAGTGCAGAAGAGGAAAGTGGAATTCCATGTGTAGCGGTGAAATGCGCAGAGATATGGAGGAACACCAGTGGCGAAGGCGACTTTCTGGTCTGTAACTGACGCTGATGTGCGAAAGCGTGGGGATCAAACAGGATTAGATACCCTGGTAGTCCACGCCGTAAACGATGAGTGCTAAGTGTTAGGGGGTTTCCGCCCCTTAGTGCTGCAGCTAACGCATTAAGCACTCCGCCTGGGGAGTACGACCGCAAGGTTGAAACTC…	0	0	0	119	0	0	0	0	0	0	0	119	Bacteria	Firmicutes	Bacilli	Staphylococcales	Staphylococcaceae	Staphylococcus		Contaminant
GTGCCAGCAGCCGCGGTAATACGTAGGTGGCAAGCGTTATCCGGAATTATTGGGCGTAAAGCGCGCGTAGGCGGTTTTTTAAGTCTGATGTGAAAGCCCACGGCTCAACCGTGGAGGGTCATTGGAAACTGAAAAACTTGAGTGCAGAAGAGGAAAGTGGAATTCCATGTGTAGCGGTGAAATGCGCAGAGATATGGAGGAACACCAGTGGCGAAGGCGACTTTCTGGTCTGTAACTGACGCTGATGTGCGAAAGCGTGGGGATCAAACAGGATTAGATACCCTGGTAGTCCACGCCGTAAACGATGAGTGCTAAGTGTTAGGGGGTTTCCGCCCCTTAGTGCTGCAGCTAACGCATTAAGCACTCCGCCTGGGGAGTACGACCGCAAGGTTGAAACTC…	0	0	0	116	0	0	0	0	0	0	0	116	Bacteria	Firmicutes	Bacilli	Staphylococcales	Staphylococcaceae	Staphylococcus		Contaminant
GTGTCAGCAGCCGCGGTAATACGTAGGTGGCAAGCGTTATCCGGAATTATTGGGCGTAAAGCGCGCGTAGGCGGTTTTTTAAGTCTGATGTGAAAGCCCACGGCTCAACCGTGGAGGGTCATTGGAAACTGAAAAACTTGAGTGCAGAAGAGGAAAGTGGAATTCCATGTGTAGCGGTGAAATGCGCAGAGATATGGAGGAACACCAGTGGCGAAGGCGACTTTCTGGTCTGTAACTGACGCTGATGTGCGAAAGCGTGGGGATCAAACAGGATTAGATACCCTGGTAGTCCACGCCGTAAACGATGAGTGCTAAGTGTTAGGGGGTTTCCGCCCCTTAGTGCTGCAGCTAACGCATTAAGCACTCCGCCTGGGGAGTACGACCGCAAGGTTGAAACTC…	0	0	0	115	0	0	0	0	0	0	0	115	Bacteria	Firmicutes	Bacilli	Staphylococcales	Staphylococcaceae	Staphylococcus		Contaminant
GTGTCAGCAGCCGCGGTAATACGTAGGTGGCAAGCGTTATCCGGAATTATTGGGCGTAAAGCGCGCGTAGGCGGTTTTTTAAGTCTGATGTGAAAGCCCACGGCTCAACCGTGGAGGGTCATTGGAAACTGAAAAACTTGAGTGCAGAAGAGGAAAGTGGAATTCCATGTGTAGCGGTGAAATGCGCAGAGATATGGAGGAACACCAGTGGCGAAGGCGACTTTCTGGTCTGTAACTGACGCTGATGTGCGAAAGCGTGGGGATCAAACAGGATTAGATACCCTGGTAGTCCACGCCGTAAACGATGAGTGCTAAGTGTTAGGGGGTTTCCGCCCCTTAGTGCTGCAGCTAACGCATTAAGCACTCCGCCTGGGGAGTACGACCGCAAGGTTGAAACTT…	0	0	0	112	0	0	0	0	0	0	0	112	Bacteria	Firmicutes	Bacilli	Staphylococcales	Staphylococcaceae	Staphylococcus		Contaminant
GTGTCAGCAGCCGCGGTAATACGTAGGTGGCAAGCGTTATCCGGAATTATTGGGCGTAAAGCGCGCGTAGGCGGTTTTTTAAGTCTGATGTGAAAGCCCACGGCTCAACCGTGGAGGGTCATTGGAAACTGAAAAACTTGAGTGCAGAAGAGGAAAGTGGAATTCCATGTGTAGCGGTGAAATGCGCAGAGATATGGAGGAACACCAGTGGCGAAGGCGACTTTCTGGTCTGTAACTGACGCTGATGTGCGAAAGCGTGGGGATCAAACAGGATTAGATACCCTGGTAGTCCACGCCGTAAACGATGAGTGCTAAGTGTTAGGGGGTTTCCGCCCCTTAGTGCTGCAGCTAACGCATTAAGCACTCCGCCTGGGGAGTACGACCGCAAGGTTGAAACTC…	0	0	0	111	0	0	0	0	0	0	0	111	Bacteria	Firmicutes	Bacilli	Staphylococcales	Staphylococcaceae	Staphylococcus		Contaminant
GTGCCAGCAGCCGCGGTAATACGTAGGTGGCAAGCGTTATCCGGAATTATTGGGCGTAAAGCGCGCGTAGGCGGTTTTTTAAGTCTGATGTGAAAGCCCACGGCTCAACCGTGGAGGGTCATTGGAAACTGAAAAACTTGAGTGCAGAAGAGGAAAGTGGAATTCCATGTGTAGCGGTGAAATGCGCAGAGATATGGAGGAACACCAGTGGCGAAGGCGACTTTCTGGTCTGTAACTGACGCTGATGTGCGAAAGCGTGGGGATCAAACAGGATTAGATACCCTGGTAGTCCACGCCGTAAACGATGAGTGCTAAGTGTTAGGGGGTTTCCGCCCCTTAGTGCTGCAGCTAACGCATTAAGCACTCCGCCTGGGGAGTACGACCGCAAGGTTGAAACTT…	0	0	0	110	0	0	0	0	0	0	0	110	Bacteria	Firmicutes	Bacilli	Staphylococcales	Staphylococcaceae	Staphylococcus		Contaminant
GTGTCAGCCGCCGCGGTAATACGTAGGTGGCAAGCGTTATCCGGAATTATTGGGCGTAAAGCGCGCGTAGGCGGTTTTTTAAGTCTGATGTGAAAGCCCACGGCTCAACCGTGGAGGGTCATTGGAAACTGAAAAACTTGAGTGCAGAAGAGGAAAGTGGAATTCCATGTGTAGCGGTGAAATGCGCAGAGATATGGAGGAACACCAGTGGCGAAGGCGACTTTCTGGTCTGTAACTGACGCTGATGTGCGAAAGCGTGGGGATCAAACAGGATTAGATACCCTGGTAGTCCACGCCGTAAACGATGAGTGCTAAGTGTTAGGGGGTTTCCGCCCCTTAGTGCTGCAGCTAACGCATTAAGCACTCCGCCTGGGGAGTACGACCGCAAGGTTGAAACTC…	0	0	0	109	0	0	0	0	0	0	0	109	Bacteria	Firmicutes	Bacilli	Staphylococcales	Staphylococcaceae	Staphylococcus		Contaminant
GTGCCAGCAGCCGCGGTAATACGTAGGTGGCAAGCGTTATCCGGAATTATTGGGCGTAAAGCGCGCGTAGGCGGTTTTTTAAGTCTGATGTGAAAGCCCACGGCTCAACCGTGGAGGGTCATTGGAAACTGAAAAACTTGAGTGCAGAAGAGGAAAGTGGAATTCCATGTGTAGCGGTGAAATGCGCAGAGATATGGAGGAACACCAGTGGCGAAGGCGACTTTCTGGTCTGTAACTGACGCTGATGTGCGAAAGCGTGGGGATCAAACAGGATTAGATACCCTGGTAGTCCACGCCGTAAACGATGAGTGCTAAGTGTTAGGGGGTTTCCGCCCCTTAGTGCTGCAGCTAACGCATTAAGCACTCCGCCTGGGGAGTACGACCGCAAGGTTGAAACTC…	0	0	0	107	0	0	0	0	0	0	0	107	Bacteria	Firmicutes	Bacilli	Staphylococcales	Staphylococcaceae	Staphylococcus		Contaminant
GTGCCAGCCGCCGCGGTAATACGTAGGTGGCAAGCGTTATCCGGAATTATTGGGCGTAAAGCGCGCGTAGGCGGTTTTTTAAGTCTGATGTGAAAGCCCACGGCTCAACCGTGGAGGGTCATTGGAAACTGAAAAACTTGAGTGCAGAAGAGGAAAGTGGAATTCCATGTGTAGCGGTGAAATGCGCAGAGATATGGAGGAACACCAGTGGCGAAGGCGACTTTCTGGTCTGTAACTGACGCTGATGTGCGAAAGCGTGGGGATCAAACAGGATTAGATACCCTGGTAGTCCACGCCGTAAACGATGAGTGCTAAGTGTTAGGGGGTTTCCGCCCCTTAGTGCTGCAGCTAACGCATTAAGCACTCCGCCTGGGGAGTACGACCGCAAGGTTGAAACTT…	0	0	0	105	0	0	0	0	0	0	0	105	Bacteria	Firmicutes	Bacilli	Staphylococcales	Staphylococcaceae	Staphylococcus		Contaminant
GTGTCAGCCGCCGCGGTAATACGTAGGTGGCAAGCGTTATCCGGAATTATTGGGCGTAAAGCGCGCGTAGGCGGTTTTTTAAGTCTGATGTGAAAGCCCACGGCTCAACCGTGGAGGGTCATTGGAAACTGAAAAACTTGAGTGCAGAAGAGGAAAGTGGAATTCCATGTGTAGCGGTGAAATGCGCAGAGATATGGAGGAACACCAGTGGCGAAGGCGACTTTCTGGTCTGTAACTGACGCTGATGTGCGAAAGCGTGGGGATCAAACAGGATTAGATACCCTGGTAGTCCACGCCGTAAACGATGAGTGCTAAGTGTTAGGGGGTTTCCGCCCCTTAGTGCTGCAGCTAACGCATTAAGCACTCCGCCTGGGGAGTACGACCGCAAGGTTGAAACTT…	0	0	0	105	0	0	0	0	0	0	0	105	Bacteria	Firmicutes	Bacilli	Staphylococcales	Staphylococcaceae	Staphylococcus		Contaminant
GTGTCAGCAGCCGCGGTAATACGTAGGTGGCAAGCGTTATCCGGAATTATTGGGCGTAAAGCGCGCGTAGGCGGTTTTTTAAGTCTGATGTGAAAGCCCACGGCTCAACCGTGGAGGGTCATTGGAAACTGAAAAACTTGAGTGCAGAAGAGGAAAGTGGAATTCCATGTGTAGCGGTGAAATGCGCAGAGATATGGAGGAACACCAGTGGCGAAGGCGACTTTCTGGTCTGTAACTGACGCTGATGTGCGAAAGCGTGGGGATCAAACAGGATTAGATACCCTGGTAGTCCACGCCGTAAACGATGAGTGCTAAGTGTTAGGGGGTTTCCGCCCCTTAGTGCTGCAGCTAACGCATTAAGCACTCCGCCTGGGGAGTACGACCGCAAGGTTGAAACTC…	0	0	0	102	0	0	0	0	0	0	0	102	Bacteria	Firmicutes	Bacilli	Staphylococcales	Staphylococcaceae	Staphylococcus		Contaminant
GTGTCAGCAGCCGCGGTAATACGTAGGTGGCAAGCGTTATCCGGAATTATTGGGCGTAAAGCGCGCGTAGGCGGTTTTTTAAGTCTGATGTGAAAGCCCACGGCTCAACCGTGGAGGGTCATTGGAAACTGAAAAACTTGAGTGCAGAAGAGGAAAGTGGAATTCCATGTGTAGCGGTGAAATGCGCAGAGATATGGAGGAACACCAGTGGCGAAGGCGACTTTCTGGTCTGTAACTGACGCTGATGTGCGAAAGCGTGGGGATCAAACAGGATTAGATACCCTGGTAGTCCACGCCGTAAACGATGAGTGCTAAGTGTTAGGGGGTTTCCGCCCCTTAGTGCTGCAGCTAACGCATTAAGCACTCCGCCTGGGGAGTACGACCGCAAGGTTGAAACTT…	0	0	0	101	0	0	0	0	0	0	0	101	Bacteria	Firmicutes	Bacilli	Staphylococcales	Staphylococcaceae	Staphylococcus		Contaminant
GTGCCAGCAGCCGCGGTAATACGTAGGTGGCAAGCGTTATCCGGAATTATTGGGCGTAAAGCGCGCGTAGGCGGTTTTTTAAGTCTGATGTGAAAGCCCACGGCTCAACCGTGGAGGGTCATTGGAAACTGAAAAACTTGAGTGCAGAAGAGGAAAGTGGAATTCCATGTGTAGCGGTGAAATGCGCAGAGATATGGAGGAACACCAGTGGCGAAGGCGACTTTCTGGTCTGTAACTGACGCTGATGTGCGAAAGCGTGGGGATCAAACAGGATTAGATACCCTGGTAGTCCACGCCGTAAACGATGAGTGCTAAGTGTTAGGGGGTTTCCGCCCCTTAGTGCTGCAGCTAACGCATTAAGCACTCCGCCTGGGGAGTACGACCGCAAGGTTGAAACTT…	0	0	0	99	0	0	0	0	0	0	0	99	Bacteria	Firmicutes	Bacilli	Staphylococcales	Staphylococcaceae	Staphylococcus		Contaminant
GTGTCAGCCGCCGCGGTAATACGTAGGTGGCAAGCGTTATCCGGAATTATTGGGCGTAAAGCGCGCGTAGGCGGTTTTTTAAGTCTGATGTGAAAGCCCACGGCTCAACCGTGGAGGGTCATTGGAAACTGAAAAACTTGAGTGCAGAAGAGGAAAGTGGAATTCCATGTGTAGCGGTGAAATGCGCAGAGATATGGAGGAACACCAGTGGCGAAGGCGACTTTCTGGTCTGTAACTGACGCTGATGTGCGAAAGCGTGGGGATCAAACAGGATTAGATACCCTGGTAGTCCACGCCGTAAACGATGAGTGCTAAGTGTTAGGGGGTTTCCGCCCCTTAGTGCTGCAGCTAACGCATTAAGCACTCCGCCTGGGGAGTACGACCGCAAGGTTGAAACTC…	0	0	0	98	0	0	0	0	0	0	0	98	Bacteria	Firmicutes	Bacilli	Staphylococcales	Staphylococcaceae	Staphylococcus		Contaminant
GTGTCAGCAGCCGCGGTAATACGTAGGTGGCAAGCGTTATCCGGAATTATTGGGCGTAAAGCGCGCGTAGGCGGTTTTTTAAGTCTGATGTGAAAGCCCACGGCTCAACCGTGGAGGGTCATTGGAAACTGAAAAACTTGAGTGCAGAAGAGGAAAGTGGAATTCCATGTGTAGCGGTGAAATGCGCAGAGATATGGAGGAACACCAGTGGCGAAGGCGACTTTCTGGTCTGTAACTGACGCTGATGTGCGAAAGCGTGGGGATCAAACAGGATTAGATACCCTGGTAGTCCACGCCGTAAACGATGAGTGCTAAGTGTTAGGGGGTTTCCGCCCCTTAGTGCTGCAGCTAACGCATTAAGCACTCCGCCTGGGGAGTACGACCGCAAGGTTGAAACTT…	0	0	0	95	0	0	0	0	0	0	0	95	Bacteria	Firmicutes	Bacilli	Staphylococcales	Staphylococcaceae	Staphylococcus		Contaminant
GTGTCAGCCGCCGCGGTAATACGTAGGTGGCAAGCGTTATCCGGAATTATTGGGCGTAAAGCGCGCGTAGGCGGTTTTTTAAGTCTGATGTGAAAGCCCACGGCTCAACCGTGGAGGGTCATTGGAAACTGAAAAACTTGAGTGCAGAAGAGGAAAGTGGAATTCCATGTGTAGCGGTGAAATGCGCAGAGATATGGAGGAACACCAGTGGCGAAGGCGACTTTCTGGTCTGTAACTGACGCTGATGTGCGAAAGCGTGGGGATCAAACAGGATTAGATACCCTGGTAGTCCACGCCGTAAACGATGAGTGCTAAGTGTTAGGGGGTTTCCGCCCCTTAGTGCTGCAGCTAACGCATTAAGCACTCCGCCTGGGGAGTACGACCGCAAGGTTGAAACTT…	0	0	0	93	0	0	0	0	0	0	0	93	Bacteria	Firmicutes	Bacilli	Staphylococcales	Staphylococcaceae	Staphylococcus		Contaminant
GTGCCAGCCGCCGCGGTAATACGTAGGTGGCAAGCGTTATCCGGAATTATTGGGCGTAAAGCGCGCGTAGGCGGTTTTTTAAGTCTGATGTGAAAGCCCACGGCTCAACCGTGGAGGGTCATTGGAAACTGAAAAACTTGAGTGCAGAAGAGGAAAGTGGAATTCCATGTGTAGCGGTGAAATGCGCAGAGATATGGAGGAACACCAGTGGCGAAGGCGACTTTCTGGTCTGTAACTGACGCTGATGTGCGAAAGCGTGGGGATCAAACAGGATTAGATACCCTGGTAGTCCACGCCGTAAACGATGAGTGCTAAGTGTTAGGGGGTTTCCGCCCCTTAGTGCTGCAGCTAACGCATTAAGCACTCCGCCTGGGGAGTACGACCGCAAGGTTGAAACTC…	0	0	0	93	0	0	0	0	0	0	0	93	Bacteria	Firmicutes	Bacilli	Staphylococcales	Staphylococcaceae	Staphylococcus		Contaminant
GTGCCAGCCGCCGCGGTAATACGTAGGTGGCAAGCGTTATCCGGAATTATTGGGCGTAAAGCGCGCGTAGGCGGTTTTTTAAGTCTGATGTGAAAGCCCACGGCTCAACCGTGGAGGGTCATTGGAAACTGAAAAACTTGAGTGCAGAAGAGGAAAGTGGAATTCCATGTGTAGCGGTGAAATGCGCAGAGATATGGAGGAACACCAGTGGCGAAGGCGACTTTCTGGTCTGTAACTGACGCTGATGTGCGAAAGCGTGGGGATCAAACAGGATTAGATACCCTGGTAGTCCACGCCGTAAACGATGAGTGCTAAGTGTTAGGGGGTTTCCGCCCCTTAGTGCTGCAGCTAACGCATTAAGCACTCCGCCTGGGGAGTACGACCGCAAGGTTGAAACTC…	0	0	0	91	0	0	0	0	0	0	0	91	Bacteria	Firmicutes	Bacilli	Staphylococcales	Staphylococcaceae	Staphylococcus		Contaminant
GTGTCAGCAGCCGCGGTAATACGTAGGTGGCAAGCGTTATCCGGAATTATTGGGCGTAAAGCGCGCGTAGGCGGTTTTTTAAGTCTGATGTGAAAGCCCACGGCTCAACCGTGGAGGGTCATTGGAAACTGAAAAACTTGAGTGCAGAAGAGGAAAGTGGAATTCCATGTGTAGCGGTGAAATGCGCAGAGATATGGAGGAACACCAGTGGCGAAGGCGACTTTCTGGTCTGTAACTGACGCTGATGTGCGAAAGCGTGGGGATCAAACAGGATTAGATACCCTGGTAGTCCACGCCGTAAACGATGAGTGCTAAGTGTTAGGGGGTTTCCGCCCCTTAGTGCTGCAGCTAACGCATTAAGCACTCCGCCTGGGGAGTACGACCGCAAGGTTGAAACTC…	0	0	0	91	0	0	0	0	0	0	0	91	Bacteria	Firmicutes	Bacilli	Staphylococcales	Staphylococcaceae	Staphylococcus		Contaminant
GTGCCAGCCGCCGCGGTAATACGTAGGTGGCAAGCGTTATCCGGAATTATTGGGCGTAAAGCGCGCGTAGGCGGTTTTTTAAGTCTGATGTGAAAGCCCACGGCTCAACCGTGGAGGGTCATTGGAAACTGAAAAACTTGAGTGCAGAAGAGGAAAGTGGAATTCCATGTGTAGCGGTGAAATGCGCAGAGATATGGAGGAACACCAGTGGCGAAGGCGACTTTCTGGTCTGTAACTGACGCTGATGTGCGAAAGCGTGGGGATCAAACAGGATTAGATACCCTGGTAGTCCACGCCGTAAACGATGAGTGCTAAGTGTTAGGGGGTTTCCGCCCCTTAGTGCTGCAGCTAACGCATTAAGCACTCCGCCTGGGGAGTACGACCGCAAGGTTGAAACTC…	0	0	0	88	0	0	0	0	0	0	0	88	Bacteria	Firmicutes	Bacilli	Staphylococcales	Staphylococcaceae	Staphylococcus		Contaminant
GTGCCAGCCGCCGCGGTAATACGTAGGTGGCAAGCGTTATCCGGAATTATTGGGCGTAAAGCGCGCGTAGGCGGTTTTTTAAGTCTGATGTGAAAGCCCACGGCTCAACCGTGGAGGGTCATTGGAAACTGAAAAACTTGAGTGCAGAAGAGGAAAGTGGAATTCCATGTGTAGCGGTGAAATGCGCAGAGATATGGAGGAACACCAGTGGCGAAGGCGACTTTCTGGTCTGTAACTGACGCTGATGTGCGAAAGCGTGGGGATCAAACAGGATTAGATACCCTGGTAGTCCACGCCGTAAACGATGAGTGCTAAGTGTTAGGGGGTTTCCGCCCCTTAGTGCTGCAGCTAACGCATTAAGCACTCCGCCTGGGGAGTACGACCGCAAGGTTGAAACTT…	0	0	0	82	0	0	0	0	0	0	0	82	Bacteria	Firmicutes	Bacilli	Staphylococcales	Staphylococcaceae	Staphylococcus		Contaminant
GTGTCAGCCGCCGCGGTAATACGTAGGTGGCAAGCGTTATCCGGAATTATTGGGCGTAAAGCGCGCGTAGGCGGTTTTTTAAGTCTGATGTGAAAGCCCACGGCTCAACCGTGGAGGGTCATTGGAAACTGAAAAACTTGAGTGCAGAAGAGGAAAGTGGAATTCCATGTGTAGCGGTGAAATGCGCAGAGATATGGAGGAACACCAGTGGCGAAGGCGACTTTCTGGTCTGTAACTGACGCTGATGTGCGAAAGCGTGGGGATCAAACAGGATTAGATACCCTGGTAGTCCACGCCGTAAACGATGAGTGCTAAGTGTTAGGGGGTTTCCGCCCCTTAGTGCTGCAGCTAACGCATTAAGCACTCCGCCTGGGGAGTACGACCGCAAGGTTGAAACTT…	0	0	0	80	0	0	0	0	0	0	0	80	Bacteria	Firmicutes	Bacilli	Staphylococcales	Staphylococcaceae	Staphylococcus		Contaminant
GTGCCAGCCGCCGCGGTAATACGTAGGTGGCAAGCGTTATCCGGAATTATTGGGCGTAAAGCGCGCGTAGGCGGTTTTTTAAGTCTGATGTGAAAGCCCACGGCTCAACCGTGGAGGGTCATTGGAAACTGAAAAACTTGAGTGCAGAAGAGGAAAGTGGAATTCCATGTGTAGCGGTGAAATGCGCAGAGATATGGAGGAACACCAGTGGCGAAGGCGACTTTCTGGTCTGTAACTGACGCTGATGTGCGAAAGCGTGGGGATCAAACAGGATTAGATACCCTGGTAGTCCACGCCGTAAACGATGAGTGCTAAGTGTTAGGGGGTTTCCGCCCCTTAGTGCTGCAGCTAACGCATTAAGCACTCCGCCTGGGGAGTACGACCGCAAGGTTGAAACTT…	0	0	0	77	0	0	0	0	0	0	0	77	Bacteria	Firmicutes	Bacilli	Staphylococcales	Staphylococcaceae	Staphylococcus		Contaminant
GTGCCAGCCGCCGCGGTAATACGGAGGGTGCAAGCGTTATCCGGATTCACTGGGTTTAAAGGGTGCGTAGGCGGGCAGGTAAGTCAGTGGTGAAATCCTGGAGCTCAACTCCAGAACTGCCATTGATACTATCTGTCTTGAATATTGTGGAGGTAAGCGGAATATGTCATGTAGCGGTGAAATGCTTAGATATGACATAGAACACCCATTGCGAAGGCAGCTTACTACGCATATATTGACGCTGAGGCACGAAAGCGTGGGGATCAAACAGGATTAGATACCCTGGTAGTCCACGCCCTAAACGATGGATACTCGACATACGCGATACACTGTGTGTGTCTGAGCGAAAGCATTAAGTATCCCACCTGGGAAGTACGTTCGCAAGAATGAAACTCAAAT…	0	14	0	0	0	0	0	0	0	0	0	14	Bacteria	Bacteroidota	Bacteroidia	Chitinophagales	Chitinophagaceae	Sediminibacterium		Contaminant
GTGTCAGCCGCCGCGGTAATACGGAGGGTGCAAGCGTTAATCGGAATTACTGGGCGTAAAGCGCACGCAGGCGGTTTGTTAAGTCAGATGTGAAATCCCCGGGCTCAACCTGGGAACTGCATCTGATACTGGCAAGCTTGAGTCTCGTAGAGGGGGGTAGAATTCCAGGTGTAGCGGTGAAATGCGTAGAGATCTGGAGGAATACCGGTGGCGAAGGCGGCCCCCTGGACGAAGACTGACGCTCAGGTGCGAAAGCGTGGGGAGCAAACAGGATTAGATACCCTGGTAGTCCACGCCGTAAACGATGTCGACTTGGAGGTTGTGCCCTTGAGGCGTGGCTTCCGGAGCTAACGCGTTAAGTCGACCGCCTGGGGAGTACGGCCGCAAGGTTAAAACTCA…	0	7	0	0	0	0	0	0	0	0	0	7	Bacteria	Proteobacteria	Gammaproteobacteria	Enterobacterales	Enterobacteriaceae	Escherichia-Shigella		Contaminant
GTGTCAGCCGCCGCGGTAATACGTAGGGTGCGAGCGTTAATCGGAATTACTGGGCGTAAAGCGTGCGCAGGCGGTTATGTAAGACAGATGTGAAATCCCCGGGCTCAACCTGGGAACTGCATTTGTGACTGCATGGCTAGAGTACGGTAGAGGGGGATGGAATTCCGCGTGTAGCAGTGAAATGCGTAGATATGCGGAGGAACACCGATGGCGAAGGCAATCCCCTGGACCTGTACTGACGCTCATGCACGAAAGCGTGGGGAGCAAACAGGATTAGATACCCTGGTAGTCCACGCCCTAAACGATGTCAACTGGTTGTTGGGAATTAGTTTTCTCAGTAACGAAGCTAACGCGTGAAGTTGACCGCCTGGGGAGTACGGCCGCAAGGTTGAAACTCAA…	0	0	0	0	0	0	864	17	0	0	0	881	Bacteria	Proteobacteria	Gammaproteobacteria	Burkholderiales	Comamonadaceae	Delftia	Deep seawater, mangrove soil	Possibly real
GTGCCAGCCGCCGCGGTAATACGTAGGGTGCGAGCGTTAATCGGAATTACTGGGCGTAAAGCGTGCGCAGGCGGTTATGTAAGACAGATGTGAAATCCCCGGGCTCAACCTGGGAACTGCATTTGTGACTGCATGGCTAGAGTACGGTAGAGGGGGATGGAATTCCGCGTGTAGCAGTGAAATGCGTAGATATGCGGAGGAACACCGATGGCGAAGGCAATCCCCTGGACCTGTACTGACGCTCATGCACGAAAGCGTGGGGAGCAAACAGGATTAGATACCCTGGTAGTCCACGCCCTAAACGATGTCAACTGGTTGTTGGGAATTAGTTTTCTCAGTAACGAAGCTAACGCGTGAAGTTGACCGCCTGGGGAGTACGGCCGCAAGGTTGAAACTCAA…	0	0	0	6	0	0	924	15	0	0	0	945	Bacteria	Proteobacteria	Gammaproteobacteria	Burkholderiales	Comamonadaceae	Delftia	Deep seawater, mangrove soil	Possibly real
GTGCCAGCAGCCGCGGTAATACGTAGGGTGCGAGCGTTAATCGGAATTACTGGGCGTAAAGCGTGCGCAGGCGGTTATGTAAGACAGATGTGAAATCCCCGGGCTCAACCTGGGAACTGCATTTGTGACTGCATGGCTAGAGTACGGTAGAGGGGGATGGAATTCCGCGTGTAGCAGTGAAATGCGTAGATATGCGGAGGAACACCGATGGCGAAGGCAATCCCCTGGACCTGTACTGACGCTCATGCACGAAAGCGTGGGGAGCAAACAGGATTAGATACCCTGGTAGTCCACGCCCTAAACGATGTCAACTGGTTGTTGGGAATTAGTTTTCTCAGTAACGAAGCTAACGCGTGAAGTTGACCGCCTGGGGAGTACGGCCGCAAGGTTGAAACTCAA…	0	0	0	0	0	0	1269	14	0	0	0	1283	Bacteria	Proteobacteria	Gammaproteobacteria	Burkholderiales	Comamonadaceae	Delftia	Drinking water (Tennessee), deteriorated stone, Jiaozhou Bay marine sediment	Possibly real
GTGTCAGCAGCCGCGGTAATACGTAGGGTGCGAGCGTTAATCGGAATTACTGGGCGTAAAGCGTGCGCAGGCGGTTATGTAAGACAGATGTGAAATCCCCGGGCTCAACCTGGGAACTGCATTTGTGACTGCATGGCTAGAGTACGGTAGAGGGGGATGGAATTCCGCGTGTAGCAGTGAAATGCGTAGATATGCGGAGGAACACCGATGGCGAAGGCAATCCCCTGGACCTGTACTGACGCTCATGCACGAAAGCGTGGGGAGCAAACAGGATTAGATACCCTGGTAGTCCACGCCCTAAACGATGTCAACTGGTTGTTGGGAATTAGTTTTCTCAGTAACGAAGCTAACGCGTGAAGTTGACCGCCTGGGGAGTACGGCCGCAAGGTTGAAACTCAA…	0	0	0	0	0	0	1647	0	0	0	0	1647	Bacteria	Proteobacteria	Gammaproteobacteria	Burkholderiales	Comamonadaceae	Delftia	Tomato rhizosphere, soil (Turkey), mesotrophic lake water Denmark	Real
GTGTCAGCAGCCGCGGTAATACGTAGGGTGCGAGCGTTAATCGGAATTACTGGGCGTAAAGCGTGCGCAGGCGGTTATGTAAGACAGATGTGAAATCCCCGGGCTCAACCTGGGAACTGCATTTGTGACTGCATGGCTAGAGTACGGTAGAGGGGGATGGAATTCCGCGTGTAGCAGTGAAATGCGTAGATATGCGGAGGAACACCGATGGCGAAGGCAATCCCCTGGACCTGTACTGACGCTCATGCACGAAAGCGTGGGGAGCAAACAGGATTAGATACCCTGGTAGTCCACGCCCTAAACGATGTCAACTGGTTGTTGGGAATTAGTTTTCTCAGTAACGAAGCTAACGCGTGAAGTTGACCGCCTGGGGAGTACGGCCGCAAGGTTGAAACTCAA…	0	0	0	0	0	0	1583	0	0	0	0	1583	Bacteria	Proteobacteria	Gammaproteobacteria	Burkholderiales	Comamonadaceae	Delftia	Drinking water (Tennessee), deteriorated stone, Jiaozhou Bay marine sediment	Real
GTGTCAGCAGCCGCGGTAATACGTAGGGTGCGAGCGTTAATCGGAATTACTGGGCGTAAAGCGTGCGCAGGCGGTTATGTAAGACAGATGTGAAATCCCCGGGCTCAACCTGGGAACTGCATTTGTGACTGCATGGCTAGAGTACGGTAGAGGGGGATGGAATTCCGCGTGTAGCAGTGAAATGCGTAGATATGCGGAGGAACACCGATGGCGAAGGCAATCCCCTGGACCTGTACTGACGCTCATGCACGAAAGCGTGGGGAGCAAACAGGATTAGATACCCTGGTAGTCCACGCCCTAAACGATGTCAACTGGTTGTTGGGAATTAGTTTTCTCAGTAACGAAGCTAACGCGTGAAGTTGACCGCCTGGGGAGTACGGCCGCAAGGTTGAAACTCAA…	0	0	0	0	0	0	1514	0	0	0	0	1514	Bacteria	Proteobacteria	Gammaproteobacteria	Burkholderiales	Comamonadaceae	Delftia	Drinking water (Tennessee), deteriorated stone, Jiaozhou Bay marine sediment	Real
GTGCCAGCAGCCGCGGTAATACGTAGGGTGCGAGCGTTAATCGGAATTACTGGGCGTAAAGCGTGCGCAGGCGGTTATGTAAGACAGATGTGAAATCCCCGGGCTCAACCTGGGAACTGCATTTGTGACTGCATGGCTAGAGTACGGTAGAGGGGGATGGAATTCCGCGTGTAGCAGTGAAATGCGTAGATATGCGGAGGAACACCGATGGCGAAGGCAATCCCCTGGACCTGTACTGACGCTCATGCACGAAAGCGTGGGGAGCAAACAGGATTAGATACCCTGGTAGTCCACGCCCTAAACGATGTCAACTGGTTGTTGGGAATTAGTTTTCTCAGTAACGAAGCTAACGCGTGAAGTTGACCGCCTGGGGAGTACGGCCGCAAGGTTGAAACTCAA…	0	0	0	0	0	0	1445	0	0	0	0	1445	Bacteria	Proteobacteria	Gammaproteobacteria	Burkholderiales	Comamonadaceae	Delftia	Tomato rhizosphere, soil (Turkey), pharmaceutical waste water,	Real
GTGTCAGCAGCCGCGGTAATACGTAGGGTGCGAGCGTTAATCGGAATTACTGGGCGTAAAGCGTGCGCAGGCGGTTATGTAAGACAGATGTGAAATCCCCGGGCTCAACCTGGGAACTGCATTTGTGACTGCATGGCTAGAGTACGGTAGAGGGGGATGGAATTCCGCGTGTAGCAGTGAAATGCGTAGATATGCGGAGGAACACCGATGGCGAAGGCAATCCCCTGGACCTGTACTGACGCTCATGCACGAAAGCGTGGGGAGCAAACAGGATTAGATACCCTGGTAGTCCACGCCCTAAACGATGTCAACTGGTTGTTGGGAATTAGTTTTCTCAGTAACGAAGCTAACGCGTGAAGTTGACCGCCTGGGGAGTACGGCCGCAAGGTTGAAACTCAA…	0	0	0	0	0	0	1434	0	0	0	0	1434	Bacteria	Proteobacteria	Gammaproteobacteria	Burkholderiales	Comamonadaceae	Delftia	Tomato rhizosphere, soil (Turkey), pharmaceutical waste water,	Real
GTGCCAGCAGCCGCGGTAATACGTAGGGTGCGAGCGTTAATCGGAATTACTGGGCGTAAAGCGTGCGCAGGCGGTTATGTAAGACAGATGTGAAATCCCCGGGCTCAACCTGGGAACTGCATTTGTGACTGCATGGCTAGAGTACGGTAGAGGGGGATGGAATTCCGCGTGTAGCAGTGAAATGCGTAGATATGCGGAGGAACACCGATGGCGAAGGCAATCCCCTGGACCTGTACTGACGCTCATGCACGAAAGCGTGGGGAGCAAACAGGATTAGATACCCTGGTAGTCCACGCCCTAAACGATGTCAACTGGTTGTTGGGAATTAGTTTTCTCAGTAACGAAGCTAACGCGTGAAGTTGACCGCCTGGGGAGTACGGCCGCAAGGTTGAAACTCAA…	0	0	0	0	0	0	1433	0	0	0	0	1433	Bacteria	Proteobacteria	Gammaproteobacteria	Burkholderiales	Comamonadaceae	Delftia	Drinking water (Tennessee), deteriorated stone, Jiaozhou Bay marine sediment	Real
GTGCCAGCAGCCGCGGTAATACGTAGGGTGCGAGCGTTAATCGGAATTACTGGGCGTAAAGCGTGCGCAGGCGGTTATGTAAGACAGATGTGAAATCCCCGGGCTCAACCTGGGAACTGCATTTGTGACTGCATGGCTAGAGTACGGTAGAGGGGGATGGAATTCCGCGTGTAGCAGTGAAATGCGTAGATATGCGGAGGAACACCGATGGCGAAGGCAATCCCCTGGACCTGTACTGACGCTCATGCACGAAAGCGTGGGGAGCAAACAGGATTAGATACCCTGGTAGTCCACGCCCTAAACGATGTCAACTGGTTGTTGGGAATTAGTTTTCTCAGTAACGAAGCTAACGCGTGAAGTTGACCGCCTGGGGAGTACGGCCGCAAGGTTGAAACTCAA…	0	0	0	0	0	0	1345	0	0	0	0	1345	Bacteria	Proteobacteria	Gammaproteobacteria	Burkholderiales	Comamonadaceae	Delftia	Tomato rhizosphere, soil (Turkey), pharmaceutical waste water,	Real
GTGTCAGCCGCCGCGGTAATACGTAGGGTGCGAGCGTTAATCGGAATTACTGGGCGTAAAGCGTGCGCAGGCGGTTATGTAAGACAGATGTGAAATCCCCGGGCTCAACCTGGGAACTGCATTTGTGACTGCATGGCTAGAGTACGGTAGAGGGGGATGGAATTCCGCGTGTAGCAGTGAAATGCGTAGATATGCGGAGGAACACCGATGGCGAAGGCAATCCCCTGGACCTGTACTGACGCTCATGCACGAAAGCGTGGGGAGCAAACAGGATTAGATACCCTGGTAGTCCACGCCCTAAACGATGTCAACTGGTTGTTGGGAATTAGTTTTCTCAGTAACGAAGCTAACGCGTGAAGTTGACCGCCTGGGGAGTACGGCCGCAAGGTTGAAACTCAA…	0	0	0	0	0	0	1331	0	0	0	0	1331	Bacteria	Proteobacteria	Gammaproteobacteria	Burkholderiales	Comamonadaceae	Delftia	Deep seawater, mangrove soil, lettuce endorhiza	Real
GTGTCAGCCGCCGCGGTAATACGTAGGGTGCGAGCGTTAATCGGAATTACTGGGCGTAAAGCGTGCGCAGGCGGTTATGTAAGACAGATGTGAAATCCCCGGGCTCAACCTGGGAACTGCATTTGTGACTGCATGGCTAGAGTACGGTAGAGGGGGATGGAATTCCGCGTGTAGCAGTGAAATGCGTAGATATGCGGAGGAACACCGATGGCGAAGGCAATCCCCTGGACCTGTACTGACGCTCATGCACGAAAGCGTGGGGAGCAAACAGGATTAGATACCCTGGTAGTCCACGCCCTAAACGATGTCAACTGGTTGTTGGGAATTAGTTTTCTCAGTAACGAAGCTAACGCGTGAAGTTGACCGCCTGGGGAGTACGGCCGCAAGGTTGAAACTCAA…	0	0	0	0	0	0	1173	0	0	0	0	1173	Bacteria	Proteobacteria	Gammaproteobacteria	Burkholderiales	Comamonadaceae	Delftia	Deep seawater, mangrove soil, drinking water	Real
GTGTCAGCCGCCGCGGTAATACGTAGGGTGCGAGCGTTAATCGGAATTACTGGGCGTAAAGCGTGCGCAGGCGGTTATGTAAGACAGATGTGAAATCCCCGGGCTCAACCTGGGAACTGCATTTGTGACTGCATGGCTAGAGTACGGTAGAGGGGGATGGAATTCCGCGTGTAGCAGTGAAATGCGTAGATATGCGGAGGAACACCGATGGCGAAGGCAATCCCCTGGACCTGTACTGACGCTCATGCACGAAAGCGTGGGGAGCAAACAGGATTAGATACCCTGGTAGTCCACGCCCTAAACGATGTCAACTGGTTGTTGGGAATTAGTTTTCTCAGTAACGAAGCTAACGCGTGAAGTTGACCGCCTGGGGAGTACGGCCGCAAGGTTGAAACTCAA…	0	0	0	0	0	0	1158	0	0	0	0	1158	Bacteria	Proteobacteria	Gammaproteobacteria	Burkholderiales	Comamonadaceae	Delftia	Deep seawater, mangrove soil, tomato rhizosphere	Real
GTGTCAGCAGCCGCGGTAATACGTAGGGTGCGAGCGTTAATCGGAATTACTGGGCGTAAAGCGTGCGCAGGCGGTTATGTAAGACAGATGTGAAATCCCCGGGCTCAACCTGGGAACTGCATTTGTGACTGCATGGCTAGAGTACGGTAGAGGGGGATGGAATTCCGCGTGTAGCAGTGAAATGCGTAGATATGCGGAGGAACACCGATGGCGAAGGCAATCCCCTGGACCTGTACTGACGCTCATGCACGAAAGCGTGGGGAGCAAACAGGATTAGATACCCTGGTAGTCCACGCCCTAAACGATGTCAACTGGTTGTTGGGAATTAGTTTTCTCAGTAACGAAGCTAACGCGTGAAGTTGACCGCCTGGGGAGTACGGCCGCAAGGTTGAAACTCAA…	0	0	0	0	0	0	1110	0	0	0	0	1110	Bacteria	Proteobacteria	Gammaproteobacteria	Burkholderiales	Comamonadaceae	Delftia	Gastrointestinal specimens, drinking water, deteriorated stone, Jiaozhou Bay marine sediment	Real
GTGTCAGCAGCCGCGGTAATACGTAGGGTGCGAGCGTTAATCGGAATTACTGGGCGTAAAGCGTGCGCAGGCGGTTATGTAAGACAGATGTGAAATCCCCGGGCTCAACCTGGGAACTGCATTTGTGACTGCATGGCTAGAGTACGGTAGAGGGGGATGGAATTCCGCGTGTAGCAGTGAAATGCGTAGATATGCGGAGGAACACCGATGGCGAAGGCAATCCCCTGGACCTGTACTGACGCTCATGCACGAAAGCGTGGGGAGCAAACAGGATTAGATACCCTGGTAGTCCACGCCCTAAACGATGTCAACTGGTTGTTGGGAATTAGTTTTCTCAGTAACGAAGCTAACGCGTGAAGTTGACCGCCTGGGGAGTACGGCCGCAAGGTTGAAACTCAA…	0	0	0	0	0	0	1107	0	0	0	0	1107	Bacteria	Proteobacteria	Gammaproteobacteria	Burkholderiales	Comamonadaceae	Delftia	Gastrointestinal specimens, tomato rhizosphere, soil, pharmaceutical waste water	Real
GTGTCAGCAGCCGCGGTAATACGTAGGGTGCGAGCGTTAATCGGAATTACTGGGCGTAAAGCGTGCGCAGGCGGTTATGTAAGACAGATGTGAAATCCCCGGGCTCAACCTGGGAACTGCATTTGTGACTGCATGGCTAGAGTACGGTAGAGGGGGATGGAATTCCGCGTGTAGCAGTGAAATGCGTAGATATGCGGAGGAACACCGATGGCGAAGGCAATCCCCTGGACCTGTACTGACGCTCATGCACGAAAGCGTGGGGAGCAAACAGGATTAGATACCCTGGTAGTCCACGCCCTAAACGATGTCAACTGGTTGTTGGGAATTAGTTTTCTCAGTAACGAAGCTAACGCGTGAAGTTGACCGCCTGGGGAGTACGGCCGCAAGGTTGAAACTCAA…	0	0	0	0	0	0	1058	0	0	0	0	1058	Bacteria	Proteobacteria	Gammaproteobacteria	Burkholderiales	Comamonadaceae	Delftia	Gastrointestinal specimens, drinking water, deteriorated stone, Jiaozhou Bay marine sediment	Real
GTGCCAGCCGCCGCGGTAATACGTAGGGTGCGAGCGTTAATCGGAATTACTGGGCGTAAAGCGTGCGCAGGCGGTTATGTAAGACAGATGTGAAATCCCCGGGCTCAACCTGGGAACTGCATTTGTGACTGCATGGCTAGAGTACGGTAGAGGGGGATGGAATTCCGCGTGTAGCAGTGAAATGCGTAGATATGCGGAGGAACACCGATGGCGAAGGCAATCCCCTGGACCTGTACTGACGCTCATGCACGAAAGCGTGGGGAGCAAACAGGATTAGATACCCTGGTAGTCCACGCCCTAAACGATGTCAACTGGTTGTTGGGAATTAGTTTTCTCAGTAACGAAGCTAACGCGTGAAGTTGACCGCCTGGGGAGTACGGCCGCAAGGTTGAAACTCAA…	0	0	0	0	0	0	1045	0	0	0	0	1045	Bacteria	Proteobacteria	Gammaproteobacteria	Burkholderiales	Comamonadaceae	Delftia	Deep seawater, mangrove soil, lettuce endorhiza	Real
GTGCCAGCCGCCGCGGTAATACGTAGGGTGCGAGCGTTAATCGGAATTACTGGGCGTAAAGCGTGCGCAGGCGGTTATGTAAGACAGATGTGAAATCCCCGGGCTCAACCTGGGAACTGCATTTGTGACTGCATGGCTAGAGTACGGTAGAGGGGGATGGAATTCCGCGTGTAGCAGTGAAATGCGTAGATATGCGGAGGAACACCGATGGCGAAGGCAATCCCCTGGACCTGTACTGACGCTCATGCACGAAAGCGTGGGGAGCAAACAGGATTAGATACCCTGGTAGTCCACGCCCTAAACGATGTCAACTGGTTGTTGGGAATTAGTTTTCTCAGTAACGAAGCTAACGCGTGAAGTTGACCGCCTGGGGAGTACGGCCGCAAGGTTGAAACTCAA…	0	0	0	0	0	0	1028	0	0	0	0	1028	Bacteria	Proteobacteria	Gammaproteobacteria	Burkholderiales	Comamonadaceae	Delftia	Deep seawater, mangrove soil, drinking water	Real
GTGTCAGCAGCCGCGGTAATACGTAGGGTGCGAGCGTTAATCGGAATTACTGGGCGTAAAGCGTGCGCAGGCGGTTATGTAAGACAGATGTGAAATCCCCGGGCTCAACCTGGGAACTGCATTTGTGACTGCATGGCTAGAGTACGGTAGAGGGGGATGGAATTCCGCGTGTAGCAGTGAAATGCGTAGATATGCGGAGGAACACCGATGGCGAAGGCAATCCCCTGGACCTGTACTGACGCTCATGCACGAAAGCGTGGGGAGCAAACAGGATTAGATACCCTGGTAGTCCACGCCCTAAACGATGTCAACTGGTTGTTGGGAATTAGTTTTCTCAGTAACGAAGCTAACGCGTGAAGTTGACCGCCTGGGGAGTACGGCCGCAAGGTTGAAACTTAA…	0	0	0	0	0	0	1018	0	0	0	0	1018	Bacteria	Proteobacteria	Gammaproteobacteria	Burkholderiales	Comamonadaceae	Delftia	Autopsied MS patient 9 cerebral wm, methane hydrate sediment, drinking water, deteriorated stone	Real
GTGTCAGCAGCCGCGGTAATACGTAGGGTGCGAGCGTTAATCGGAATTACTGGGCGTAAAGCGTGCGCAGGCGGTTATGTAAGACAGATGTGAAATCCCCGGGCTCAACCTGGGAACTGCATTTGTGACTGCATGGCTAGAGTACGGTAGAGGGGGATGGAATTCCGCGTGTAGCAGTGAAATGCGTAGATATGCGGAGGAACACCGATGGCGAAGGCAATCCCCTGGACCTGTACTGACGCTCATGCACGAAAGCGTGGGGAGCAAACAGGATTAGATACCCTGGTAGTCCACGCCCTAAACGATGTCAACTGGTTGTTGGGAATTAGTTTTCTCAGTAACGAAGCTAACGCGTGAAGTTGACCGCCTGGGGAGTACGGCCGCAAGGTTGAAACTCAA…	0	0	0	0	0	0	1003	0	0	0	0	1003	Bacteria	Proteobacteria	Gammaproteobacteria	Burkholderiales	Comamonadaceae	Delftia	Gastrointestinal specimens, tomato rhizosphere, soil, leaf	Real
GTGCCAGCAGCCGCGGTAATACGTAGGGTGCGAGCGTTAATCGGAATTACTGGGCGTAAAGCGTGCGCAGGCGGTTATGTAAGACAGATGTGAAATCCCCGGGCTCAACCTGGGAACTGCATTTGTGACTGCATGGCTAGAGTACGGTAGAGGGGGATGGAATTCCGCGTGTAGCAGTGAAATGCGTAGATATGCGGAGGAACACCGATGGCGAAGGCAATCCCCTGGACCTGTACTGACGCTCATGCACGAAAGCGTGGGGAGCAAACAGGATTAGATACCCTGGTAGTCCACGCCCTAAACGATGTCAACTGGTTGTTGGGAATTAGTTTTCTCAGTAACGAAGCTAACGCGTGAAGTTGACCGCCTGGGGAGTACGGCCGCAAGGTTGAAACTTAA…	0	0	0	0	0	0	946	0	0	0	0	946	Bacteria	Proteobacteria	Gammaproteobacteria	Burkholderiales	Comamonadaceae	Delftia	Autopsied MS patient 9 cerebral wm, methane hydrate sediment, drinking water, deteriorated stone	Real
GTGCCAGCAGCCGCGGTAATACGTAGGGTGCGAGCGTTAATCGGAATTACTGGGCGTAAAGCGTGCGCAGGCGGTTATGTAAGACAGATGTGAAATCCCCGGGCTCAACCTGGGAACTGCATTTGTGACTGCATGGCTAGAGTACGGTAGAGGGGGATGGAATTCCGCGTGTAGCAGTGAAATGCGTAGATATGCGGAGGAACACCGATGGCGAAGGCAATCCCCTGGACCTGTACTGACGCTCATGCACGAAAGCGTGGGGAGCAAACAGGATTAGATACCCTGGTAGTCCACGCCCTAAACGATGTCAACTGGTTGTTGGGAATTAGTTTTCTCAGTAACGAAGCTAACGCGTGAAGTTGACCGCCTGGGGAGTACGGCCGCAAGGTTGAAACTCAA…	0	0	0	0	0	0	918	0	0	0	0	918	Bacteria	Proteobacteria	Gammaproteobacteria	Burkholderiales	Comamonadaceae	Delftia	Gastrointestinal specimens, drinking water, deteriorated stone, Jiaozhou Bay marine sediment	Real
GTGCCAGCAGCCGCGGTAATACGTAGGGTGCGAGCGTTAATCGGAATTACTGGGCGTAAAGCGTGCGCAGGCGGTTATGTAAGACAGATGTGAAATCCCCGGGCTCAACCTGGGAACTGCATTTGTGACTGCATGGCTAGAGTACGGTAGAGGGGGATGGAATTCCGCGTGTAGCAGTGAAATGCGTAGATATGCGGAGGAACACCGATGGCGAAGGCAATCCCCTGGACCTGTACTGACGCTCATGCACGAAAGCGTGGGGAGCAAACAGGATTAGATACCCTGGTAGTCCACGCCCTAAACGATGTCAACTGGTTGTTGGGAATTAGTTTTCTCAGTAACGAAGCTAACGCGTGAAGTTGACCGCCTGGGGAGTACGGCCGCAAGGTTGAAACTCAA…	0	0	0	0	0	0	901	0	0	0	0	901	Bacteria	Proteobacteria	Gammaproteobacteria	Burkholderiales	Comamonadaceae	Delftia	Theonella spp., gastrointestinal specimens, drinking water, deteriorated stone	Real
GTGCCAGCAGCCGCGGTAATACGTAGGGTGCGAGCGTTAATCGGAATTACTGGGCGTAAAGCGTGCGCAGGCGGTTATGTAAGACAGATGTGAAATCCCCGGGCTCAACCTGGGAACTGCATTTGTGACTGCATGGCTAGAGTACGGTAGAGGGGGATGGAATTCCGCGTGTAGCAGTGAAATGCGTAGATATGCGGAGGAACACCGATGGCGAAGGCAATCCCCTGGACCTGTACTGACGCTCATGCACGAAAGCGTGGGGAGCAAACAGGATTAGATACCCTGGTAGTCCACGCCCTAAACGATGTCAACTGGTTGTTGGGAATTAGTTTTCTCAGTAACGAAGCTAACGCGTGAAGTTGACCGCCTGGGGAGTACGGCCGCAAGGTTGAAACTCAA…	0	0	0	0	0	0	858	0	0	0	0	858	Bacteria	Proteobacteria	Gammaproteobacteria	Burkholderiales	Comamonadaceae	Delftia	Gastrointestinal specimens, tomato rhizosphere, soil, pharmaceutical waste water	Real
GTGTCAGCAGCCGCGGTAATACGTAGGGTGCGAGCGTTAATCGGAATTACTGGGCGTAAAGCGTGCGCAGGCGGTTATGTAAGACAGATGTGAAATCCCCGGGCTCAACCTGGGAACTGCATTTGTGACTGCATGGCTAGAGTACGGTAGAGGGGGATGGAATTCCGCGTGTAGCAGTGAAATGCGTAGATATGCGGAGGAACACCGATGGCGAAGGCAATCCCCTGGACCTGTACTGACGCTCATGCACGAAAGCGTGGGGAGCAAACAGGATTAGATACCCTGGTAGTCCACGCCCTAAACGATGTCAACTGGTTGTTGGGAATTAGTTTTCTCAGTAACGAAGCTAACGCGTGAAGTTGACCGCCTGGGGAGTACGGCCGCAAGGTTGAAACTTAA…	0	0	0	0	0	0	852	0	0	0	0	852	Bacteria	Proteobacteria	Gammaproteobacteria	Burkholderiales	Comamonadaceae	Delftia	Autopsied MS patient 9 cerebral wm, methane hydrate sediment, drinking water, deteriorated stone	Real
GTGCCAGCCGCCGCGGTAATACGTAGGGTGCGAGCGTTAATCGGAATTACTGGGCGTAAAGCGTGCGCAGGCGGTTATGTAAGACAGATGTGAAATCCCCGGGCTCAACCTGGGAACTGCATTTGTGACTGCATGGCTAGAGTACGGTAGAGGGGGATGGAATTCCGCGTGTAGCAGTGAAATGCGTAGATATGCGGAGGAACACCGATGGCGAAGGCAATCCCCTGGACCTGTACTGACGCTCATGCACGAAAGCGTGGGGAGCAAACAGGATTAGATACCCTGGTAGTCCACGCCCTAAACGATGTCAACTGGTTGTTGGGAATTAGTTTTCTCAGTAACGAAGCTAACGCGTGAAGTTGACCGCCTGGGGAGTACGGCCGCAAGGTTGAAACTCAA…	0	0	0	0	0	0	851	0	0	0	0	851	Bacteria	Proteobacteria	Gammaproteobacteria	Burkholderiales	Comamonadaceae	Delftia	Deep seawater, mangrove soil, tomato rhizosphere	Real
GTGTCAGCCGCCGCGGTAATACGTAGGGTGCGAGCGTTAATCGGAATTACTGGGCGTAAAGCGTGCGCAGGCGGTTATGTAAGACAGATGTGAAATCCCCGGGCTCAACCTGGGAACTGCATTTGTGACTGCATGGCTAGAGTACGGTAGAGGGGGATGGAATTCCGCGTGTAGCAGTGAAATGCGTAGATATGCGGAGGAACACCGATGGCGAAGGCAATCCCCTGGACCTGTACTGACGCTCATGCACGAAAGCGTGGGGAGCAAACAGGATTAGATACCCTGGTAGTCCACGCCCTAAACGATGTCAACTGGTTGTTGGGAATTAGTTTTCTCAGTAACGAAGCTAACGCGTGAAGTTGACCGCCTGGGGAGTACGGCCGCAAGGTTGAAACTCAA…	0	0	0	0	0	0	838	0	0	0	0	838	Bacteria	Proteobacteria	Gammaproteobacteria	Burkholderiales	Comamonadaceae	Delftia	Theonella spp., deep seawater, mangrove soil	Real
GTGTCAGCAGCCGCGGTAATACGTAGGGTGCGAGCGTTAATCGGAATTACTGGGCGTAAAGCGTGCGCAGGCGGTTATGTAAGACAGATGTGAAATCCCCGGGCTCAACCTGGGAACTGCATTTGTGACTGCATGGCTAGAGTACGGTAGAGGGGGATGGAATTCCGCGTGTAGCAGTGAAATGCGTAGATATGCGGAGGAACACCGATGGCGAAGGCAATCCCCTGGACCTGTACTGACGCTCATGCACGAAAGCGTGGGGAGCAAACAGGATTAGATACCCTGGTAGTCCACGCCCTAAACGATGTCAACTGGTTGTTGGGAATTAGTTTTCTCAGTAACGAAGCTAACGCGTGAAGTTGACCGCCTGGGGAGTACGGCCGCAAGGTTGAAACTTAA…	0	0	0	0	0	0	802	0	0	0	0	802	Bacteria	Proteobacteria	Gammaproteobacteria	Burkholderiales	Comamonadaceae	Delftia	Autopsied MS patient 9 cerebral wm, methane hydrate sediment, tomato rhizosphere, soil	Real
GTGTCAGCCGCCGCGGTAATACGTAGGGTGCGAGCGTTAATCGGAATTACTGGGCGTAAAGCGTGCGCAGGCGGTTATGTAAGACAGATGTGAAATCCCCGGGCTCAACCTGGGAACTGCATTTGTGACTGCATGGCTAGAGTACGGTAGAGGGGGATGGAATTCCGCGTGTAGCAGTGAAATGCGTAGATATGCGGAGGAACACCGATGGCGAAGGCAATCCCCTGGACCTGTACTGACGCTCATGCACGAAAGCGTGGGGAGCAAACAGGATTAGATACCCTGGTAGTCCACGCCCTAAACGATGTCAACTGGTTGTTGGGAATTAGTTTTCTCAGTAACGAAGCTAACGCGTGAAGTTGACCGCCTGGGGAGTACGGCCGCAAGGTTGAAACTCAA…	0	0	0	0	0	0	798	0	0	0	0	798	Bacteria	Proteobacteria	Gammaproteobacteria	Burkholderiales	Comamonadaceae	Delftia	Deep seawater, gastrointestinal specimens, mangrove soil,	Real
GTGTCAGCCGCCGCGGTAATACGTAGGGTGCGAGCGTTAATCGGAATTACTGGGCGTAAAGCGTGCGCAGGCGGTTATGTAAGACAGATGTGAAATCCCCGGGCTCAACCTGGGAACTGCATTTGTGACTGCATGGCTAGAGTACGGTAGAGGGGGATGGAATTCCGCGTGTAGCAGTGAAATGCGTAGATATGCGGAGGAACACCGATGGCGAAGGCAATCCCCTGGACCTGTACTGACGCTCATGCACGAAAGCGTGGGGAGCAAACAGGATTAGATACCCTGGTAGTCCACGCCCTAAACGATGTCAACTGGTTGTTGGGAATTAGTTTTCTCAGTAACGAAGCTAACGCGTGAAGTTGACCGCCTGGGGAGTACGGCCGCAAGGTTGAAACTCAA…	0	0	0	0	0	0	784	0	0	0	0	784	Bacteria	Proteobacteria	Gammaproteobacteria	Burkholderiales	Comamonadaceae	Delftia	Deep seawater, mangrove soil, gastrointestinal specimens	Real
GTGTCAGCCGCCGCGGTAATACGTAGGGTGCGAGCGTTAATCGGAATTACTGGGCGTAAAGCGTGCGCAGGCGGTTATGTAAGACAGATGTGAAATCCCCGGGCTCAACCTGGGAACTGCATTTGTGACTGCATGGCTAGAGTACGGTAGAGGGGGATGGAATTCCGCGTGTAGCAGTGAAATGCGTAGATATGCGGAGGAACACCGATGGCGAAGGCAATCCCCTGGACCTGTACTGACGCTCATGCACGAAAGCGTGGGGAGCAAACAGGATTAGATACCCTGGTAGTCCACGCCCTAAACGATGTCAACTGGTTGTTGGGAATTAGTTTTCTCAGTAACGAAGCTAACGCGTGAAGTTGACCGCCTGGGGAGTACGGCCGCAAGGTTGAAACTTAA…	0	0	0	0	0	0	776	0	0	0	0	776	Bacteria	Proteobacteria	Gammaproteobacteria	Burkholderiales	Comamonadaceae	Delftia	Deep seawater, Autopsied MS patient 9 cerebral wm, methane hydrate sediment	Real
GTGCCAGCCGCCGCGGTAATACGTAGGGTGCGAGCGTTAATCGGAATTACTGGGCGTAAAGCGTGCGCAGGCGGTTATGTAAGACAGATGTGAAATCCCCGGGCTCAACCTGGGAACTGCATTTGTGACTGCATGGCTAGAGTACGGTAGAGGGGGATGGAATTCCGCGTGTAGCAGTGAAATGCGTAGATATGCGGAGGAACACCGATGGCGAAGGCAATCCCCTGGACCTGTACTGACGCTCATGCACGAAAGCGTGGGGAGCAAACAGGATTAGATACCCTGGTAGTCCACGCCCTAAACGATGTCAACTGGTTGTTGGGAATTAGTTTTCTCAGTAACGAAGCTAACGCGTGAAGTTGACCGCCTGGGGAGTACGGCCGCAAGGTTGAAACTTAA…	0	0	0	0	0	0	700	0	0	0	0	700	Bacteria	Proteobacteria	Gammaproteobacteria	Burkholderiales	Comamonadaceae	Delftia	Autopsied MS patient 9 cerebral wm, deep seawater, methane hydrate sediment	Real
GTGCCAGCAGCCGCGGTAATACGTAGGGTGCGAGCGTTAATCGGAATTACTGGGCGTAAAGCGTGCGCAGGCGGTTATGTAAGACAGATGTGAAATCCCCGGGCTCAACCTGGGAACTGCATTTGTGACTGCATGGCTAGAGTACGGTAGAGGGGGATGGAATTCCGCGTGTAGCAGTGAAATGCGTAGATATGCGGAGGAACACCGATGGCGAAGGCAATCCCCTGGACCTGTACTGACGCTCATGCACGAAAGCGTGGGGAGCAAACAGGATTAGATACCCTGGTAGTCCACGCCCTAAACGATGTCAACTGGTTGTTGGGAATTAGTTTTCTCAGTAACGAAGCTAACGCGTGAAGTTGACCGCCTGGGGAGTACGGCCGCAAGGTTGAAACTTAA…	0	0	0	0	0	0	656	0	0	0	0	656	Bacteria	Proteobacteria	Gammaproteobacteria	Burkholderiales	Comamonadaceae	Delftia	Autopsied MS patient 9 cerebral wm, methane hydrate sediment, drinking water, deteriorated stone	Real
GTGCCAGCAGCCGCGGTAATACGTAGGGTGCGAGCGTTAATCGGAATTACTGGGCGTAAAGCGTGCGCAGGCGGTTATGTAAGACAGATGTGAAATCCCCGGGCTCAACCTGGGAACTGCATTTGTGACTGCATGGCTAGAGTACGGTAGAGGGGGATGGAATTCCGCGTGTAGCAGTGAAATGCGTAGATATGCGGAGGAACACCGATGGCGAAGGCAATCCCCTGGACCTGTACTGACGCTCATGCACGAAAGCGTGGGGAGCAAACAGGATTAGATACCCTGGTAGTCCACGCCCTAAACGATGTCAACTGGTTGTTGGGAATTAGTTTTCTCAGTAACGAAGCTAACGCGTGAAGTTGACCGCCTGGGGAGTACGGCCGCAAGGTTGAAACTTAA…	0	0	0	0	0	0	649	0	0	0	0	649	Bacteria	Proteobacteria	Gammaproteobacteria	Burkholderiales	Comamonadaceae	Delftia	Autopsied MS patient 9 cerebral wm, methane hydrate sediment, tomato rhizosphere, soil	Real
GTGTCAGCCGCCGCGGTAATACGTAGGGTGCGAGCGTTAATCGGAATTACTGGGCGTAAAGCGTGCGCAGGCGGTTATGTAAGACAGATGTGAAATCCCCGGGCTCAACCTGGGAACTGCATTTGTGACTGCATGGCTAGAGTACGGTAGAGGGGGATGGAATTCCGCGTGTAGCAGTGAAATGCGTAGATATGCGGAGGAACACCGATGGCGAAGGCAATCCCCTGGACCTGTACTGACGCTCATGCACGAAAGCGTGGGGAGCAAACAGGATTAGATACCCTGGTAGTCCACGCCCTAAACGATGTCAACTGGTTGTTGGGAATTAGTTTTCTCAGTAACGAAGCTAACGCGTGAAGTTGACCGCCTGGGGAGTACGGCCGCAAGGTTGAAACTTAA…	0	0	0	0	0	0	600	0	0	0	0	600	Bacteria	Proteobacteria	Gammaproteobacteria	Burkholderiales	Comamonadaceae	Delftia	Deep seawater, Autopsied MS patient 9 cerebral wm, methane hydrate sediment	Real
GTGTCAGCCGCCGCGGTAATACGTAGGGTGCGAGCGTTAATCGGAATTACTGGGCGTAAAGCGTGCGCAGGCGGTTATGTAAGACAGATGTGAAATCCCCGGGCTCAACCTGGGAACTGCATTTGTGACTGCATGGCTAGAGTACGGTAGAGGGGGATGGAATTCCGCGTGTAGCAGTGAAATGCGTAGATATGCGGAGGAACACCGATGGCGAAGGCAATCCCCTGGACCTGTACTGACGCTCATGCACGAAAGCGTGGGGAGCAAACAGGATTAGATACCCTGGTAGTCCACGCCCTAAACGATGTCAACTGGTTGTTGGGAATTAGTTTTCTCAGTAACGAAGCTAACGCGTGAAGTTGACCGCCTGGGGAGTACGGCCGCAAGGTTGAAACTTAA…	0	0	0	0	0	0	570	0	0	0	0	570	Bacteria	Proteobacteria	Gammaproteobacteria	Burkholderiales	Comamonadaceae	Delftia	Deep seawater, Autopsied MS patient 9 cerebral wm, methane hydrate sediment	Real
GTGTCAGCAGCCGCGGTAATACGTAGGGTGTGAGCGTTAATCGGAATTACTGGGCGTAAAGCGTGCGCAGGCGGTTATGTAAGACAGATGTGAAATCCCCGGGCTCAACCTGGGAACTGCATTTGTGACTGCATGGCTAGAGTACGGTAGAGGGGGATGGAATTCCGCGTGTAGCAGTGAAATGCGTAGATATGCGGAGGAACACCGATGGCGAAGGCAATCCCCTGGACCTGTACTGACGCTCATGCACGAAAGCGTGGGGAGCAAACAGGATTAGATACCCTGGTAGTCCACGCCCTAAACGATGTCAACTGGTTGTTGGGAATTAGTTTTCTCAGTAACGAAGCTAACGCGTGAAGTTGACCGCCTGGGGAGTACGGCCGCAAGGTTGAAACTCAA…	0	0	0	0	0	0	114	0	0	0	0	114	Bacteria	Proteobacteria	Gammaproteobacteria	Burkholderiales	Comamonadaceae	Delftia	surface water (Reelfoot Lake, TN, USA), drinking water, deteriorated stone	Real
GTGCCAGCAGCCGCGGTAATACGTAGGGTGTGAGCGTTAATCGGAATTACTGGGCGTAAAGCGTGCGCAGGCGGTTATGTAAGACAGATGTGAAATCCCCGGGCTCAACCTGGGAACTGCATTTGTGACTGCATGGCTAGAGTACGGTAGAGGGGGATGGAATTCCGCGTGTAGCAGTGAAATGCGTAGATATGCGGAGGAACACCGATGGCGAAGGCAATCCCCTGGACCTGTACTGACGCTCATGCACGAAAGCGTGGGGAGCAAACAGGATTAGATACCCTGGTAGTCCACGCCCTAAACGATGTCAACTGGTTGTTGGGAATTAGTTTTCTCAGTAACGAAGCTAACGCGTGAAGTTGACCGCCTGGGGAGTACGGCCGCAAGGTTGAAACTCAA…	0	0	0	0	0	0	111	0	0	0	0	111	Bacteria	Proteobacteria	Gammaproteobacteria	Burkholderiales	Comamonadaceae	Delftia	surface water (Reelfoot Lake, TN, USA), tomato rhizosphere, soil, pharmeceutical wastewater	Real
GTGCCAGCAGCCGCGGTAATACGTAGGGTGTGAGCGTTAATCGGAATTACTGGGCGTAAAGCGTGCGCAGGCGGTTATGTAAGACAGATGTGAAATCCCCGGGCTCAACCTGGGAACTGCATTTGTGACTGCATGGCTAGAGTACGGTAGAGGGGGATGGAATTCCGCGTGTAGCAGTGAAATGCGTAGATATGCGGAGGAACACCGATGGCGAAGGCAATCCCCTGGACCTGTACTGACGCTCATGCACGAAAGCGTGGGGAGCAAACAGGATTAGATACCCTGGTAGTCCACGCCCTAAACGATGTCAACTGGTTGTTGGGAATTAGTTTTCTCAGTAACGAAGCTAACGCGTGAAGTTGACCGCCTGGGGAGTACGGCCGCAAGGTTGAAACTCAA…	0	0	0	0	0	0	97	0	0	0	0	97	Bacteria	Proteobacteria	Gammaproteobacteria	Burkholderiales	Comamonadaceae	Delftia	surface water (Reelfoot Lake, TN, USA), drinking water, deteriorated stone	Real
GTGCCAGCAGCCGCGGTAATACGTAGGGTGTGAGCGTTAATCGGAATTACTGGGCGTAAAGCGTGCGCAGGCGGTTATGTAAGACAGATGTGAAATCCCCGGGCTCAACCTGGGAACTGCATTTGTGACTGCATGGCTAGAGTACGGTAGAGGGGGATGGAATTCCGCGTGTAGCAGTGAAATGCGTAGATATGCGGAGGAACACCGATGGCGAAGGCAATCCCCTGGACCTGTACTGACGCTCATGCACGAAAGCGTGGGGAGCAAACAGGATTAGATACCCTGGTAGTCCACGCCCTAAACGATGTCAACTGGTTGTTGGGAATTAGTTTTCTCAGTAACGAAGCTAACGCGTGAAGTTGACCGCCTGGGGAGTACGGCCGCAAGGTTGAAACTCAA…	0	0	0	0	0	0	90	0	0	0	0	90	Bacteria	Proteobacteria	Gammaproteobacteria	Burkholderiales	Comamonadaceae	Delftia	surface water (Reelfoot Lake, TN, USA), tomato rhizosphere, soil, pharmeceutical wastewater	Real
GTGTCAGCCGCCGCGGTAATACGTAGGGTGTGAGCGTTAATCGGAATTACTGGGCGTAAAGCGTGCGCAGGCGGTTATGTAAGACAGATGTGAAATCCCCGGGCTCAACCTGGGAACTGCATTTGTGACTGCATGGCTAGAGTACGGTAGAGGGGGATGGAATTCCGCGTGTAGCAGTGAAATGCGTAGATATGCGGAGGAACACCGATGGCGAAGGCAATCCCCTGGACCTGTACTGACGCTCATGCACGAAAGCGTGGGGAGCAAACAGGATTAGATACCCTGGTAGTCCACGCCCTAAACGATGTCAACTGGTTGTTGGGAATTAGTTTTCTCAGTAACGAAGCTAACGCGTGAAGTTGACCGCCTGGGGAGTACGGCCGCAAGGTTGAAACTCAA…	0	0	0	0	0	0	89	0	0	0	0	89	Bacteria	Proteobacteria	Gammaproteobacteria	Burkholderiales	Comamonadaceae	Delftia	Deep seawater, surface water (Reelfoot Lake, TN, USA), mangrove soil	Real
GTGTCAGCAGCCGCGGTAATACGTAGGGTGTGAGCGTTAATCGGAATTACTGGGCGTAAAGCGTGCGCAGGCGGTTATGTAAGACAGATGTGAAATCCCCGGGCTCAACCTGGGAACTGCATTTGTGACTGCATGGCTAGAGTACGGTAGAGGGGGATGGAATTCCGCGTGTAGCAGTGAAATGCGTAGATATGCGGAGGAACACCGATGGCGAAGGCAATCCCCTGGACCTGTACTGACGCTCATGCACGAAAGCGTGGGGAGCAAACAGGATTAGATACCCTGGTAGTCCACGCCCTAAACGATGTCAACTGGTTGTTGGGAATTAGTTTTCTCAGTAACGAAGCTAACGCGTGAAGTTGACCGCCTGGGGAGTACGGCCGCAAGGTTGAAACTCAA…	0	0	0	0	0	0	89	0	0	0	0	89	Bacteria	Proteobacteria	Gammaproteobacteria	Burkholderiales	Comamonadaceae	Delftia	surface water (Reelfoot Lake, TN, USA), tomato rhizosphere, soil, pharmeceutical wastewater	Real
GTGTCAGCAGCCGCGGTAATACGTAGGGTGTGAGCGTTAATCGGAATTACTGGGCGTAAAGCGTGCGCAGGCGGTTATGTAAGACAGATGTGAAATCCCCGGGCTCAACCTGGGAACTGCATTTGTGACTGCATGGCTAGAGTACGGTAGAGGGGGATGGAATTCCGCGTGTAGCAGTGAAATGCGTAGATATGCGGAGGAACACCGATGGCGAAGGCAATCCCCTGGACCTGTACTGACGCTCATGCACGAAAGCGTGGGGAGCAAACAGGATTAGATACCCTGGTAGTCCACGCCCTAAACGATGTCAACTGGTTGTTGGGAATTAGTTTTCTCAGTAACGAAGCTAACGCGTGAAGTTGACCGCCTGGGGAGTACGGCCGCAAGGTTGAAACTCAA…	0	0	0	0	0	0	86	0	0	0	0	86	Bacteria	Proteobacteria	Gammaproteobacteria	Burkholderiales	Comamonadaceae	Delftia	surface water (Reelfoot Lake, TN, USA), drinking water, deteriorated stone	Real
GTGTCAGCCGCCGCGGTAATACGTAGGGTGTGAGCGTTAATCGGAATTACTGGGCGTAAAGCGTGCGCAGGCGGTTATGTAAGACAGATGTGAAATCCCCGGGCTCAACCTGGGAACTGCATTTGTGACTGCATGGCTAGAGTACGGTAGAGGGGGATGGAATTCCGCGTGTAGCAGTGAAATGCGTAGATATGCGGAGGAACACCGATGGCGAAGGCAATCCCCTGGACCTGTACTGACGCTCATGCACGAAAGCGTGGGGAGCAAACAGGATTAGATACCCTGGTAGTCCACGCCCTAAACGATGTCAACTGGTTGTTGGGAATTAGTTTTCTCAGTAACGAAGCTAACGCGTGAAGTTGACCGCCTGGGGAGTACGGCCGCAAGGTTGAAACTCAA…	0	0	0	0	0	0	85	0	0	0	0	85	Bacteria	Proteobacteria	Gammaproteobacteria	Burkholderiales	Comamonadaceae	Delftia	Deep seawater, surface water (Reelfoot Lake, TN, USA), mangrove soil	Real
GTGTCAGCAGCCGCGGTAATACGTAGGGTGTGAGCGTTAATCGGAATTACTGGGCGTAAAGCGTGCGCAGGCGGTTATGTAAGACAGATGTGAAATCCCCGGGCTCAACCTGGGAACTGCATTTGTGACTGCATGGCTAGAGTACGGTAGAGGGGGATGGAATTCCGCGTGTAGCAGTGAAATGCGTAGATATGCGGAGGAACACCGATGGCGAAGGCAATCCCCTGGACCTGTACTGACGCTCATGCACGAAAGCGTGGGGAGCAAACAGGATTAGATACCCTGGTAGTCCACGCCCTAAACGATGTCAACTGGTTGTTGGGAATTAGTTTTCTCAGTAACGAAGCTAACGCGTGAAGTTGACCGCCTGGGGAGTACGGCCGCAAGGTTGAAACTCAA…	0	0	0	0	0	0	82	0	0	0	0	82	Bacteria	Proteobacteria	Gammaproteobacteria	Burkholderiales	Comamonadaceae	Delftia	surface water (Reelfoot Lake, TN, USA), tomato rhizosphere, soil, pharmeceutical wastewater	Real
GTGTCAGCCGCCGCGGTAATACGTAGGGTGTGAGCGTTAATCGGAATTACTGGGCGTAAAGCGTGCGCAGGCGGTTATGTAAGACAGATGTGAAATCCCCGGGCTCAACCTGGGAACTGCATTTGTGACTGCATGGCTAGAGTACGGTAGAGGGGGATGGAATTCCGCGTGTAGCAGTGAAATGCGTAGATATGCGGAGGAACACCGATGGCGAAGGCAATCCCCTGGACCTGTACTGACGCTCATGCACGAAAGCGTGGGGAGCAAACAGGATTAGATACCCTGGTAGTCCACGCCCTAAACGATGTCAACTGGTTGTTGGGAATTAGTTTTCTCAGTAACGAAGCTAACGCGTGAAGTTGACCGCCTGGGGAGTACGGCCGCAAGGTTGAAACTCAA…	0	0	0	0	0	0	73	0	0	0	0	73	Bacteria	Proteobacteria	Gammaproteobacteria	Burkholderiales	Comamonadaceae	Delftia	Deep seawater, surface water (Reelfoot Lake, TN, USA), mangrove soil	Real
GTGTCAGCCGCCGCGGTAATACGTAGGGTGTGAGCGTTAATCGGAATTACTGGGCGTAAAGCGTGCGCAGGCGGTTATGTAAGACAGATGTGAAATCCCCGGGCTCAACCTGGGAACTGCATTTGTGACTGCATGGCTAGAGTACGGTAGAGGGGGATGGAATTCCGCGTGTAGCAGTGAAATGCGTAGATATGCGGAGGAACACCGATGGCGAAGGCAATCCCCTGGACCTGTACTGACGCTCATGCACGAAAGCGTGGGGAGCAAACAGGATTAGATACCCTGGTAGTCCACGCCCTAAACGATGTCAACTGGTTGTTGGGAATTAGTTTTCTCAGTAACGAAGCTAACGCGTGAAGTTGACCGCCTGGGGAGTACGGCCGCAAGGTTGAAACTCAA…	0	0	0	0	0	0	72	0	0	0	0	72	Bacteria	Proteobacteria	Gammaproteobacteria	Burkholderiales	Comamonadaceae	Delftia	Deep seawater, surface water (Reelfoot Lake, TN, USA), mangrove soil	Real
GTGCCAGCCGCCGCGGTAATACGTAGGGTGTGAGCGTTAATCGGAATTACTGGGCGTAAAGCGTGCGCAGGCGGTTATGTAAGACAGATGTGAAATCCCCGGGCTCAACCTGGGAACTGCATTTGTGACTGCATGGCTAGAGTACGGTAGAGGGGGATGGAATTCCGCGTGTAGCAGTGAAATGCGTAGATATGCGGAGGAACACCGATGGCGAAGGCAATCCCCTGGACCTGTACTGACGCTCATGCACGAAAGCGTGGGGAGCAAACAGGATTAGATACCCTGGTAGTCCACGCCCTAAACGATGTCAACTGGTTGTTGGGAATTAGTTTTCTCAGTAACGAAGCTAACGCGTGAAGTTGACCGCCTGGGGAGTACGGCCGCAAGGTTGAAACTCAA…	0	0	0	0	0	0	66	0	0	0	0	66	Bacteria	Proteobacteria	Gammaproteobacteria	Burkholderiales	Comamonadaceae	Delftia	surface water (Reelfoot Lake, TN, USA), deep seawater, mangrove soil	Real
GTGTCAGCCGCCGCGGTAATACGTAGGGTGTGAGCGTTAATCGGAATTACTGGGCGTAAAGCGTGCGCAGGCGGTTATGTAAGACAGATGTGAAATCCCCGGGCTCAACCTGGGAACTGCATTTGTGACTGCATGGCTAGAGTACGGTAGAGGGGGATGGAATTCCGCGTGTAGCAGTGAAATGCGTAGATATGCGGAGGAACACCGATGGCGAAGGCAATCCCCTGGACCTGTACTGACGCTCATGCACGAAAGCGTGGGGAGCAAACAGGATTAGATACCCTGGTAGTCCACGCCCTAAACGATGTCAACTGGTTGTTGGGAATTAGTTTTCTCAGTAACGAAGCTAACGCGTGAAGTTGACCGCCTGGGGAGTACGGCCGCAAGGTTGAAACTCAA…	0	0	0	0	0	0	61	0	0	0	0	61	Bacteria	Proteobacteria	Gammaproteobacteria	Burkholderiales	Comamonadaceae	Delftia	Deep seawater, surface water (Reelfoot Lake, TN, USA), mangrove soil	Real
GTGCCAGCCGCCGCGGTAATACGTAGGGTGTGAGCGTTAATCGGAATTACTGGGCGTAAAGCGTGCGCAGGCGGTTATGTAAGACAGATGTGAAATCCCCGGGCTCAACCTGGGAACTGCATTTGTGACTGCATGGCTAGAGTACGGTAGAGGGGGATGGAATTCCGCGTGTAGCAGTGAAATGCGTAGATATGCGGAGGAACACCGATGGCGAAGGCAATCCCCTGGACCTGTACTGACGCTCATGCACGAAAGCGTGGGGAGCAAACAGGATTAGATACCCTGGTAGTCCACGCCCTAAACGATGTCAACTGGTTGTTGGGAATTAGTTTTCTCAGTAACGAAGCTAACGCGTGAAGTTGACCGCCTGGGGAGTACGGCCGCAAGGTTGAAACTCAA…	0	0	0	0	0	0	59	0	0	0	0	59	Bacteria	Proteobacteria	Gammaproteobacteria	Burkholderiales	Comamonadaceae	Delftia	surface water (Reelfoot Lake, TN, USA), deep seawater, mangrove soil	Real
GTGTCAGCAACCGCGGTAATACGTAGGGTGCGAGCGTTAATCGGAATTACTGGGCGTAAAGCGTGCGCAGGCGGTTATGTAAGACAGATGTGAAATCCCCGGGCTCAACCTGGGAACTGCATTTGTGACTGCATGGCTAGAGTACGGTAGAGGGGGATGGAATTCCGCGTGTAGCAGTGAAATGCGTAGATATGCGGAGGAACACCGATGGCGAAGGCAATCCCCTGGACCTGTACTGACGCTCATGCACGAAAGCGTGGGGAGCAAACAGGATTAGATACCCTGGTAGTCCACGCCCTAAACGATGTCAACTGGTTGTTGGGAATTAGTTTTCTCAGTAACGAAGCTAACGCGTGAAGTTGACCGCCTGGGGAGTACGGCCGCAAGGTTGAAACTCAA…	0	0	0	0	0	0	14	0	0	0	0	14	Bacteria	Proteobacteria	Gammaproteobacteria	Burkholderiales	Comamonadaceae	Delftia	Naica mine (700m depth, water temp 60C, Mexico), Drinking water (Tennessee), deteriorated stone, Jiaozhou Bay marine sediment	Real
GTGTCAGCAGCCACGGTAATACGTAGGGTGCGAGCGTTAATCGGAATTACTGGGCGTAAAGCGTGCGCAGGCGGTTATGTAAGACAGATGTGAAATCCCCGGGCTCAACCTGGGAACTGCATTTGTGACTGCATGGCTAGAGTACGGTAGAGGGGGATGGAATTCCGCGTGTAGCAGTGAAATGCGTAGATATGCGGAGGAACACCGATGGCGAAGGCAATCCCCTGGACCTGTACTGACGCTCATGCACGAAAGCGTGGGGAGCAAACAGGATTAGATACCCTGGTAGTCCACGCCCTAAACGATGTCAACTGGTTGTTGGGAATTAGTTTTCTCAGTAACGAAGCTAACGCGTGAAGTTGACCGCCTGGGGAGTACGGCCGCAAGGTTGAAACTCAA…	0	0	0	0	0	0	13	0	0	0	0	13	Bacteria	Proteobacteria	Gammaproteobacteria	Burkholderiales	Comamonadaceae	Delftia	Drinking water (Tennessee), deteriorated stone, Jiaozhou Bay marine sediment	Real
GTGTCAACAGCCGCGGTAATACGTAGGGTGCGAGCGTTAATCGGAATTACTGGGCGTAAAGCGTGCGCAGGCGGTTATGTAAGACAGATGTGAAATCCCCGGGCTCAACCTGGGAACTGCATTTGTGACTGCATGGCTAGAGTACGGTAGAGGGGGATGGAATTCCGCGTGTAGCAGTGAAATGCGTAGATATGCGGAGGAACACCGATGGCGAAGGCAATCCCCTGGACCTGTACTGACGCTCATGCACGAAAGCGTGGGGAGCAAACAGGATTAGATACCCTGGTAGTCCACGCCCTAAACGATGTCAACTGGTTGTTGGGAATTAGTTTTCTCAGTAACGAAGCTAACGCGTGAAGTTGACCGCCTGGGGAGTACGGCCGCAAGGTTGAAACTCAA…	0	0	0	0	0	0	12	0	0	0	0	12	Bacteria	Proteobacteria	Gammaproteobacteria	Burkholderiales	Comamonadaceae	Delftia	Tomato rhizosphere, soil (Turkey) , pharmaceutical waste water,	Real
GTGTCAACAGCCGCGGTAATACGTAGGGTGCGAGCGTTAATCGGAATTACTGGGCGTAAAGCGTGCGCAGGCGGTTATGTAAGACAGATGTGAAATCCCCGGGCTCAACCTGGGAACTGCATTTGTGACTGCATGGCTAGAGTACGGTAGAGGGGGATGGAATTCCGCGTGTAGCAGTGAAATGCGTAGATATGCGGAGGAACACCGATGGCGAAGGCAATCCCCTGGACCTGTACTGACGCTCATGCACGAAAGCGTGGGGAGCAAACAGGATTAGATACCCTGGTAGTCCACGCCCTAAACGATGTCAACTGGTTGTTGGGAATTAGTTTTCTCAGTAACGAAGCTAACGCGTGAAGTTGACCGCCTGGGGAGTACGGCCGCAAGGTTGAAACTCAA…	0	0	0	0	0	0	12	0	0	0	0	12	Bacteria	Proteobacteria	Gammaproteobacteria	Burkholderiales	Comamonadaceae	Delftia	Drinking water (Tennessee), deteriorated stone, Jiaozhou Bay marine sediment	Real
GTGTCAACAGCCGCGGTAATACGTAGGGTGCGAGCGTTAATCGGAATTACTGGGCGTAAAGCGTGCGCAGGCGGTTATGTAAGACAGATGTGAAATCCCCGGGCTCAACCTGGGAACTGCATTTGTGACTGCATGGCTAGAGTACGGTAGAGGGGGATGGAATTCCGCGTGTAGCAGTGAAATGCGTAGATATGCGGAGGAACACCGATGGCGAAGGCAATCCCCTGGACCTGTACTGACGCTCATGCACGAAAGCGTGGGGAGCAAACAGGATTAGATACCCTGGTAGTCCACGCCCTAAACGATGTCAACTGGTTGTTGGGAATTAGTTTTCTCAGTAACGAAGCTAACGCGTGAAGTTGACCGCCTGGGGAGTACGGCCGCAAGGTTGAAACTCAA…	0	0	0	0	0	0	11	0	0	0	0	11	Bacteria	Proteobacteria	Gammaproteobacteria	Burkholderiales	Comamonadaceae	Delftia	Drinking water (Tennessee), deteriorated stone, Jiaozhou Bay marine sediment	Real
GTGTCAACAGCCGCGGTAATACGTAGGGTGCGAGCGTTAATCGGAATTACTGGGCGTAAAGCGTGCGCAGGCGGTTATGTAAGACAGATGTGAAATCCCCGGGCTCAACCTGGGAACTGCATTTGTGACTGCATGGCTAGAGTACGGTAGAGGGGGATGGAATTCCGCGTGTAGCAGTGAAATGCGTAGATATGCGGAGGAACACCGATGGCGAAGGCAATCCCCTGGACCTGTACTGACGCTCATGCACGAAAGCGTGGGGAGCAAACAGGATTAGATACCCTGGTAGTCCACGCCCTAAACGATGTCAACTGGTTGTTGGGAATTAGTTTTCTCAGTAACGAAGCTAACGCGTGAAGTTGACCGCCTGGGGAGTACGGCCGCAAGGTTGAAACTCAA…	0	0	0	0	0	0	11	0	0	0	0	11	Bacteria	Proteobacteria	Gammaproteobacteria	Burkholderiales	Comamonadaceae	Delftia	Tomato rhizosphere, soil (Turkey) , pharmaceutical waste water,	Real
GTGCCAGCAGCCACGGTAATACGTAGGGTGCGAGCGTTAATCGGAATTACTGGGCGTAAAGCGTGCGCAGGCGGTTATGTAAGACAGATGTGAAATCCCCGGGCTCAACCTGGGAACTGCATTTGTGACTGCATGGCTAGAGTACGGTAGAGGGGGATGGAATTCCGCGTGTAGCAGTGAAATGCGTAGATATGCGGAGGAACACCGATGGCGAAGGCAATCCCCTGGACCTGTACTGACGCTCATGCACGAAAGCGTGGGGAGCAAACAGGATTAGATACCCTGGTAGTCCACGCCCTAAACGATGTCAACTGGTTGTTGGGAATTAGTTTTCTCAGTAACGAAGCTAACGCGTGAAGTTGACCGCCTGGGGAGTACGGCCGCAAGGTTGAAACTCAA…	0	0	0	0	0	0	11	0	0	0	0	11	Bacteria	Proteobacteria	Gammaproteobacteria	Burkholderiales	Comamonadaceae	Delftia	Tomato rhizosphere, soil (Turkey) , pharmaceutical waste water,	Real
GTGCCAGCAACCGCGGTAATACGTAGGGTGCGAGCGTTAATCGGAATTACTGGGCGTAAAGCGTGCGCAGGCGGTTATGTAAGACAGATGTGAAATCCCCGGGCTCAACCTGGGAACTGCATTTGTGACTGCATGGCTAGAGTACGGTAGAGGGGGATGGAATTCCGCGTGTAGCAGTGAAATGCGTAGATATGCGGAGGAACACCGATGGCGAAGGCAATCCCCTGGACCTGTACTGACGCTCATGCACGAAAGCGTGGGGAGCAAACAGGATTAGATACCCTGGTAGTCCACGCCCTAAACGATGTCAACTGGTTGTTGGGAATTAGTTTTCTCAGTAACGAAGCTAACGCGTGAAGTTGACCGCCTGGGGAGTACGGCCGCAAGGTTGAAACTCAA…	0	0	0	0	0	0	10	0	0	0	0	10	Bacteria	Proteobacteria	Gammaproteobacteria	Burkholderiales	Comamonadaceae	Delftia	Naica mine (700m depth, water temp 60C, Mexico), Drinking water (Tennessee), deteriorated stone, Jiaozhou Bay marine sediment	Real
GTGTCAGCAGCCACGGTAATACGTAGGGTGCGAGCGTTAATCGGAATTACTGGGCGTAAAGCGTGCGCAGGCGGTTATGTAAGACAGATGTGAAATCCCCGGGCTCAACCTGGGAACTGCATTTGTGACTGCATGGCTAGAGTACGGTAGAGGGGGATGGAATTCCGCGTGTAGCAGTGAAATGCGTAGATATGCGGAGGAACACCGATGGCGAAGGCAATCCCCTGGACCTGTACTGACGCTCATGCACGAAAGCGTGGGGAGCAAACAGGATTAGATACCCTGGTAGTCCACGCCCTAAACGATGTCAACTGGTTGTTGGGAATTAGTTTTCTCAGTAACGAAGCTAACGCGTGAAGTTGACCGCCTGGGGAGTACGGCCGCAAGGTTGAAACTCAA…	0	0	0	0	0	0	10	0	0	0	0	10	Bacteria	Proteobacteria	Gammaproteobacteria	Burkholderiales	Comamonadaceae	Delftia	Drinking water (Tennessee), deteriorated stone, Jiaozhou Bay marine sediment	Real
GTGCCAGCAACCGCGGTAATACGTAGGGTGCGAGCGTTAATCGGAATTACTGGGCGTAAAGCGTGCGCAGGCGGTTATGTAAGACAGATGTGAAATCCCCGGGCTCAACCTGGGAACTGCATTTGTGACTGCATGGCTAGAGTACGGTAGAGGGGGATGGAATTCCGCGTGTAGCAGTGAAATGCGTAGATATGCGGAGGAACACCGATGGCGAAGGCAATCCCCTGGACCTGTACTGACGCTCATGCACGAAAGCGTGGGGAGCAAACAGGATTAGATACCCTGGTAGTCCACGCCCTAAACGATGTCAACTGGTTGTTGGGAATTAGTTTTCTCAGTAACGAAGCTAACGCGTGAAGTTGACCGCCTGGGGAGTACGGCCGCAAGGTTGAAACTCAA…	0	0	0	0	0	0	9	0	0	0	0	9	Bacteria	Proteobacteria	Gammaproteobacteria	Burkholderiales	Comamonadaceae	Delftia	Naica mine 700m depth, water temperature 60 C	Real
GTGTCAACAGCCGCGGTAATACGTAGGGTGCGAGCGTTAATCGGAATTACTGGGCGTAAAGCGTGCGCAGGCGGTTATGTAAGACAGATGTGAAATCCCCGGGCTCAACCTGGGAACTGCATTTGTGACTGCATGGCTAGAGTACGGTAGAGGGGGATGGAATTCCGCGTGTAGCAGTGAAATGCGTAGATATGCGGAGGAACACCGATGGCGAAGGCAATCCCCTGGACCTGTACTGACGCTCATGCACGAAAGCGTGGGGAGCAAACAGGATTAGATACCCTGGTAGTCCACGCCCTAAACGATGTCAACTGGTTGTTGGGAATTAGTTTTCTCAGTAACGAAGCTAACGCGTGAAGTTGACCGCCTGGGGAGTACGGCCGCAAGGTTGAAACTTAA…	0	0	0	0	0	0	8	0	0	0	0	8	Bacteria	Proteobacteria	Gammaproteobacteria	Burkholderiales	Comamonadaceae	Delftia	Autopsied MS patient 9 cerebral wm, methane hydrate sediment, drinking water, deteriorated stone	Real
GTGCCAGCAACCGCGGTAATACGTAGGGTGCGAGCGTTAATCGGAATTACTGGGCGTAAAGCGTGCGCAGGCGGTTATGTAAGACAGATGTGAAATCCCCGGGCTCAACCTGGGAACTGCATTTGTGACTGCATGGCTAGAGTACGGTAGAGGGGGATGGAATTCCGCGTGTAGCAGTGAAATGCGTAGATATGCGGAGGAACACCGATGGCGAAGGCAATCCCCTGGACCTGTACTGACGCTCATGCACGAAAGCGTGGGGAGCAAACAGGATTAGATACCCTGGTAGTCCACGCCCTAAACGATGTCAACTGGTTGTTGGGAATTAGTTTTCTCAGTAACGAAGCTAACGCGTGAAGTTGACCGCCTGGGGAGTACGGCCGCAAGGTTGAAACTCAA…	0	0	0	0	0	0	7	0	0	0	0	7	Bacteria	Proteobacteria	Gammaproteobacteria	Burkholderiales	Comamonadaceae	Delftia	Naica mine 700m depth, water temperature 60 C	Real
