# Supplementary material for: Active microbiota persist in dry permafrost and active layer from Elephant Head, Antarctica
Source: ISME Commun. 2024 Jan 10;4(1):ycad002. doi: 10.1093/ismeco/ycad002 (PMC10833075; doi:10.1093/ismeco/ycad002)
Supplement: SupplementalFile_2_ITS_ASVs_ycad002 [file supplementalfile_2_its_asvs_ycad002.xlsx]

## Sheet: Sheet1
Sequence	S1-010	S1-010N	WS1-2030	WS1-2030N	S3-010	WS3-010N	WS3-2030	WS3-2030N	WS3-3040	WS3-3040N	WNeg	TOTAL	Kingdom	Phylum	Class	Order	Family	Genus	Species	Contaminant?
CGCACCTTGCGCTCTATGGCAATCCGTAGAGCATGCCTGTTTGAGTGCCATGAAATCTCCCACCCCAAGCGGTTTTTACATGAAACGGCTTGGCGGATGGGGTCTGGATGGGTGCCTCTGCCTGCGCTACCTAGCACAGGCTCGCCCGAAATGCATGAGCGCCTTGAGACACTTTGCATCCGCCTCTCTGTTTGGGAGGAGGCGGCCAAGCAGTGTTTTTCTCCTGGCATGGCATGATACGTCATTTGCTATGTCGCCTAAAGGAGGAATGTTTGGTTGTGTCTGCGTGTGCTTCGAACTTGCCTCTGTGGCACATCCCAATTTCACTTCTGGTCTCAAATCAGGTAGGATCACCCGCTGAACTTAA	325	459	54	0	300	0	0	7	0	0	0	1145	k__Fungi	p__Basidiomycota	c__Malasseziomycetes	o__Malasseziales	f__Malasseziaceae	g__Malassezia	s__restricta	Contaminant
CGCACCTTGCGCTCTATGGCAATCCGTAGAGCATGCCTGTTTGAGTGCCATGAAATCTCCCACCCCAAGCGGTTTTTAAATGAAACGGCTTGGCGGATGGGGTCTGGATGGGTGCCTCTGCCTGCGCTACCTAGCACAGGCTCGCCCGAAATGCATGAGCGCCTTGAGACACTTTGCATCCGCCTCTCTGTTTGGGAGGAGGCGGCCAAGCAGTGTTTTTCTCCTGGCATGGCATGATACGTCATTTGCTATGTCACCTAAAGGAGGAATGTTTGGTTGTGTCTGCGTGTGCTTCAAACTTGCCTCTGTGGCACATCCCAATTTCACTTCTGGTCTCAAATCAGGTAGGATCACCCGCTGAACTTAA	245	315	20	0	293	0	0	0	16	0	0	889	k__Fungi	p__Basidiomycota	c__Malasseziomycetes	o__Malasseziales	f__Malasseziaceae	g__Malassezia	s__restricta	Contaminant
CGCACCTTGCGCTCCATGGTATTCCGTGGAGCATGCCTGTTTGAGTGTCATGAATACTTCAACCCTCCTCTTTCTTAATGATTGAAGAGGTGTTTGGTTTCTGAGCGCTGCTGGCCTTTACGGTCTAGCTCGTTCGTAATGCATTAGCATCCGCAATCGAACTTCGGATTGACTTGGCGTAATAGACTATTCGCTGAGGAATTCTAGTCTTCGGATTAGAGCCGGGTTGGGTTAAAGGAAGCTTCTAATCAGAATGTCTACATTTTAAGATTAGATCTCAAATCAGGTAGGACTACCCGCTGAACTTAA	47	13	0	0	777	0	0	0	0	0	0	837	k__Fungi	p__Basidiomycota	c__Microbotryomycetes	o__Sporidiobolales	f__Sporidiobolaceae	g__Rhodotorula	s__mucilaginosa	Contaminant
CGCACCTTGCGCTCTATGGTATTCCGTAGAGCATGCCTGTTTGAGTGCCGTGAATTCTCCCATCCCAAGCGGTTTTTATCAAAGAATTGCTAGGCGATGGGGTTGAGATGGGCGTTATTATAACTGCTTTTCTTCTCTAGAAAAAGCTCGCCCGAAAAACAGCTAACGCCTCTGGGCCACTTTGCATCCGCTTCTCTGAGGGGAGAAGCGGCCAAGCGCGCTCTGATCATCAGGCATAGCATGATACGTCATTTGCTATGCTGTAGGAGAGCATTTGGTTGTGGTTATACCGCGTGCGTCATTTTTTTTCTTGCAAAGAGAAAAAAAAGCCCCCCTTTCATTTCTGGTCTCAAATCAGGTAGGATCACCCGCTGAACTTAA	0	0	0	682	0	0	0	0	0	0	0	682	k__Fungi	p__Basidiomycota	c__Malasseziomycetes	o__Malasseziales	f__Malasseziaceae	g__Malassezia	s__globosa	Contaminant
CGCACCTTGCGCTCCATGGTATTCCGTGGAGCATGCCTGTTTGAGTGTCATGAATACTTCAACCCTCCTCTTTCTTAATGATTGAAGAGGTGTTTGGTTTCTGAGCGCTGCTGGCCTTTACGGTCTAGCTCGTTCGTAATGCATTAGCATCCGCAATCGAACTTCGGATTGACTTGGCGTAATAGACTATTCGCTGAGGAATTCTAGTCTTCGGACTAGAGCCGGGTTGGGTTAAAGGAAGCTTCTAATCAGAATGTCTACATTTTAAGATTAGATCTCAAATCAGGTAGGACTACCCGCTGAACTTAA	0	0	17	0	371	0	0	0	0	0	0	388	k__Fungi	p__Basidiomycota	c__Microbotryomycetes	o__Sporidiobolales	f__Sporidiobolaceae	g__Rhodotorula	s__mucilaginosa
CGCACATTGCGCCCGCTAGTAATCTGATGGGCATGCCTGTTCGAGCGTCATTTCAGACCTCAAGCCCTGCTTGGTGTTGGGTTTCTACGGCTCCTGTAGGCTCCAAAAACCAGTGGCGGGCTCGCTATAAGTCCGAGCGCAGTACATGTATCTCGCTTGGGAAGTGTAGCGGGCTCCAGCTGCAGTCCCCCTCAATTTACACCACAAGGTTGACCTCGGATCAGGTAGGAATACCCGCTGAACTTAA	130	66	30	0	16	0	0	0	16	0	0	258	k__Fungi	p__Ascomycota	c__Sordariomycetes	o__Sordariales	NA	NA	NA	Contaminant
CGCACCTTGCGCTCCATGGCATTCCGTGGAGCATGCCTGTTTGAGTGCCGCGAAATCTCCCACCCCTAGCGGTTGCCGCAAGGCGCCGCCGGGCGGCGGGGTTGGTTGGGTGCCGCTGCCTGGGCTTTGGCCCAGGCTCGCCCGAAATGCATGAGCGCTTAGCACTCGCACCGTCTCGAGGGAAGGCGGCGGAGCTGGCATCTGCGCATGGCATGATACGTCATTTGCTGTGTGGCAGCCCAGCGACCCGAGAGTGTGTGTGCGCTACTACACGCCCTTTCATTTCTGGTCTCAAATCAGGTAGGATCACCCGCTGAACTTAA	60	44	19	0	99	0	0	0	0	0	0	222	k__Fungi	p__Basidiomycota	c__Malasseziomycetes	o__Malasseziales	f__Malasseziaceae	NA	NA	Contaminant
CGCACCTTGCGCCCCTTGGCATTCCGAGGGGCACACCCGTTTGAGTGTCGTGAAATCCTCAAAAACCCTTTTCTTGTCAGGAATGGGATTTTTGGACTTGGAGGTTCAATGCTCGCCTTTCACCTTTGAAAGTGAGCTCCTCTCAAATGAATTAGTGGGGTCCGCTTTGCTGATCCTTAACGTGATAAGATGCTTCTACGTTTTGGATCTAGCACTGTCCCTTGGATGCCTGCTCCTAACTGTCCCACACGGACAATGATGGTGCTCTGGTCACCGCCATTTACATTGGCGGGAGGCTGGACCCACAAAACAAAAACCTTGACCTCAAATCGGGTGAGACTACCCGCTGAACTTAA	6	155	0	0	29	0	0	0	0	0	0	190	k__Fungi	p__Basidiomycota	c__Agaricomycetes	o__Russulales	f__Russulaceae	g__Russula	s__paludosa	Contaminant
CGCACCTTGCGCTCTATGGCAATCCGTAGAGCATGCCTGTTTGAGTGCCATGAAATCTCCCACCCCAAGCGGTTTTTGAATGTGAAACGGCTTGGCGGATGGGGTCTGGATGGGTGCCTCTGCCTGTGCTAACCTTTTAGCCCACAGGCTCGCCCGAAATGCATGAGCGCCTTGGGACACTTTGCATCCGCCTCTCTTGTGGGAGGAGGCGGCCAAGCAGTGTTTTTCTCCAGGCATGGCATGATACGTCATTTGCTATGTCGCCCAATGGAGGAATGTTTGGTTGTGTCTGCGTGTGCTTCGAACTTGCCTCTGTGCAAAAATCCCCTTTCACTTCTGGTCTCAAATCAGGTAGGATCACCCGCTGAACTTAA	35	11	0	0	81	0	0	0	0	0	0	127	k__Fungi	p__Basidiomycota	c__Malasseziomycetes	o__Malasseziales	f__Malasseziaceae	g__Malassezia	s__arunalokei	Contaminant
CGCACATTGCGCCCCTTGGTATTCCGAGGGGCATGCCTGTTCGAGCGTCATTATAACCACTCAAGCCTCGGCTTGGTCTTGGGGTTCGCGGTCTCGCGGCCCTTAAAATCAGTGGCGGTGCCGTCTGGCTCTAAGCGTAGTAATTTTCTCGCTATAGGGTCCAGGCGACCACCTGCCATAACCCCCCATTCTTTACGGTTGACCTCGGATCAGGTAGGGATACCCGCTGAACTTAA	50	0	17	0	43	0	0	0	0	0	0	110	k__Fungi	p__Ascomycota	c__Leotiomycetes	o__Helotiales	f__Hyaloscyphaceae	g__Hyaloscypha	s__finlandica
CGCACCTTGCGCTCCCTGGTATTCCGGGGAGCATGCCTGTTTGAGTGTCATGAAAACCCTCAACCTTAGATTGGTTAACACCTTTCTTTGGCTTGGATTTGGACGTTTGCCGATGATAAGTCGGCTCGTCTTAAAAGTAATAGCTGGATCTGTCTCGCGACATGGTTTGACTTGGCGTAATAAGTATTTCGCTAAGGACATCTTCGGATGGCCGCGTTGCAAGACTAAAGACCGCTTTCTAATCCATTGATCTTCGGATTAATATTCTTGACATCTGGCCTCAAATCAGGTAGGACTACCCGCTGAACTTAA	0	0	7	0	64	0	0	0	0	0	0	71	k__Fungi	p__Basidiomycota	c__Tremellomycetes	o__Filobasidiales	f__Filobasidiaceae	g__Naganishia	NA
CGCACATTGCGCCCCCTGGTATTCCGGGGGGCATGCCTGTTCGAGCGTCATTTCACCACTCAAGCCTCGCTTGGTATTGGGCAACGCGGTCCGCCGCGTGCCTCAAATCGACCGGCTGGGTCTTCTGTCCCCTAAGCGTTGTGGAAACTATTCGCTAAAGGGTGTTCGGGAGGCTACGCCGTAAAACAACCCCATTTCTAAGGTTGACCTCGGATCAGGTAGGGATACCCGCTGAACTTAA	46	0	0	0	0	0	0	0	12	0	0	58	k__Fungi	p__Ascomycota	c__Dothideomycetes	o__Capnodiales	f__Cladosporiaceae	g__Cladosporium	NA
CGCACATTGCGCCCGCCAGCATTCTGGCGGGCATGCCTGTTCGAGCGTCATTTCAACCCTCGAGCCCCCCCGGGGGCCTCGGTGTTGGGGGACGGCACACCAGCCGCCCCCGAAATGCAGTGGCGACCCCGCCGCAGCCTCCCCTGCGTAGTAGCACACACCTCGCACCGGAGCGCGGAGGCGGTCACGCCGTAAAACGCCCAACTTTCTTAGAGTTGACCTCGGATCAGGTAGGAATACCCGCTGAACTTAA	33	12	0	0	9	0	0	0	0	0	0	54	k__Fungi	p__Ascomycota	c__Sordariomycetes	o__Hypocreales	f__Ophiocordycipitaceae	g__Purpureocillium	s__lilacinum	Contaminant
CGCACATTGCGCCCCTTGGTATTCCGAGGGGCATGCCTGTTCGAGCGTCATTATAACCACTCAAGCCTCGGCTTGGTCTTGGGGTTCGCGGTCTCGCGGCCCTTAAAATCAGTGGCGGTGCCGTCTGGCTCTAAGCGTAGTAATTTTCTCGCTATAGGGTCCAGGCGACCACCTGCCATAACCCCCCATTGTTTACGGTTGACCTCGGATCAGGTAGGGATACCCGCTGAACTTAA	0	47	0	0	0	0	0	0	0	0	0	47	k__Fungi	p__Ascomycota	c__Leotiomycetes	o__Helotiales	f__Hyaloscyphaceae	g__Hyaloscypha	s__finlandica	Contaminant
CGCACATTGCGCCTCCTGGTATTCCGGGAGGCATGCCTGTTCGAGCGTCATTAAAAACCACTCAAGCTCTTTTGCTTGGTATTGGAAGATGAGTATGCTTTGTTATACTCACTTTCGAAATTCAAAGGCGTAGAGCCCCACGTGCCACGGCGTAGTAAGTTTTCTTTCGCTTGGAATGTGAGGTGATATTGCCACAAACCCCCAATTTTTCTAGGTTGACCTCGGATCAGGTAGGGATACCCGCTGAACTTAA	40	0	0	0	0	0	0	0	6	0	0	46	k__Fungi	p__Ascomycota	c__Pezizomycetes	o__Pezizales	f__Pyronemataceae	g__Pseudaleuria	NA
CGCACCTTGCGCTCCCTGGTATTCCGGGGAGCACACCTGTTCGAGTGTCATGGTACTCTCAAACAAGATAGATTTGTTTCTATCTCTGTTTGGATTTGGACTTTGCTGCGTCAATGCAGCTGGTCTGAAATGTATTAGCTGATCCTAGTGAAAGGGTCTGGTTCTACTCGGCATGATAATTATCTTATGTTGAGGACGGTCTCAGGACTGGCCAGATTTTTCTGTGGGTTGCTTCTAATTGTCTTTGGACAAATTATCTAGTATTTGACCTCGAATCAGGTGGGACTACCCGCTGAACTTAA	7	38	0	0	0	0	0	0	0	0	0	45	k__Fungi	p__Basidiomycota	c__Agaricomycetes	o__Cantharellales	f__Cantharellales_fam_Incertae_sedis	g__Sistotrema	s__muscicola	Contaminant
CGCACCTTGCGCTCCTTGGTATTCCGAGGAGCATGCCTGTTTGAGTGTCATTAAATTCTCAACTCCAAGGGTTTCACGACCTTTCGGAGATTGGACTTGGAGGTGCTGGCCGCATATTGGTCGGCTCCTCTCAAATGCATCAGCGGAATTCAACCTTTGGCTTCCGGATGTCAGTGTGATAATCATGTTGCGCTGTCGTTTGATCCCTCAGAGTCCGCTTATAATGGTCTTCGGACAAAATCATCATCAAATTTGACCTCAAATCAGGTAGGACTACCCGCTGAACTTAA	30	15	0	0	0	0	0	0	0	0	0	45	k__Fungi	p__Basidiomycota	c__Agaricomycetes	o__Atheliales	f__Pilodermataceae	g__Piloderma	s__sphaerosporum	Contaminant
CGCACATTGCGCCCCCTGGTATTCCGGGGGGCACACCTGTTCGAGCGCCATTTCTACCCTGGAGCCCTGCTCTGTGATGGGCCCCGTCCTCGCGGACGGGCCCGAAACCCGTGGGCGCCGTCGTCCGGCCCTGAGCGTAGCAAGAGAAATCCCTCGCTCGGAGTGTCCGCACGGTGGCCGCCCCGACCCATTTTTACAAGGTTGGCCTCGGATCAGGTGGGGATACCCGCTGAACTTAA	0	0	12	0	32	0	0	0	0	0	0	44	k__Fungi	p__Ascomycota	c__Dothideomycetes	o__Venturiales	f__Venturiaceae	g__Venturia	NA
CGCACCTTGCACTCTTTGGTATTCCGAAGAGTATGCCTGTTCGAGTGTCATATAGTAACTCAACTTGTCTTTTTGCGAAGTCAAGCTTGGACTTGGGGCGTGTTGGCGTAAGTCGACTGCTCTAAAATGTATTAGCCATTACAATCGAGACGGCTTAAGTGTAATATTGATTATAACACTGCGCTTGAACGATAGATGTGGCTCATAGAAACCCTTACTTTTGACTTTCGACCTCGAATCAGGTAGGACTACCCGCTGAACTTAA	5	17	0	0	15	0	0	0	0	0	0	37	k__Fungi	p__Basidiomycota	NA	NA	NA	NA	NA	Contaminant
AACGCAACTTGCGCCCTTTGGTATTCCGAAGGGCATGCCTGTTTGAGAGTCATGAAAATCTCAATCCCTCGGGTTTTATTACCTGTTGGACTTGGATTTGGGTGTTTGCCGCGACCTGCAAAGGACGTCGGCTCGCCTTAAATGTGTTAGTGGGAAGGTGATTACCTGTCAGCCCGGCGTAATAAGTTTCGCTGGGCCTATGGGGTAGTCTTCGGCTTGCTGATAACAACCATCTCTTTTTGTTTGACCTCAAATCAGGTAGGGCTACCCGCTGAACTTAAG	17	0	0	0	6	0	0	0	14	0	0	37	k__Fungi	p__Basidiomycota	c__Tremellomycetes	o__Tremellales	f__Tremellaceae	g__Cryptococcus	s__neoformans
CGCACCTTGCGCCCCTTGGTATTCCGAGGGGCATGCCTGTTTGAGTGTCATTAAATCCTCAACCCCTCCGATTCGTTTCGGTGGGGATTGGACTTGGAGCGTGCTGGCGAAGGTCGGCTCCTCTTTAAATGCATCAGCGGAGAAAATGCCTTTTGCGCCTCTGGCCGTTCAGCGTGATAATGACGTTGCGCTGCGGTCGAGCTTAAGGTCCGCTTCCAAAGGTCCTCTCGGACGATATATACATATGACTTTTGACCTCAAATCAGGTAGGACTACCCGCTGAACTTAA	20	9	0	0	7	0	0	0	0	0	0	36	k__Fungi	p__Basidiomycota	c__Agaricomycetes	o__Atheliales	f__Tylosporaceae	g__Tylospora	s__asterophora	Contaminant
CGCACATTGCGCCCTTTGGTATTCCAAAGGGCATGCCTGTTTGAGCGTCATTTCTCCCTCAAACCCTCGGGTTTGGTGTTGAGCGATACGCTGGGTTTGCTTGAAAGAAAGGCGGAGTATAAACTAATGGATAGGTTTTTTCCACTCATTGGTACAAACTCCAAAACTTCTTCCAAATTCGACCTCAAATCAGGTAGGACTACCCGCTGAACTTAA	3	0	0	0	33	0	0	0	0	0	0	36	k__Fungi	p__Ascomycota	c__Saccharomycetes	o__Saccharomycetales	f__Saccharomycetales_fam_Incertae_sedis	g__Candida	s__parapsilosis	Contaminant
CGCACATTGCGCCCCCTGGTATTCCGGGGGGCATGCCTGTTCGAGCGTCATTTCACCACTCAAGCCTCGCTTGGTATTGGGCAACGCGGTCCGCCGCGTGCCTCAAATCGTCCGGCTGGGTCTTCTGTCCCCTAAGCGTTGTGGAAACTATTCGCTAAAGGGTGTTCGGGAGGCTACGCCGTAAAACAACCCCATTTCTAAGGTTGACCTCGGATCAGGTAGGGATACCCGCTGAACTTAA	0	0	0	0	25	10	0	0	0	0	0	35	k__Fungi	p__Ascomycota	c__Dothideomycetes	o__Capnodiales	NA	NA	NA	Contaminant
CGCACATTGCGCCCCCTGGTATTCCGGGGGGCACACCTGTTCGAGCGCCATTTCTACCCTGGAGCCCTGCTCTGTGATGGGCCCCGTCCTCGCGGACGGGCCCGAAACCCGTGGGCGCCGTCGTCCGGCCCTGAGCGTAGCAAGAGAAATCCCTCGCTCGGAGTGTCCGTCGGTGGCCGCCCCGAACCATTTTTACAAGGTTGGCCTCGGATCAGGTGGGGATACCCGCTGAACTTAA	0	16	0	0	0	0	0	0	19	0	0	35	k__Fungi	p__Ascomycota	c__Dothideomycetes	o__Venturiales	f__Venturiaceae	g__Venturia	NA	Contaminant
CGCACATTGCGCCTCCTGGTATTCCGGGAGGCATGCCTGTCCGAGCGTCATTAAACAAATTCAAGCTTCTGTAATTTTTGCTTGGTCTTGAGGGATGAGCGAGATGGAATTGAACTTTTTTAAATTCATGTTTTATCTTGCTCACCCATCGAATTTCAGTGGCGGATTTAAGCATAGTTGGCCTGGTGTGATACGTTTTTCATGTCACTAGGCCCAACTTGTGGCAATTTCCTGTCGATAGAAACTCCCCTCGACTATTATTATATAACGACCTCGGATCAGGTAGGGATACCCGCTGAACTTAA	26	0	0	0	9	0	0	0	0	0	0	35	k__Fungi	p__Ascomycota	c__Pezizomycetes	o__Pezizales	f__Pyronemataceae	g__Rhodoscypha	NA
CGCATATTGCGCCCTTTGGCATTCCGAAGGGCATACCTGTTCGAGCGTCATTACACCCCTCAAGTCAAACTTTTTGGTTAACTTGGTGTTGGGCCTTGCCGGAAGGCATGCCTAAAAATTAGCGATGGTACGTTAAACCACGGACGCACAAATGTTGTTACGTAGGGGCACGGCACCAGTCTAATGATTAATTTCTCAATGTTGACCTCGGATCAGGTAGGAATACCCGCTGAACTTAA	18	16	0	0	0	0	0	0	0	0	0	34	k__Fungi	p__Ascomycota	c__GS37	o__GS37	NA	NA	NA	Contaminant
CGCACATTGCGCCCTCTGGTATTCCGGGGGGCATGCCTGTTCGAGCGTCATTACAACCCTCAAGCTCTGCTTGGTATTGGGTCAGCCCCTAGGGGCTTTCCTCAAATTCAGTGGCGGCGTCCATTGGGCTTCAAGCGTAGTAATTCTTCTCGCTTCGGAGTTCCGGTGGGAGCTTGCCAGCAACCCCAAACTTTCTATGGTTGACCTCGGATCAGGTAGGGATACCCGCTGAACTTAA	34	0	0	0	0	0	0	0	0	0	0	34	k__Fungi	p__Ascomycota	c__Leotiomycetes	NA	NA	NA	NA
CGCACCTTGCACCCTTTGGCATTCCGAAGGGTATGCTCGTTTGAGTGTCATTGTACTCTCACTCCCCCGATGCTTTTGGATCGGGGGTGGTGGACTTGGGTGTTGCTGCTTTACTGCGGCTCGCCTCAAATGGAGTAGTGCAACTCTCGGTTGGACATAGTACGGCGTGATAAGTGTCTTCGCCGGCGCCTCAGTAGAGGGTGGCCGATCGGGAGCTCTGTGCTTCAAACCGTCTTCGGACAACATCTGACAACTTGACCTCAAATCGAGTAGGACTACCCGCTGAACTTAA	0	33	0	0	0	0	0	0	0	0	0	33	k__Fungi	p__Basidiomycota	c__Agaricomycetes	o__Sebacinales	f__Sebacinaceae	g__Sebacina	NA	Contaminant
CGCACCTTGCGCCCTTTGGTATTCCGAAGGGCATGCCTGTTTGAGTGTCATGAAACCTCACCCCACTTGGGTTTTTGCCTGAGCGGTGGTGTATTGGGTGTTGCCTTGCTAAAGGCTCGCCTTAAAGACATAAGCACCTTGGATGTAATACGTTTCATCCTTCTGGGTGGCTGATAACCCCACATATTCATGATCTGGCCTCAAATCAGGTAGGGCTACCCGCTGAACTTAA	0	32	0	0	0	0	0	0	0	0	0	32	k__Fungi	p__Basidiomycota	c__Tremellomycetes	o__Tremellales	f__Bulleribasidiaceae	g__Vishniacozyma	s__victoriae	Contaminant
CGCACATTGCGCCCCTTGGTATTCCGAGGGGCATGCCTGTTCGAGCGTCATTATAACCACTCAAGCCTCGGCTTGGTTTTGGGGTTCGCGGTTTCGCGGCCCTTAAATTCAGTGGCGGTGCCGTCTGGCTCTAAGCGTAGTAATTCTCTCGCTATAGGGTCCAGGTGACCACCTGTCATAACCCCCCATTCTTTACGGTTGACCTCGGATCAGGTAGGGATACCCGCTGAACTTAA	0	31	0	0	0	0	0	0	0	0	0	31	k__Fungi	p__Ascomycota	c__Leotiomycetes	o__Helotiales	f__Hyaloscyphaceae	g__Hyaloscypha	s__finlandica	Contaminant
CGCACATTGCGCCCCTTGGTATTCCGAGGGGCATGCCTGTTCGAGCGTCATTATAACCATTCAAGCCTCGGCTTGGTCTTGGGGTTCGCGGTTTCGCGGCCCTTAAATTCAGTGGCGGTGCCGTCTGGCTCTAAGCGTAGTAATTCTCTCGCTATAGGGTCCAGGTGACCACCTGCCAGAACCCCCCATTCTTTACGGTTGACCTCGGATCAGGTAGGGATACCCGCTGAACTTAA	0	30	0	0	0	0	0	0	0	0	0	30	k__Fungi	p__Ascomycota	c__Leotiomycetes	o__Helotiales	f__Hyaloscyphaceae	g__Hyaloscypha	s__finlandica	Contaminant
CGCACCTTGCGCTCCTTGGTATTCCGAGGAGCATGCCTGTTTGAGTGTCATTAAATTATCAACCTCTTTTAAGAGGCTTGGATTTGGAGTGTTGCTGGCTTTATATGTTGGCTCCTCTTAAATGCATTAGCTTGTAGGCTTTGGTTTGATAATATCTATGCCATCGCTGTAATGCAAAAAACAACCTTTTGAAATTTGACCTCAAATCAGGTAGGACTACCCGCTGAACTTAA	3	24	0	0	0	0	0	0	3	0	0	30	k__Fungi	p__Basidiomycota	c__Agaricomycetes	o__Agaricales	f__Hygrophoraceae	g__Hygrophorus	s__agathosmus	Contaminant
CGCACCTTGCGCTCCTTGGTATTCCGAGGAGCATGCCTGTTTGAGTGTCATTAATATATCAACCTCTTCAACTTGCTTGTTGAGTGTTTGGATGGTTGGGGGGTCATTTTTTGCTGGTCTCTTTCCTGAAGTCAGCTCCCCTGAAATGCATTAGCAGAACAATTTGTGGACCCGTTCATTGGTGTGATAAATATCTACGCTATTGACGTTAAGCAGTTCAGCTTCTAACAGTTCATTGACTTGGACAATATCATTAATGTGACCTCAAATCAGGTAGGACTACCCGCTGAACTTAA	13	0	0	0	16	0	0	0	0	0	0	29	k__Fungi	p__Basidiomycota	c__Agaricomycetes	o__Agaricales	f__Cortinariaceae	g__Cortinarius	s__limonius
CGCACATTGCGCCCGCTGGTATTCCGGCGGGCATGCCTGTTCGAGCGTCATTATGACCAATCAAGCTCTGCTTGGCTTTGGGGCCCGCTGTACCGGCGGCCCTTAAAATCAGTGGCGGTGCCGTCTGGCTCTAAGCGTAGTAATACTTCTCGCTACAGGGTCCAGGCGTCCACCCGCCAGAACCCTCAACTTTCTTAGGTTGACCTCGGATCAGGTAGGGATACCCGCTGAACTTAA	0	28	0	0	0	0	0	0	0	0	0	28	k__Fungi	p__Ascomycota	c__Leotiomycetes	o__Helotiales	f__Helotiaceae	g__Meliniomyces	NA	Contaminant
CGCACCTTGCGCTCTATGGCAATCCGTAGAGCATGCCTGTTTGAGTGCCATGAAATCTCCCACCCCAAGCGGTTTTTAAATGAAACGGCTTGGCGGATGGGGTCTGGATGGGTGCCTCTGCCTGCGCTACCTAGCACAGGCTCGCCCGAAATGCATGAGCGCCTTGAGACACTTTGCATCCGCCTCTCTGTTTGGGAGGAGGCGGCCAAGCAGTGTTTTTCTCCTGGCATGGCATGATACGTCATTTGCTATGTCGCCTAAAGGAGGAATGTTTGGTTGTGTCTGCGTGTGCTTCGAACTTGCCTCTGTGGCACATCCCAATTTCACTTCTGGTCTCAAATCAGGTAGGATCACCCGCTGAACTTAA	0	0	0	23	0	0	0	0	0	4	0	27	k__Fungi	p__Basidiomycota	c__Malasseziomycetes	o__Malasseziales	f__Malasseziaceae	g__Malassezia	s__restricta	Contaminant
CGCACCTTGCACCTTTTGGTATTCCGAAAGGTACACCCGTTTGAGTACCATTGTAATCTCACTACTTTGACTTTTTGTCGATTGTATGTGGACTTGGATGTTGCCGTGTGACAACGGCTCGTCTGAAATGCCTGAGTGTACCCTGCTTTTGCGGCGTATTCAGTGTGATAAATCTTCACTGGAGTTGACTTTCGGGTCGCGTTTGTATTGTGCGCTCTATGCTTCGAACCGTCTTAACAAGACAAACACTTTGACAATTTGGTCTCAAATCGGGTGGGACTACCCGCTGAACTTAA	0	27	0	0	0	0	0	0	0	0	0	27	k__Fungi	p__Basidiomycota	c__Agaricomycetes	o__Sebacinales	f__Serendipitaceae	g__Serendipita	NA	Contaminant
CGCACCTTGCGCCCTTTGGTATTCCGAAGGGCATGCCTGTTTGAGTGTCATGAAACCTCACCCCACTTGGGTTTTTGCCTGAGCGGTGGTGTATTGGGTGTTGCCTTGCTAAAGGCTCGCCTTAAAGACATAAGCACCTTGGATGTAATATGTTTCATCCTTCTGGGTGGCTGATAACCCCACATATTCATGATCTGGCCTCAAATCAGGTAGGGCTACCCGCTGAACTTAA	0	25	0	0	0	0	0	0	0	0	0	25	k__Fungi	p__Basidiomycota	c__Tremellomycetes	o__Tremellales	f__Bulleribasidiaceae	g__Vishniacozyma	s__victoriae	Contaminant
CGCATCTTGCGCTCCTTGGTATTCCGAGGAGCATGCCTGTTTGAGTGTCATTAAATATCTCAAAAAGCTTGTGCTTTTTTGGCACAGGAGTTTTGGACATTGGGAGTTGCCGGCTGCTGGATAACAGTGGTGGGCTCTTCTGAAAAGCATTAGTTGAGGAGCTTTGCACTCTATTGGTGTGATAGACTATCTATGCCAGGAGACGCTTCATGATCCTCTGCCATCTAACCGTCTTTATAAGACAATATGATAAACTTGACCTCAAATCAGGTAGGACTACCCGCTGAACTTAA	9	0	0	0	13	0	0	0	3	0	0	25	k__Fungi	p__Basidiomycota	c__Agaricomycetes	o__Agaricales	f__Amanitaceae	g__Amanita	s__detersa
CGCACATTGCGCCCCTTGGTATTCCGAGGGGCATGCCTGTTCGAGCGTCATTACACCACTCAAGCTATGCTTGGTATTGGGCGTCGTCCTTAGTTGGGCGCGCCTTAAAGACCTCGGCGAGGCCACTCCGGCTTTAGGCGTAGTAGAATTTATTCGAACGTCTGTCAAAGGAGAGGAACTCTGCCGACTGAAACCTTTATTTTTCTAGGTTGACCTCGGATCAGGTAGGGATACCCGCTGAACTTAA	6	0	0	0	19	0	0	0	0	0	0	25	k__Fungi	p__Ascomycota	c__Dothideomycetes	o__Dothideales	f__Aureobasidiaceae	g__Aureobasidium	s__pullulans
CGCACATTGCGCCCCCTGGTATTCCGGGGGGCATGCCTGTTCGAGCGTCATTACAACCCTCAAGCTCTGCTTGGTATTGGGTGTCACCCCCGGGTGCGCCTTAAAATCAGTGGCGGTGCCGTCTGGCTTCAAGCGTAGTAATACTTCTCGCTTTGGAGTCCGGGCGAGCGTCCTGCCAAAACCCCCATATTTTTTCAGGTTGACCTCGGATCAGGTAGGGATACCCGCTGAACTTAA	0	24	0	0	0	0	0	0	0	0	0	24	k__Fungi	p__Ascomycota	c__Leotiomycetes	o__Phacidiales	f__Phacidiaceae	g__Phacidium	s__lacerum	Contaminant
CGCACCTTGCGCCCTTTGGTATTCCGAAGGGCATGCCTGTTTGAGTATCATGAACACCTCAACTCTTCATGGTTTTCCATGATGAGCTTGGACTTTGGGGGTCTTGCTGGCCTGCGGTCAGCTCCTCTCAAATGAATCAGCTTACCAGTGTTTGGTGGGCATCACAGGTGTGATAACTATCTGCGCTTGTGGTTTTCCACCAAGTAACCTTCAGCAGTGGAGGTTCACTGGAGCTCACAGACGTCTCTCCTCAGTGAGGACAGCCCTTTGAATGTTTGATCTCAAATCAGGTAGGACTACCCGCTGAACTTAA	4	0	0	0	20	0	0	0	0	0	0	24	k__Fungi	p__Basidiomycota	c__Agaricomycetes	o__Thelephorales	f__Thelephoraceae	g__Thelephora	s__atra
CGCATATTGCGGTGGTGCCTCGGTATCACCATGTCTGCCTCAGCTTCGGAGTACCCCCCTCACCCCTCCCCTCCACGAGAGGATCGGGTGGACCTGGCTCTCCGAGCGACTCGTCGCTCGGTCAGCTGAAGTGCAGAGGATCGCGCCCGGACCCGTAAGGCGCCGGCTAGGTAGGTAGCTCGACTACTCCTGCCGAGGCCCTGGGCTGGAGTCGCATCCCGCAGGAAACACTCTCTTCTCGAACTGAGATCAGGCAAGGCTACCCGCTGAACTTAA	0	0	0	0	0	0	0	23	0	0	0	23	k__Fungi	NA	NA	NA	NA	NA	NA	Contaminant
CGCACCTTGCGCTCCTTGGTATTCCGAGGAGCATGCCTGTTTGAGTGTCATGAAATTCTCAACCTTTTCAGCATTTATGTTGTTTAGGCTTGGATGTGGGAGTTTGCGGGCTTCTCAGAAGTCGGCTCTCCTTAAATACATTAGCGGGACCTTTGTTGCCCAGCTTTAGTGTGATAATTATCTACGCTATCGTTGAAAGCAGCTTTTAATGGGGTTACAGCTTCTAATCGTCTCATTTGAGACAACCTCTGACAATTTGACCTCAAATCAGGTAGGACTACCCGCTGAACTTAA	0	23	0	0	0	0	0	0	0	0	0	23	k__Fungi	p__Basidiomycota	c__Agaricomycetes	o__Agaricales	f__Tricholomataceae	g__Tricholoma	s__saponaceum	Contaminant
CGCACATTGCGCCCCTTGGTATTCCGAGGGGCATGCCTGTTCGAGCGTCATTATAACCACTCAAGCCTCGGCTTGGTATTGGGGTACGAGGTTTCTCGGCCCTTAAAATCAGTGGCGGTGCCATCTGGCTCTAAGCGTAGTACTTTTTCTCGCTACAGAGTCCGGGTGGTTACCTGCCAATAAACCCCCCATTTTTAAGGTTGACCTCGGATCAGGTAGGGATACCCGCTGAACTTAA	6	16	0	0	0	0	0	0	0	0	0	22	k__Fungi	p__Ascomycota	c__Leotiomycetes	o__Helotiales	f__Leotiaceae	g__Pezoloma	s__ericae	Contaminant
CGCACATTGCGCCCTTTGGTATTCCGAAGGGCATGCCTGTTCGAGCGTCATTGTCAAACCTCAAGCCTAGCTTGGTATTGGGCTTTTCATCCCTAGGGATGAGCCTAAAAGTTAGTGGCGGTGCCACCGAGCCTCAAGCGTAGCAGAAATACCTCGCTTTGGAGTATCGGTTTTGGTCACTAGCCTTAAACCCCAACTTATAAAGTTTGACCTCGGATCAGGTAGGGATACCCGCTGAACTTAA	0	0	0	0	10	0	0	0	11	0	0	21	k__Fungi	p__Ascomycota	c__Geoglossomycetes	o__Geoglossales	f__Geoglossaceae	g__Sarcoleotia	s__globosa
CGCACATTGCGCCCCTTGGTATTCCATGGGGCATGCCTGTTCGAGCGTCATTTGTACCCTCAAGCTATGCTTGGTGTTGGGTGTTTGTCCTCTCCCTTGCGTTTGGACTCGCCTTAAAGAAATTGGCAGCCAGTGTATTGGTATAGAAGCGCAGCACAATTTGCGATTCTAGCTCATAATTACTTGCAACCATCAAGTCTATTTAACACTTTTGACCTCGGATCAGGTAGGGATACCCGCTGAACTTAA	0	20	0	0	0	0	0	0	0	0	0	20	k__Fungi	p__Ascomycota	c__Dothideomycetes	o__Pleosporales	f__Phaeosphaeriaceae	g__Acericola	s__italica	Contaminant
CGCACATTGCGCCCCTTGGTATTCCAGGGGGCATGCCTGTTCGAGCGTCATTTGTACCCTCAAGCTATGCTTGGTGTTGGGTGATTGTCTGGCCACCGCGCCTAGACTCGCCTCAAAGTGATTGGCAGCCAATGTTGAAGTAGGAGCACGCAGCACATATTGCGAGCAAGCACCTCGGCCATGGCGTCCAGAAGCACATTTCACCTTTGACCTCGGATCAGGTAGGGATACCCGCTGAACTTAA	0	0	0	0	18	0	0	0	2	0	0	20	k__Fungi	p__Ascomycota	c__Dothideomycetes	o__Pleosporales	NA	NA	NA
CGCACATTGCGCCTCATGGTATCCCATGGGGCATGCCTTCCGGAGCGTCGGGAAAACCCCCTTCAAGCATTTTTTTGCTTGGTTGTGGAGGCTGAGCGTTGCCTGCGTGCACGTTTGCCTTCGAAATTCATTGGCGGACTGTTTCATGTTCCATTTGGCGTTATAGGATAACTCTTTCGCTTGGACTTATGAGGCTGTCCAGCCCAGAAATAACCCCCCATTATTCCGGAACGACCTCAATTAGGTAAGGATACCCGCTGAACTTAA	0	18	0	0	0	0	0	0	0	0	0	18	k__Fungi	p__Ascomycota	c__Pezizomycetes	o__Pezizales	f__Pyronemataceae	g__Otidea	s__leporina	Contaminant
CGCACCTTGCGCCCCTTGGCATTCCGAGGGGCACACCCGTTTGAGTGTCGTGAAATTCTCAAAAACCCCTTCCTTTGGTGGAAAGGATTTTGGACTTGGAGGCCTTTTGCTGGTTTCACCTTGAAGCGAGCTCCTCCCAAATGGATTAGCGGGGTCTGCTTTGCTGATCCTTGACGTGATAATACATTTCTACGTCTTGGGTTTCTGCACTGTACCTCTGCTTCTAACCGTCTCATTGACAACGATGGTGTTCCGGTCACCGCCGATTCATCGGTGGGAGGCTTGACCCACAAAACGACCTTGACCTCAAATCGGGTGAGACTACCCGCTGAACTTAA	5	8	0	0	5	0	0	0	0	0	0	18	k__Fungi	p__Basidiomycota	c__Agaricomycetes	o__Russulales	f__Russulaceae	g__Russula	s__fragilis	Contaminant
CGCACATTGCGCCCCCTGGTATTCCGGGGGGCACACCTGTTCGAGCGCCATTTCTACCCTGGAGCCCTGCTCTGTGATGGGCCCCGTCCTCGCGGACGGGCCCGAAACCCGTGGGCGCCGTCGTCCGGCCCTGAGCGTAGCAAGAGAAATCCCTCGCTCGGAGTGTCTGCACGGTGGCCGCCCCGACCCATTTTTACAAGGTTGGCCTCGGATCAGGTGGGGATACCCGCTGAACTTAA	0	17	0	0	0	0	0	0	0	0	0	17	k__Fungi	p__Ascomycota	c__Dothideomycetes	o__Venturiales	f__Venturiaceae	g__Venturia	NA	Contaminant
CGCACCTTGCGCCCCTTGGCATTCCGAGGGGCACACCCGTTTGAGTGTCGTGAAATTCTCAAAACCCTTTCTTTTGGTCATTTTCGACCATCGAAAGGATTTTGGACTTGGAGGCCTTTTTGCTGGTTTCACCTTGAAGCGAGCTCCTCCCAAACGTATTAGTGGGGTCTGCATTGTCGGTCCTTGGCGTGATAAGTTGTTTCTACGTCTTGGATTTTTGGCGCTGTACACCTGCTTCTAACCGTCTCATTGACAACGATGGTGTTCCGGTCGCCGCCGATTTTTCGGTGGGGGGCTTGGACCCACGAAACAAACCTTGACCTCAAATCGGGTGAGACTACCCGCTGAACTTAA	0	0	0	0	17	0	0	0	0	0	0	17	k__Fungi	p__Basidiomycota	c__Agaricomycetes	o__Russulales	f__Russulaceae	g__Russula	s__emetica
CGCACCTTGCGCCCTTTGGTATTCCGAAGGGCATGCCTGTTTGAGTGTCATTAAATTATCAATCAACCTTGTTCGCTTTTACGAGCTTGAGCGAGGCTTGGATGTGAGGGCTTGCTGGCTTCCTTCAGTGGATGGTCTGCTCCCTTTAAATGCATTAGTGGGATCTCTTGTGGACCGTCACTTGGTGTGATAATTATCTATGCCATTTGACTGTGAAGCAAAATTATGGGAACCTGCTTATAACCGTCTCGCAAGGGACAATTTAATTGACTATTTGACCTCAAATCAGGTAGGACTACCCGCTGAACTTAA	0	16	0	0	0	0	0	0	0	0	0	16	k__Fungi	p__Basidiomycota	c__Agaricomycetes	o__Agaricales	f__Tricholomataceae	g__Mycena	s__leptocephala	Contaminant
CGCACATTGCGCCCCTTGGCATTCCGAGGGGCATGCCTGTTCGAGCGTCATTACAACCCTCAAGCTCTGCTTGGTGTTGGGCATCGCCAGTCTTGGTGTGCCTTAAAATCAGTGGCGGTGCCATCTGGCCCTCAGCATAGTAGTATTTCTCTTGCTATAGGGACCTGGTAGGTGCCTGCCATCAACCCCCTAGTTATTATCAAGGTTGACCTCGGATCAGGTAGGGATACCCGCTGAACTTAA	0	8	0	0	8	0	0	0	0	0	0	16	k__Fungi	p__Ascomycota	c__Leotiomycetes	o__Helotiales	NA	NA	NA	Contaminant
CGCACATTGCGCCCCCTGGTATTCCGGGGGGCATGCCTGTTCGAGCGTCATTTCACCACTCAAGCCTCGCTTGGTATTGGGCGACGCGGTCCGCCGCGCGCCTCAAATCGACCGGCTGGGTCTTCTGTCCCCTCAGCGTTGTGGAAACTATTCGCTAAAGGGTGCCACGGGAGGCCACGCCGAAAAACAAACCCATTTCTAAGGTTGACCTCGGATCAGGTAGGGATACCCGCTGAACTTAA	16	0	0	0	0	0	0	0	0	0	0	16	k__Fungi	p__Ascomycota	c__Dothideomycetes	o__Capnodiales	f__Cladosporiaceae	g__Cladosporium	s__sphaerospermum
CGCACATTGCGCCCCGTGGTATTCCGCGGGGCATGCCTGTTCGAGCGTCATTTCAACCCATCAAGCTTCTGCTTGGTCTTGGGGCCTGCGGTTTCGCAGCCTCTAAACTCAGTGGCGGTGCTATTGAGCTCTGAGCGTAGTAATTTTTCTCGCTATAGGGTCTCGGTGGTTACTTGCCAGCAACCCCCAATTTTTATCAGGTTGACCTCGGATCAGGTAGGGATACCCGCTGAACTTAA	16	0	0	0	0	0	0	0	0	0	0	16	k__Fungi	p__Ascomycota	c__Leotiomycetes	o__Helotiales	f__Tricladiaceae	g__Tricladium	s__attenuatum
CGCACATTGCGCCCATTGGTATTCCGATGGGCATGCCTGTTCGAGCGTCATTATCCTCCCTCAAACCCCCGGTTTGATGTTGGACCGCGTCGGCCTGCGAGGGTCGACTGGTCTCAAAGACAATGACGGCGTCCGTGGGACCCCCTTCGCAACGAGCTTTCGGGCACGCGAACACAAAGGACCCGCGGGCCGGCCACCCTTCTTATCATTTACAAGGTTGACCTCGGATCAGGTAGGAATACCCGCTGAACTTAA	0	0	0	15	0	0	0	0	0	0	0	15	k__Fungi	p__Ascomycota	NA	NA	NA	NA	NA	Contaminant
CGCACCTTGCGCTCCTTGGTATTCCGAGGAGCATGCCTGTTTGAGTGTCATTAATATATCAACCTCTTTAAATTTTGAGAGTGTTTGGATGTGGGGGTGTTATTTTGCTGGCCTTCTCCAAGGTCAGCTCCCCTGAAATGTATTAGCGGAACAATTTGTTGACCGTTCATTGGTGTGATAGCATATCTACGCTATTGACGTAAAGCAAGTTCGGCTTATAACAGTCCATTGACTTGGACAATTCTCTATTTATTAATGTGACCTCAAATCAGGTAGGACTACCCGCTGAACTTAA	0	15	0	0	0	0	0	0	0	0	0	15	k__Fungi	p__Basidiomycota	c__Agaricomycetes	o__Agaricales	f__Cortinariaceae	g__Cortinarius	s__alpinus	Contaminant
CGCACCTTGCGCTCCTTGGTATTCCGAGGAGCATGCCTGTTTGAGTGTCATCGAATTCTCAACCATATCTTGATTGATTTCAAGGCATGGCTTGGAGTTGGGGGTTGCTGGCGGCGAAATGCTGTCGGCTCTCCTGAAATGCATTAGCAAAGGGCGGCGAGTCTTTTGGACGTGCACGGCCTTCGACGTGATAATGATCGTCGTGGCTGGAGCGTTCGGGGACATGCATGAATCGTCCATTGCTTCCAATCCCTATGCTAGTCTTTAAGTCAACTGAGCTACTAGTCGGTCGTGAGGCCGGCGAACGTTGGGTGGCCAAGGCTTGGCTGTTTTCGATACTTGACCTCAAATCAGGTAGGACTACCCGCTGAACTTAA	0	15	0	0	0	0	0	0	0	0	0	15	k__Fungi	p__Basidiomycota	c__Agaricomycetes	o__Boletales	f__Boletaceae	g__Suillellus	NA	Contaminant
CGCACATTGCGCCCCCTGGTATTCCGGGGGGCATGCCTGTTCGAGCGTCATTTCACCACTCAAGCCTCGCTTGGTATTGGGCGTCGCGAGTCTCTCGCGTGCCTCAAAGTCTCCGGCTGTCTTGATTCAATTCCCAGCGTTGTGGCAACTATTTCGCAGTGGAAACGAGTCAAAGTGGCCGTTAAATCTTTCAAAGGTTGACCTCGGATCAGGTAGGGATACCCGCTGAACTTAA	0	15	0	0	0	0	0	0	0	0	0	15	k__Fungi	p__Ascomycota	c__Dothideomycetes	o__Capnodiales	f__Mycosphaerellaceae	g__Ramularia	NA	Contaminant
CGCACCTTGCGCTCCTTGGTATTCCGAGGAGCATGCCTGTTTGAGTGTCATTAATATATCAACCTTCTCTTTTTGAGTGGTTTGGATGTGGGGGTTTGCTGGCCTCTTAAAAAGGTCTTGGCTCTCCTGAAATACATTAGCAGAACAACCCTGTTCATTGGTGTGATAAACTATCTACGCTATTGAATGTGAAGGGCAGTTTGGCTTTCTAACAGTCCTTGGACAAGCTCATCATTAATGTGACCTCAAATCAGGTAGGACTACCCGCTGAACTTAA	15	0	0	0	0	0	0	0	0	0	0	15	k__Fungi	p__Basidiomycota	c__Agaricomycetes	o__Agaricales	f__Cortinariaceae	g__Cortinarius	s__diasemospermus
CGCACATTGCGCCCTTTGGTATTCCGAAGGGCATGCCTGTTCGAGCGTCATTTATACCAATCAAGCCTGGCTTGGTGTTGAGGTTCGCCCACCAGCGGCCTCTAAATACAGTGGCGGTGCCGTCTGGCTCTCAGCGTAGTAATACTCCTCGCTGTAGGGTCCCGCGGTAGCTTGCCAGCAACCCCAAATTTTAAAGGTTGACCTCGGATCAGGTAGGGATACCCGCTGAACTTAA	8	0	0	0	7	0	0	0	0	0	0	15	k__Fungi	p__Ascomycota	c__Leotiomycetes	o__Helotiales	NA	NA	NA
CGCACCTTGCGCTCCTTGGTATTCCGAGGAGCATGCCTGTTTGAGTGTCATTAATATATATATCAACCTTCTCTTTTTGAGTGGTTTGGATGTGGGGGTTTGCTGGCCTTGTAAAGGGTTCAGCTCCCCTGAAATGCATTAGCAGAACAACCCTGTTCATTGGTGTGATAACTATCTACGCTATTGAATGTAAGGGGGCAGTTCAGCTTTCTAACAGTCCTCGGACAATTCATCATTAATGTGACCTCAAATCAGGTAGGACTACCCGCTGAACTTAAGC	14	0	0	0	0	0	0	0	0	0	0	14	k__Fungi	p__Basidiomycota	c__Agaricomycetes	o__Agaricales	f__Cortinariaceae	g__Cortinarius	s__casimiri
CGCACCTTGCGCTCCTTGGTATTCCGAGGAGCATGCCTGTTTGAGTGTCATTAAATTCTCAACCATTATCAACTTTTGCTGATAATGGCTTGGATGTGGGGGTCTATTTTGCTGGCTTCTCAGATAGTCAGCTCCCCTTAAATGCATTAGCCGGTGCCCCGCGTGGACTGTCTATTGGTGTGATAATTATCTACGCTGTAGACATCTGCAATTATATGGGTTTGCACTGCTTCTAACAGTCTGTCAATTCAGACAATACATGACAATTTGACCTCAAATCAGGTAGGACTACCCGCTGAACTTAA	0	0	0	0	14	0	0	0	0	0	0	14	k__Fungi	p__Basidiomycota	c__Agaricomycetes	o__Agaricales	f__Hymenogastraceae	g__Hebeloma	s__aurantioumbrinum
CGCACATTGCGCCCCGTGGCATTCCGCGGGGCATGCCTGTTCGAGCGTCATTACACCACTCAAGCCTCGCTTGGTATTGGGCGACGCGGTACGCCGCGCGCCTCAAATCTTCCGGCTGGTTCGAATCGTCCCTCAGCGTTGTGGAAACTATTCGCTAAAGGTGCGCGTTTCGGTCACGCCGTTAAACAAACCAATTCATTAAAGGTTGACCTCGGATCAGGTAGGGATACCCGCTGAACTTAA	0	0	0	0	14	0	0	0	0	0	0	14	k__Fungi	p__Ascomycota	c__Dothideomycetes	o__Capnodiales	f__Cladosporiaceae	g__Rachicladosporium	NA
CGCACATTGCGCCCTCTGGTATTCCGGAGGGCATGCCTGTTCGAGCGTCATTTCAACCCTCAAGCTCTGCTTGGTATTGGGCCTCGGGCGTCAGCCCGTGCCTTAAAAACAGTGGCGGTGCCACCTGGCTCTGAGCGTAGTAAATCTCTCGCTATAGACGTCTGGTGGATACTGGCCATAACCCCCAATTTTTCAATGGTTGACCTCGGATCAGGTAGGGATACCCGCTGAACTTAA	0	0	0	0	14	0	0	0	0	0	0	14	k__Fungi	p__Ascomycota	c__Leotiomycetes	o__Helotiales	NA	NA	NA
CGCACATTGCGCCCCTTGGTATTCCGAGGGGCATGCCTGTTCGAGCGTCATTACAACCCTCAAGTATTACTTGGTATTGGGCTCTACTGCTTACCCAGTGGGCCTTAAAATCAGTGACGGTGTCGTTGGGGCCCTGAGCGTAGTAAATATCCTCGCTATAGGGACCTGGTAGACGCTGGTCATCAACCCCCAACTTTCTAAGTTTGACCTCGGATCAGGTAGGGATACCCGCTGAACTTAA	0	0	8	0	3	0	0	0	3	0	0	14	k__Fungi	p__Ascomycota	c__Leotiomycetes	o__Helotiales	f__Hyaloscyphaceae	NA	NA
CGCACATTGCGCCTCCGGGTATTCCTGGAGGCATGCCTGTTCGAGCGTCGTTTAGACCATGAGGCTTTGCCTTGCGATGACACCTGGTATCGAAAGATTCCATCTGTTCAAACATATTGGCATTTTGAAGTTGGCCCAGCACAGCACAATGTGTGAAGGACGACGGAAAGGATGCCTGTATCATGGCGATTTCCCGACCTTGCGGTCGGTGATCGCCTTATTTGGTCGACCTCGGATCAGGCAAGATTACCCGCTGAACTTAA	0	13	0	0	0	0	0	0	0	0	0	13	k__Fungi	p__Ascomycota	c__Orbiliomycetes	o__Orbiliales	f__Orbiliaceae	g__Dactylaria	s__mitrata	Contaminant
CGCACATTGCGCCCCTTGGTATTCCGAGGGGCATGCCTATTCGAGCGTCATTATCACCCCTCAAGCTCCGGCTTGGTGTTGAGGCCTGCTGTAAAGGCACCCTCTAAAATCAGTGGCAGTGCTGTCAGGCTCTAAGCGTAGTAATTTCTCTCGCTATAGGGTCCTGGTGGACACTCGTCAGAACCCCCCCATTTTTTAATGATTGACCTCGGATTAGGTAGGGATACCCGCTGAACTTAA	5	8	0	0	0	0	0	0	0	0	0	13	k__Fungi	p__Ascomycota	c__Leotiomycetes	o__Helotiales	f__Helotiaceae	g__Tetracladium	NA	Contaminant
CGCACCTTGCACTCCTTGGTATTCCGAGGAGTATGCCTGTTCGAGTGTCATGAAACTCTCAAACCGCATCTTTATTGATGTCGGGCTTGGATTTGGACGTTGCTGGACGCGAGTTCGGCTCGTCTCGAACGTATTAGCTGTAGATTTCGATTTCAGTTAAACCGTGTGATAATACATCAACGCGGGCAGCCGTCAAGGCGCTGAATCGTTAGTTCGAAGGCTTCTAATCGTCCTTTCGAGGACCACCTTTACTGGTGTTTCATTTCACATTTGGCCTCGAATCAGGTAGGACTACCCGCTGAACTTAA	0	0	0	0	13	0	0	0	0	0	0	13	k__Fungi	p__Basidiomycota	c__Agaricomycetes	o__Tremellodendropsidales	NA	NA	NA
CGCACCTTGCGCCCTCTGGTATTCCGGAGGGCATGCCTGTTTGAGTGTCTTGATATCATCAATCCCTCGGGTTCGCGCCCGCTGCGGGTTGGAGTTGGGGGTCTTGCTGCCGCGAGGCGGCTCCCCTTAAAATCATCGGTTTGGCCCGCATCATGCGGCTTGCACCTTTGGCGTTGTATTCTCCTCGCCTTCGATCGGTCTTGCTCGCTTCCGCGCCTCACCTCGACTTGCCCTTTGGGTGGCGGTCAATTCTTGACAATCTGGCCTCAAATCAGGTAGGACTACCCGCTGAACTTAA	0	12	0	0	0	0	0	0	0	0	0	12	k__Fungi	p__Basidiomycota	c__Agaricomycetes	o__Trechisporales	NA	NA	NA	Contaminant
CGCACATTGCGCCCCTTGGTATCCCGAGGGGCATGCCTGTTCGAGCGTCATTTCACCACTCAAGCCCGGCTTGGTGTTGGGCGACGTCCCCTTTGGGGACGCGCCTCGAAACGCTCGGCGGCGTGGCACCGGCTTTAAGCGTAGCAGAATCTTTCGCTTCGAAAGTCGGGGCCCCGTCTGCCGGAAGACCTATTCGCAAGGTTGACCTCGGATCAGGCAGGGATACCCGCTGAACTTAA	0	12	0	0	0	0	0	0	0	0	0	12	k__Fungi	p__Ascomycota	c__Dothideomycetes	o__Mytilinidales	f__Gloniaceae	g__Cenococcum	s__geophilum	Contaminant
CGCACATTGCGCCCCTTGGTATTCCGAGGGGCATGCCTATTCGAGCGTCATTATCACCCCTCAAGCCTAGCTTGGTGTTGAGACCTGCTGTCAAGGCAGTCTCTAAAATCAGTGGCAGTGCTGTCAGGCTCTAAGCGTAGTAAATTCATCGCTATAGGGTCCTGGTGGATACTCGTCAGAACCCCCCCATTTTTTAATGATTGACCTCGGATTAGGTAGGGATACCCGCTGAACTTAA	0	12	0	0	0	0	0	0	0	0	0	12	k__Fungi	p__Ascomycota	c__Leotiomycetes	o__Helotiales	f__Helotiaceae	g__Tetracladium	NA	Contaminant
CGCATATTGCGCTCTCTGGTATTCCGGAGAGCATGCTTGTTTGAGTATCAGTAAACACCTCAAATCCCTCTACTTGTTGGAGGAATTTGGACTTGAGCAATCCCAACTTTTCGAAAGAGAAGGCGGGTTGCTTGAAATGCAGGTGCAGCTAGATTCTTTCTTCTGAGCTATAAGCATACTTATTTAATCCCGTCAAACGGATTATTACTTTTGCTGCAGCTAACATAAAGGTTGAAGAGTCGCTATGGCTGACTGATGCAGGATTTAACATTTCGCGCAAGCGATTTGTAAACTCGATCTCAAATCAAGCAAGACTACCCGCTGAACTTAA	0	12	0	0	0	0	0	0	0	0	0	12	k__Fungi	p__Mortierellomycota	c__Mortierellomycetes	o__Mortierellales	f__Mortierellaceae	g__Mortierella	s__pseudozygospora	Contaminant
CGCACATTGCGCCCTCTGGTATTCCGGGGGGCATGCCTGTTCGAGCGTCATTATAACCACTCAAGCTCTCGCTTGGTATTGGGGTTCGCGGTTTCGCGGCCCCTAAAATCAGTGGCGGTGCCTGTCGGCTCTACGCGTAGTAATACTCCTCGCGATTGAGTCCGGTAGGTCTACTTGCCAGCAACCCCCAATTTTTACAGGTTGACCTCGGATCAGGTAGGGATACCCGCTGAACTTAA	0	6	0	0	0	0	0	0	6	0	0	12	k__Fungi	p__Ascomycota	NA	NA	NA	NA	NA	Contaminant
CGCACCTTGCACCCTTTGGTATTCCGAAGGGTATGCTCGTTTGAGTGTCATTGTACTCTCACACTCTCTGATCCTTTGGATTCAGGGAGTGGTGGACTTGGGTGTTTGCTGCTTTCCTTGTGGCTCACCTCAAATGCGTCAGTGCACCTCTTGGTTGGACATAGTACGGCGTGATAAGTATCTTCGCCGGCACCTCGCAAGAGGGTGACCAATTGGGAGCTCTGTGCTTTCAAACCGTCTTCGGACAATCTCTGACAACTTGACCTCAAATCGAGTAGGACTACCCGCTGAACTTAA	0	0	0	0	12	0	0	0	0	0	0	12	k__Fungi	p__Basidiomycota	c__Agaricomycetes	o__Sebacinales	f__Sebacinaceae	g__Sebacina	s__dimitica
CGCACATTGCGCCCCTTGGTATCCCGAGGGGCATGCCTGTTCGAGCGTCATTTCACCATTCAAGCCTGGCTTGGTGTTGGGCGACGTCCCCTTTGGGGACGCGCTTCGAAACGCTCGGCGGCGTGGCACCGGCTTTAAGCGTAGCAGAATCTTTGCGCTTTGAAAGTTGGGGCCCCGTCTGCCGGAAGACCTACTTAAGGTTGACCTCGGATCAGGTAGGGATACCCGCTGAACTTAA	12	0	0	0	0	0	0	0	0	0	0	12	k__Fungi	p__Ascomycota	c__Dothideomycetes	o__Mytilinidales	f__Gloniaceae	g__Cenococcum	NA
CGCACATTGCGCCCCTTGGTATTCCATGGGGCATGCCTGTTCGAGCGTCATTTGTACCTTCAAGCTCTGCTTGGTGTTGGGTGTTTTGTCTCGCCTCCGCGCGCAGACTCGCCTTAAAACAATTGGCAGCCGGCGTATTGATTTCGGAGCGCAGTACATCTCGCGCTTTGCACTCATAACGACGACGTCCAAAAGTACATTTTTACACTCTTGACCTCGGATCAGGTAGGGATACCCGCTGAACTTAA	12	0	0	0	0	0	0	0	0	0	0	12	k__Fungi	p__Ascomycota	c__Dothideomycetes	o__Pleosporales	f__Didymellaceae	g__Epicoccum	s__nigrum
CGCACATTGCGCCCCTTGGTATCCCGAGGGGCATGCCTGTTCGAGCGTCGTTTCACCACTCAAGCCTGGCTTGGTGTTGGGCGACGTCCGCTTTTGGGGACGCGTCTCGAAACGCTCGGCGGCGTGGCACCGGCTTTAAGCGTAGCAGAATCTTTCGCTTTGAAAGTCGGGGCCCCGTCTGCCGGAAGACCTACTCGCAAGGTTGACCTCGGATCAGGCAGGGATACCCGCTGAACTTAA	12	0	0	0	0	0	0	0	0	0	0	12	k__Fungi	p__Ascomycota	c__Dothideomycetes	o__Mytilinidales	f__Gloniaceae	g__Cenococcum	NA
CGCACCTTGCGCTCCTTGGTATTCCGAGGAGCATGCCTGTTTGAGTGTCATTAATATATCAACCTCTTCAGCTTTCTGCATGATGAGTGTTGGATGTGGGGGGGATATTTTTGCTGGACTTGTAGAATATGAGGTCAGCTCCCCTAAAATGCATCAGCGAAACAATTTGTTTACCGCTCATTGGTGTGATAACTATCTACGCTATTGACGGTGAAAGCATGTTTAGCTCCTAACAGTCCATTAACTTGGACAACCTCTTATTAATGTGACCTCAAATCAGGTAGGACTACCCGCTGAACTTAA	0	11	0	0	0	0	0	0	0	0	0	11	k__Fungi	p__Basidiomycota	c__Agaricomycetes	o__Agaricales	f__Cortinariaceae	g__Cortinarius	s__obtusus	Contaminant
CGCACATTGCGCCCCCTGGTATTCCGGGGGGCATGCCTGTCCGAGCGTCATTACAACCCTCAAGCTCAGCTTGGTATTGGGCCCCGCCGACCCGGCGGGCCCTAAAGTCAGTGGCGGTGCCGTCCGGCTCCGAGCGTAGTAATTCTTCTCGCTCTGGAGGTCCGGTCGTGTGCTCGCCAGCAACCCCCAATTTTTTTCAGGTTGACCTCGGATCAGGTAGGGATACCCGCTGAACTTAA	0	11	0	0	0	0	0	0	0	0	0	11	k__Fungi	p__Ascomycota	c__Leotiomycetes	o__Thelebolales	f__Pseudeurotiaceae	g__Pseudogymnoascus	s__pannorum	Contaminant
CGCACATTGCGCCCTGTGGTATTCCGCAGGGCATGCCTGTTCGAGCGTCATTATAACCACTCAAGCCTGGCTTGGTATTGGGGTTTGCGGTTCCGCAGCTCCTAAAATCAGTGGCGGTGCCGGTGTGGCTCTACGCGTAGTAATTCTTCTCGCGATGGAGTTCCCCTGGTTGTTTGCCAGAACCCCCCAATTTTTATCAGGTTGACCTCGGATCAGGTAGGGATACCCGCTGAACTTAA	0	11	0	0	0	0	0	0	0	0	0	11	k__Fungi	p__Ascomycota	c__Leotiomycetes	o__Helotiales	NA	NA	NA	Contaminant
CGCACCTTGCACTCTCTGGTATTCCGGAGAGTACGCCTGTTCGAGTGTCATGAAACTCTCAAGCAAAGGTGGCTTTTCTGCTATCTTTGTTTGGATTTGGACTCTGCCGTGTCAATGCGGCTAGTCTTAAATGTATTAGCTGGTCCTTATGAAGGACTTTGGTTCTACTCAGCGTGATAATTATCTGACGTTGAGGACAGTCTTAGGACTGGCCAGAGCCATCTTTGGATTGCTTCTAATTGTCTTAGGACATTGTCATTCAATATCTGACCTCGAATCAGGTGGGATTACCCGCTGAACTTAA	4	7	0	0	0	0	0	0	0	0	0	11	k__Fungi	p__Basidiomycota	c__Agaricomycetes	o__Cantharellales	f__Cantharellales_fam_Incertae_sedis	g__Sistotrema	NA	Contaminant
CGCACCTTGCACTCCTTGGTATTCCGAGGAGTATGCCTGTTTGAGTGTCATTAATATATCAACCTCTCAAGCTTTTTGCTTGTGGAGTGTATGGATGTGGGGGGATTATTTTGCTGGCCTTTTAATGAGGTCGGCTCCCCTGAAATGCATTGGCAGAATCATATTGCTGACCGTTTATTGGTGTGATAACTATCTACGCTGTTGACGTGAAGCAAGTTCAGCTTATAATGGTCCCATTGACTTGGACAACATATTTATTAATGTGACCTCAAATCAGGTAGGACTACCCGCTGAACTTAA	11	0	0	0	0	0	0	0	0	0	0	11	k__Fungi	p__Basidiomycota	c__Agaricomycetes	o__Agaricales	f__Cortinariaceae	g__Cortinarius	s__stillatitius
CGCATCTTGCGCTCCTTGGCATTCCAAGGAGCATGCCTGTTTGAGTGTCGTTAAACTATCAAAACACTTTTCTTGGGTGTTTTGGACTTTGGGAGTATCTTGCTGGTCTGTTTGATCCAGCTCTCCTCAAAAGCATTAGCTTTGGAGACCATCAGTGTGATAATTTGTTTACACTGATCTGAGTGTCTCAGCTTCTCCTTTCAATTTATACCCCCCTTTGACCTCAAATCAGGTAGGACTACCCGCTGAACTTAA	3	0	0	0	3	0	0	0	5	0	0	11	k__Fungi	p__Basidiomycota	c__Agaricomycetes	o__Agaricales	f__Amanitaceae	g__Amanita	s__magnivolvata
CGCACCTTGCACTCCTTGGCATTCCGAGGAGCATGCCTGTTTGAGTGTCATTAACATCTCAAGACCTGTCTGTTTTTGATAGGTATTGGATTTTTGGGGGTTGCAGGCTGTTTCAGATAGCTTGCTCTCCTTGAATGTATTAGTGGAGAAAGAGCCATTGAACTCCATTGGTGTGATAAAATCTATCAATGCCAGGAGCCATGTTAGTTCTCTCTGCTGTCTAACCCCTAACAGTTGTCTGTAAAAAATGGACAACTTGACCAACTTGACCTCAAATCAGGTAGGACTACCCGCTGAACTTAA	0	0	0	0	11	0	0	0	0	0	0	11	k__Fungi	p__Basidiomycota	c__Agaricomycetes	o__Agaricales	f__Amanitaceae	g__Amanita	s__virosa
CGCACCTTGCGCCCCTTGGTATTCCGAGGGGCACACCCGTTTGAGTGTCGTGAAAATCTCAACCTCCTCGGTTTCTTTTGGGATGCTGAAGGAGGCTTGGACTTTGGAGGGCTTTGCTGGACTTGAAAGGCCAGCTCCTCTCAAATGAATTAGCGAGGTTCCCTTTGCCGATCCTCGACGTGTGATAAGATGCTTCCACGTCTTGGTCTTTTGGCTCTGTCGCCTTTTGGGACCTGCTTCCAATCGTCTCTCGACGAGACAACGTTCGAGCACGTCTCGACCACGTACCCTTGACCTCAAATCGGGTGAGACTACCCGCTGAACTTAA	0	0	0	0	11	0	0	0	0	0	0	11	k__Fungi	p__Basidiomycota	c__Agaricomycetes	o__Russulales	f__Russulaceae	g__Lactarius	NA
CGCACATTGCGCCCCTTGGTATTCCATGGGGCATGCCTGTTCGAGCGTCATTTGTACCCTCCAGCCCTGCTGGGTGTTGGGCGTTTGTTCCGCTGCGCGCGTGAACTCGCCTCAAATGCATTGGCAGCCCGCCGTCCCGTGTGGGAGCGCAGCACATTTTGCGCTCTTCACTGCTGACGGTGGCATCCACAAGTCTACCATTTTACGCTTGACCTCGGATCAGGTAGGGATACCCGCTGAACTTAA	11	0	0	0	0	0	0	0	0	0	0	11	k__Fungi	p__Ascomycota	c__Dothideomycetes	o__Pleosporales	f__Leptosphaeriaceae	g__Plenodomus	s__biglobosus
CGCACATTGCGCCCCGTGGTATTCCGCGGGGCATGCCTGTTCGAGCGTCAGTACAACACTCAAGCTCTGCTTGGTCTTGGGCCGCATCAGTTCTGATCGGCCTTAAAATCAGTGGCGGTGCCATCGTGCTCTAAGCGTAGTAATACTCCTCGCTACAGAGTCCGCGGTGCGTGCTTGCCAGCAACCCCCAACTTCTAAGTTTGACCTCGGATCAGGTAGGGATACCCGCTGAACTTAA	4	0	0	0	7	0	0	0	0	0	0	11	k__Fungi	p__Ascomycota	c__Leotiomycetes	o__Helotiales	f__Helotiales_fam_Incertae_sedis	g__Chalara	s__holubovae
CGCACATTGCGCCCCCTGGTATTCCGGCGGGCATGCCTGTTCGAGCGTCATTTCTACCCTCAAGCTCTGCTTGGCATTGGGTGGCGGCCTCCCTTACCCGGGGCCCCCCCGAAAATCAGCGGCGGTGCGGCCGGGCTCCCAGCGCAGTGACTTTTTATTCTCGCTGATTGGACACCCGGGCGACACCCGCCGGACAGACCCCAACTTAAAAACCTTTCAAGATTGACCTCGGATCAGGTAGGGATACCCGCTGAACTTAA	3	0	8	0	0	0	0	0	0	0	0	11	k__Fungi	p__Ascomycota	c__Leotiomycetes	o__Rhytismatales	f__Rhytismatales_fam_Incertae_sedis	g__Karstenia	s__rhopaloides
CGCACATTGCGCCCGCCAGTATTCTGGCGGGCATGCCTGTTCGAGCGTCATTTCAACCATCAAGCCCCAGGCTTGTGTTGGGGACCTGCGGCTGCCGCAGGCCCTGAAAACCAGTGGCGGGCTCGCTGTCACACCGGGCGTAGTAGATTTTATCTCGCTCAGGGCGTGCTGCGGGTTCCGGCCGTTAAAAAGCCTTTTTTACCCAAGGTTGACCTCGGATCAGGTAGGAATACCCGCTGAACTTAA	11	0	0	0	0	0	0	0	0	0	0	11	k__Fungi	p__Ascomycota	c__Sordariomycetes	o__Sordariales	f__Chaetomiaceae	g__Botryotrichum	NA
CGCATATTGCGCTCGAGCCCTCGGGCAAGAGCATGTCTGCCTCAGCGTCGGTTTATACCCTCACCCCTCTCTCCTTTTGGAGGGCTGGTCAGCTTCTAGTTGGCCTCAGGGGTGGATCTGGCTTTCCCAATTGGTTCACTCCGATTGGGTTGGCTGAAGCTTAGAGGCTTAAGCAAGGACCCGATATGGGCTTCAACTGGATAGGTAGCACCGGCTTCTGCCGACTACACGAAGTTGTGGCTTGTGGACTTTGCTAGAGGCCAAGCAGGAAACATGCTTTGCATGTCTTAAACTTTCGACCTGAGCTCAGGCAAGGCTACCCGCTGAACTTAA	0	0	0	0	11	0	0	0	0	0	0	11	k__Fungi	NA	NA	NA	NA	NA	NA	Removed No Phyla
CGCACCTTGCGCTCCTTGGTATTCCGAGGAGCATGCCTGTTTGAGTGTCATTAAATTCTCAACTTCATCAGTTTTGTTATGAGACTGGATGAAGCTTGGATGTGGGGGCTTGCAGAATCCATCCATGGTGTCCTGCTCCCCTTAAATGAATTAGCGAGTTCAAACTGGGCTCTGTCTATTGGTGTGATAACTATCTACGCCGTGGATTGAGCTTAGACTTGCTTCTAACCGTCTGAAAAGACAACTTTTTGACAATTTGACCTCAAATCAGGTAGGACTACCCGCTGAACTTAA	0	10	0	0	0	0	0	0	0	0	0	10	k__Fungi	p__Basidiomycota	c__Agaricomycetes	o__Agaricales	f__Psathyrellaceae	g__Psathyrella	s__merdicola	Contaminant
CGCACATTGCGCCCTGTGGTATTCCGCAGGGCATGCCTGTTCGAGCGTCATTTCAACCCTCAAGCCTCGCTTGGTGTTGGGCCCTGCCCGCCGCGGCCGGCCCTAAAGATAGTGGCGGCGCCGCCTGGCCCTCAGCGTAGTACAGCTCTCGCTCCAGGGTCCGGCGGCAGCCTGCCAGAACCCCCCCAACTCTGTGGTTGACCTCGGATCAGGTAGGGATACCCGCTGAACTTAA	0	10	0	0	0	0	0	0	0	0	0	10	k__Fungi	p__Ascomycota	c__Leotiomycetes	o__Helotiales	f__Myxotrichaceae	g__Oidiodendron	s__maius	Contaminant
CGCACATTGCGCCCTGTGGTATTCCACAGGGCATGCCTGTTTGAGCGTCATTTCTCCCTCAAACCTCTGGTTTGGCGTTGAGTGATACTCGGTTTACTTGAAAAACATGAAAAGCATAACTATTAGGTTTTACCAACTCGTTATACTAATCTACAAGTTTGACCTCAAATCAGGTAGGACTACCCGCTGAACTTAA	3	7	0	0	0	0	0	0	0	0	0	10	k__Fungi	p__Ascomycota	c__Saccharomycetes	o__Saccharomycetales	f__Saccharomycetales_fam_Incertae_sedis	g__Candida	s__sake	Contaminant
CGCACCTTGCGCTCCTCGGTGTTCCGAGGAGCATGCCTGTTTGAGTGTCAGTAAATTCTCAACCCCTCTTGATTGAGGGAGTTTGGATAGTGGGGGTTGCTGGAGACTTAGGACTCGGGCTCTCCTGAAATGCATCGGCTTGCGGTCGACTTTCGACTATGCGCGACAAGGCTTTCGGCGTGATAATGATCGCCGTTCGCTGAAGCGCATGAATGAAGGTTTCGCGCCTCTAATACGTCGACTCTTATTATCTCTTCGGAGAGAAAAGGTCTTCTTTATTGACTTTTGACCTCAAATCAGGTAGGACTACCCGCTGAACTTAA	10	0	0	0	0	0	0	0	0	0	0	10	k__Fungi	p__Basidiomycota	c__Agaricomycetes	o__Boletales	f__Rhizopogonaceae	g__Rhizopogon	s__rudus
CGCACCTTGCGCCCTTTGGTATTCCGAAGGGCATGCCTGTTTGAGTGTCATTAAATTATCAACCTTGTTCGCTTTTACGAGCTTGAGCGAGGCTTGGATGTGAGGGCTTGCTGGCTTCCTTCAGTGGATGGTCTGCTCCCTTTAAATGCATTAGTGGGATCTCTTGTGGACCGTCACTTGGTGTGATAATTATCTATGCCATTTGACTGTGAAGCAAAACTTATGGGAACCTGCTTATAACCGTCTCGCAAGAGACAATTTAATTGACTATTTGACCTCAAATCAGGTAGGACTACCCGCTGAACTTAA	10	0	0	0	0	0	0	0	0	0	0	10	k__Fungi	p__Basidiomycota	c__Agaricomycetes	o__Agaricales	f__Tricholomataceae	g__Mycena	s__leptocephala
CGCACCTTGCGCCCCTTGGTATTCCGAGGGGCATGCCTGTTTGAGTGTCATTAAATCCTCAACCGCGCCGATTGATTTTCGGTGGGGCTTGGACTTTGGAGCGTGCTGGCGAAGGTCGGCTCCTCTTTAAATGCATCAGCGGAAGAAACCTTTGTCTTTCCCGCCTTCGGTGTGATAATCGCGTTGCGCCGTGGTGGAACTTCAACGATCCGCTTACAATGGTCTTCGGACGAAACCTCATGTCATCTTGACCTCAAATCAGGTAGGACTACCCGCTGAACTTAA	0	0	0	0	10	0	0	0	0	0	0	10	k__Fungi	p__Basidiomycota	c__Agaricomycetes	o__Atheliales	f__Tylosporaceae	g__Tylospora	s__fibrillosa
CGCACATTGCGCCCCTTGGTATTCCATGGGGCATGCCTGTTCGAGCGTCATTTGTACCTTCAAGCTCTGCTTGGTGTTGGGTGTTTGTCCTTGCTCTAGTGGCGGGACTCGCCTTAAAGTAATTGGCAGCCAGTGTTTTGGTTTTGAAGCGCAGCACAAGTCGCGATTCAAGTCTATACGCTAGTTTCCACAAGTCTTTTATCACTTTTGACCTCGGATCAGGTAGGGATACCCGCTGAACTTAA	0	0	0	0	0	0	0	0	10	0	0	10	k__Fungi	p__Ascomycota	c__Dothideomycetes	o__Pleosporales	f__Phaeosphaeriaceae	g__Paraphoma	s__radicina
CGCACATTGCGCCCCTTGGTATTCCGAGGGGCATGCCTGTTCGAGCGTCATTATAACCACTCAAGCCTGGCTTGGTATTGGGGTTCGCGATCTCGCGGCCCTTAAAATCAGTGGCGGTGCCATCTGGCTCTAAGCGTAGTAACTTATCTCGCTATTGGGTCCGGTGGTTGCTTGCCAACAACCCCCAACTTCTAAGGTTGACCTCGGATCAGGTAGGGATACCCGCTGAACTTAA	10	0	0	0	0	0	0	0	0	0	0	10	k__Fungi	p__Ascomycota	c__Leotiomycetes	o__Helotiales	f__Leotiaceae	g__Pezoloma	s__ericae
CGCACATTGCGCCCTCTGGTATTCCGGGGGGCATGCCTGTTCGAGCGTCATTACAACCCTCAAGCTCTGCTTGGTATTGGGCGTCACTGTCTCCGGTGCGCCTTAAAATCAGTGGCGGTGCCCTTAGGCTTCAAGCGTAGTAATTCTTCTCGCTCTGGAGTTCTGGTGTGTGCTTGCCAAAACCCCTAATTTTATCAAGGTTGACCTCGGATCAGGTAGGGATACCCGCTGAACTTAA	10	0	0	0	0	0	0	0	0	0	0	10	k__Fungi	p__Ascomycota	c__Leotiomycetes	NA	NA	NA	NA
CGCACCTTGCGCTCCATGGTATTCCGTGGAGCATGCCTGTTTGAGTGCCGCGAATTCTCCCTCCCCTTACGGTGGCCGAAAGGCCGAAGTAGGGCGGACGGGGTAGGATGGGTGTTGCTGCCTGGGGATTGTACCAGGCTCGCCCGAAATGCATAAGCGCCAGGACCCTCGCTACCGCTCTCTAGGGAAGAGTGGCTAAGCGACCGCTGAGCATGGCATGATACGTCATTTGCTGTGTGTGGGCGGCCGGTTGGAGAGGTGTCTGCTTTACCAGCCCTTTTTTAATTCTGGTCTCAAATCAGGTAGGATCACCCGCTGAACTTAA	10	0	0	0	0	0	0	0	0	0	0	10	k__Fungi	p__Basidiomycota	c__Malasseziomycetes	o__Malasseziales	f__Malasseziaceae	g__Malassezia	s__sympodialis
CGCACCTTGCGCTCTTTGGTATTCCGAAGAGCATGCCTGTTTGAGTGTCATGAAAATATCAACCTTGACTTGGGTTTAGTGCTCTTGTCTTGGCTTGGATTTGGCTGTTTGCCGCTCGAAAGAGTCGGCTCAGCTTAAAAGTATTAGCTGGATCTGTCTTTGAGACTTGGTTTGACTTGGCGTAATAAGTTATTTCGCTGAGGACAATCTTCGGATTGGCCGAGTTTCTGGGACGTTTGTCCGCTTTCTAATACAAGTTCTAGCTTGCTAGACATGACTTTTTTATTATCTGGCCTCAAATCAGGTAGGACTACCCGCTGAACTTAA	6	0	0	0	0	0	0	0	4	0	0	10	k__Fungi	p__Basidiomycota	c__Tremellomycetes	o__Filobasidiales	f__Piskurozymaceae	g__Solicoccozyma	s__terricola
CGCACCTTGCGCTCCTTGGTATTCCGAGGAGCATGCCTGTTTGAGTGTCATTAATATATATATCAACCTTCACTTGTTGAATGGTTTGGATGTGGGGGTTTGCTGGACTCTTGAAGGGTTCAGCTCCTCTGAAATGCATTAGCAGAACAATCTGTTCATTGGTGTGATAACTATCTACGCTCTTGAATAAGATGCAGTTCAGCTTTCTAACTGTCCTTGGACAATTTATCATTTATGTGACCTCAAATCAGGTAGGACTACCCGCTGAACTTAA	9	0	0	0	0	0	0	0	0	0	0	9	k__Fungi	p__Basidiomycota	c__Agaricomycetes	o__Agaricales	f__Cortinariaceae	g__Cortinarius	s__saturninus
CGCACCTTGCGCTCCTTGGTATTCCGAGGAGCATGCCTGTTTGAGTGTCATTAATATATCAACCCTCTTTGTTGAGTGTTGGATGTGGGGGTTTCTTTTTGCTGGACTCTCTCGAGGTCAGCTCCCCTGAAATATATTAGCAAAACAATTTGTTTACTGCTCATTGGTGTGATACATATCTACGCTATTGATGGTAAAGCACAGTTTAGCTTCTAAAAGTTCATTGACTTGGACAATCTTTTATTAATGTGACCTCAAATCAGGTAGGACTACCCGCTGAACTTAA	9	0	0	0	0	0	0	0	0	0	0	9	k__Fungi	p__Basidiomycota	c__Agaricomycetes	o__Agaricales	f__Cortinariaceae	g__Cortinarius	s__acutus
CGCACCTTGCGCCCTTTGGTATTCCGAAGGGCATGCCTGTTTGAGTGTCATTAAATTATCAACCTTGCTCGCTTTTACCGGCTTGAGTGAGGCTTGGACTTGGGGGTTTTTGCTGGCTTCCTTCAGTGGATGGTCTGCTCCCCTTAAAAGCATTAGCGGGATCTCTTGTGGACCGTCACTTGGTGTGATAATTATCTATGCCGTTTGACTTTGAAGCAAACTTATGGGAACCTGCTCATAACCGTCCCTTTGCTGGGACAATTTTAATAACATCTTGACCTCAAATCAGGTAGGACTACCCGCTGAACTTAA	9	0	0	0	0	0	0	0	0	0	0	9	k__Fungi	p__Basidiomycota	c__Agaricomycetes	o__Agaricales	f__Tricholomataceae	g__Mycena	NA
CGCACCTTGCGCTCCCTGGTATTCCGGGGAGCACGCCTGTTCGAGTGTCGCGAAATTTCTCAAGCTTGGATGGCTTTTTTGTCCGTCCTTAGCCTTGGTTGTTGGGCTTTGCCGTGTCCTTCATTGGTACGGCTGGCCTTAAAAGCATTAGCTGATCCTCGTGTGGCACTGGTTCTACTCAGCGTGATAACAGTCTGATCGCTGAGGACATCTTTTGAGATGGCCAGCTCTCATTTGGGTTGCTTCTAAACTTGGTTTCGCAGATTGTACAATCTGTGTTCCACATTTCAGCTTTGACCTCGAATCAGGTGGGACTACCCGCTGAACTTAA	9	0	0	0	0	0	0	0	0	0	0	9	k__Fungi	p__Basidiomycota	c__Agaricomycetes	o__Cantharellales	f__Clavulinaceae	g__Clavulina	NA
CGCACATTGCGCCCCTTGGTATTCCATGGGGCATGCTTGTTCGAGCGTCATTTGTACTCTCAAGCCTTGCTTGGTGTTGGGTGTTTGTCCTTTCCTTGCGTTTGGACTCGCCTTAAATTCATTGGCAGCCGATATATTGGTTTGAAGCGCAGCACAATTTGCGATTCTAGCCTCTCCATCCGCGTCCATTAAGCACAATTAACACTTTTGACCTCGGATCAAGTAGGGATACCCGCTGAACTTAA	9	0	0	0	0	0	0	0	0	0	0	9	k__Fungi	p__Ascomycota	c__Dothideomycetes	o__Pleosporales	f__Phaeosphaeriaceae	NA	NA
CGCACATTGCGCCCCTTGGTATTCCGAGGGGCATGCCTGTTCGAGCGTCATTACACCACTCAAGCTATGCTTGGTATTGGGTGCCGTCCTTAGTTGGGCGCGCCTTAAAGACCTCGGCGAGGCCTCACCGGCTTTAGGCGTAGTAGAATTTATTCGAACGTCTGTCAAAGGAGAGGACTTCTGCCGACTGAAACCTTTATTTTTCTAGGTTGACCTCGGATCAGGTAGGGATACCCGCTGAACTTAA	0	0	0	0	9	0	0	0	0	0	0	9	k__Fungi	p__Ascomycota	c__Dothideomycetes	o__Dothideales	f__Aureobasidiaceae	g__Aureobasidium	NA
CGCACATTGCGCCCCCTGGTATTCCGGCGGGCATGCCTATTCGAGCGTCATTTCTATCCTCAAGCTCCGCTTGGTATTGGGAGGCAAGCCTCATCCCCTCGGGGAGAGGCTCCCCCGAAAATTAGCGGCGGATCGGCCGGGGTCCCAGCGCAGTGACTTATTTTTCTCGCTGATTGGATCTCCGGGCGGCTCCTGCCGGGCTAAAAACCATTATTTCTTTCAAGATTGACCTCGGATTAGGTAGGGATACCCGCTGAACTTAA	9	0	0	0	0	0	0	0	0	0	0	9	k__Fungi	p__Ascomycota	c__Lecanoromycetes	o__Ostropales	NA	NA	NA
CGCACATTGCACCCTCTGGTATTCCGGGGGGTATGCCTGTTCGAGCGTCATTACAACCCTCAAGCTCAGCTTGGTATTGGATGAGATATTTCAATCCATCCTAAAATTAGTGGCGGTGCCTCTTGGCTTCCAGCGTAGTAATTTCGTCGCTGTGGACACCTGAGCAAGCCTTGCCAGCAACTCTCATATTTTAAGGTTGACCTCGGATCAGGTAGGGATACCCGCTGAACTTAA	0	0	0	0	9	0	0	0	0	0	0	9	k__Fungi	p__Ascomycota	c__Leotiomycetes	NA	NA	NA	NA
CGCACATTGCGCCCGCCAGCATTCTGGCGGGCATGCCTGTTCGAGCGTCATTTCAACCCTCAGGCCCTGCCTGGCGTTGGAGGACTGCGCACGCAGCCTCCCAAAGCGAGCGGCGGCGGCGCCCCGAAACCGAACGCAGTAGTTACTTCTCGTTCTGGGTCCGGGTCGTTGTCCTGCCGGAAAACCCCCCTCTAATCAATGGTTGACCTCGAATCAGGTAGGAATACCCGCTGAACTTAA	0	0	0	0	9	0	0	0	0	0	0	9	k__Fungi	p__Ascomycota	c__Sordariomycetes	o__Chaetosphaeriales	f__Chaetosphaeriaceae	NA	NA
CGCACATTGCGCCCCTTGGTATTCCGAGGGGCATGCCTGTTCGAGCGTCATTACACCACTCAAGCACTGCTTGGTATTGGGCACTCGTCCGTCGAAAGGCGGGCGTGCCTCGAAGACCTCGGCGGGGTTTCACCAACTTCGGGCGTAGTAGAGTTAAATCGAACGTCTTATAAGCTTGGGGTGACCTCATTGCCGTTAAACCTTTTATTTTTTCAGGTTGACCTCGGATCAGGTAGGGATACCCGCTGAACTTAA	0	0	0	8	0	0	0	0	0	0	0	8	k__Fungi	p__Ascomycota	c__Dothideomycetes	o__Dothideales	f__Dothideaceae	g__Dothidea	s__eucalypti	Contaminant
CGCACCTTGCGCTCTATGGTATTCCGTAGAGCATGCCTGTTTGAGTGCCGTGAATTCTCCCATCCCAAGCGGTTTTTATCAAAGAATTGCTAGGCGATGGGGTTGAGATGGGCGTTATTATAACTGCTTTTCTTCTCTAGAAAAAGCTCGCCCGAAAAACAGCTAACGCCTCTGGGCCACTTTGCATCCGCTTCTCTGAGGGGAGAAGCGGCCAAGCGCGCTCTGATCATCAGGCATAGCATGATACGTCATTTGCTATGCTGTAGGAGAGCATTTGGTTGTGGTTATACCGCGTGCGTCATTTTTTTTTCTTGCAAAGAGGAAAAAAAAGCCCCCCTTTCATTTCTGGTCTCAAATCAGGTAGGATCACCCGCTGAACTTAA	0	8	0	0	0	0	0	0	0	0	0	8	k__Fungi	p__Basidiomycota	c__Malasseziomycetes	o__Malasseziales	f__Malasseziaceae	g__Malassezia	s__globosa	Contaminant
CGCATCTTGCGCTCCTTGGTATTCCGAGGAGCATGCCTGTTTGAGTGTCATTAATATATCAACCCTCTTCAGCTTTGTGCATGTCGAGTGTTGGATGTGGGGGTTTTCTTTTGCTGGACTCTCTCTTGAGAGGTCAGCTCCCCTAAAATACATTAGCAAAACAATTTGTTTACTGCTCATTGGTGTGATAACTATCTATGCTATTGACGGTCAAGCACAGGTTTGCTTCTAACAGTCCATTGACTTGGACAAACCTTTTATCAATGTGACCTCAAATCAGGTAGGATTACCCGCTGAACTTAA	8	0	0	0	0	0	0	0	0	0	0	8	k__Fungi	p__Basidiomycota	c__Agaricomycetes	o__Agaricales	f__Cortinariaceae	g__Cortinarius	s__emodensis
CGCACCTTGCGCCCCTTGGTATTCCGAGGGGCACACCCGTTTGAGTGTCGTGAAAACCTCAACCTCCTTGGTTTCTTCTGGAGACCAAAGCAGGCTTGGACTTTGGAGGCCTTTGCTGGTGCCTCTCTCTTTTGAAGTGCCAGCTCCTCTTAAACAAATTAGCAGGGTCCTCTTTGCTGATCCTCGACGTGTGATAAGATGTTTCCATGTCTTGGTTTCTGGCTCTGTCACCTTTTGGGACCCGCTTCTAACCGTCTGGACCTTGTGTCGAGACAATGTTCGAGCATGATGTCTCCCTTCTCGGGAAGCTCCCTCGACCCCACGAACCCTTGACCTCAAATCGGGTGAGACTACCCGCTGAACTTAA	8	0	0	0	0	0	0	0	0	0	0	8	k__Fungi	p__Basidiomycota	c__Agaricomycetes	o__Russulales	f__Russulaceae	g__Lactarius	NA
CGCACCTTGCACCCTTTGGCATTCCGAAGGGTATGCTCGTTTGAGTGTTATTGTACTCTCACACTCTCCAATCTTTTCGATTGGGAGTGGTGGACTTGGGCGTTGCTGCTTCACTGTGGCTCACCTCAAATGTGTTAGTGCAACTCCGTGGTTGGACATAGTACGGCATGATAAGTATCTTTGCCGGCGCCTCACAAGAGGGTGGCCAATTGGGGAGCTCTGTGCTTCAAACTGTCTTTGGACAATCTCCTGACAACTTAACCTCAAATCGAGTAGGACTACCCGCTGAACTTAA	8	0	0	0	0	0	0	0	0	0	0	8	k__Fungi	p__Basidiomycota	c__Agaricomycetes	o__Sebacinales	f__Sebacinaceae	g__Sebacina	NA
CGCACCTTGCGCTCCTTGGTATTCCGAGGAGCATGCCTGTTTGAGTGTCATTAAATTCTCAACCCCTCCAGCTTTTACGAGTTGTGTGGGGCTTGGACTTGGGAGTTTGCGGGTCTTTATCAATAAAGGTCAGCTCTCCTGAAATGCATTAGCGGAACCGTTTGCAGTCCCGTCACTAGTGTGATAACTATCTACACTGTGATGATTGCTCTCTGACTAGTTCAGCTGCTAATCGTCCACTACGGACAACACTTAATGAACTTCTTGACCTCAAATCAGGTAGGACTACCCGCTGAACTTAA	8	0	0	0	0	0	0	0	0	0	0	8	k__Fungi	p__Basidiomycota	c__Agaricomycetes	o__Agaricales	f__Lycoperdaceae	g__Holocotylon	NA
CGCACCTTGCGCTTCTTGGTATTCCGAGGAGCATGCCTGTTTGAGTGTCATTAATATATCAATCTTCTCTTGTTGAGTGGTTTGGATGTGGGGGTTTGCTGGCCTCTGAAAAGGGGTTCAGCTCCTCTGAAAAGCATTAGCAGAGCGACTCTGTTCATTAGCGTGATAACTATCTATGCTGTTGAATGTGTGTGGTTCAGCTTTCTAACCGTCCTTGGACAAATTTATCATTTATGTGACCTCAAATCAGGTAGGACTACCCGCTGAACTTAA	0	0	0	0	8	0	0	0	0	0	0	8	k__Fungi	p__Basidiomycota	c__Agaricomycetes	o__Agaricales	f__Cortinariaceae	g__Cortinarius	s__centrirufus
CGCACATTGCGCCCTTTGGTATTCCAAAGGGCATGCCTGTTCGAGCGTCATTTGTACCCTCAAGCTTTGCTTGGTGTTGGGCGTCTTGTCTCCAGTTCGCTGGAGACTCGCCTTAAAGTAATTGGCAGCCGGCCTACTGGTTTCGGAGCGCAGCACAAGTCGCGCTCTCTTCCAGCCAAGGTCAGCATCCACAAAGCCTTTTTTCAACTTTTGACCTCGGATCAGGTAGGGATACCCGCTGAACTTAA	8	0	0	0	0	0	0	0	0	0	0	8	k__Fungi	p__Ascomycota	c__Dothideomycetes	o__Pleosporales	f__Pleosporaceae	g__Alternaria	s__subcucurbitae
CGCACATTGCGCCCCTTGGTATTCCGAGGGGCATGCCTGTTCGAGCGTCATTATAACCACTCAAGCCTCGGCTTGGTATTGGGGTGCGAGGTTTCTCGGCCCTTAAAATCAGTGGCGGTGCCATCTGGCTCTAAGCGTAGTAATTTTTCTCGCTATGGTGTCCGGTGGTTGCTTGCCAGAACCCCCCCATTTTTTACGGTTGACCTCGGATCAGGTAGGGATACCCGCTGAACTTAA	8	0	0	0	0	0	0	0	0	0	0	8	k__Fungi	p__Ascomycota	c__Leotiomycetes	o__Helotiales	f__Leotiaceae	g__Pezoloma	s__ericae
CGCACATTGCACCCTCTGGTATTCCAGGGGGTATGCCTGTTCGAGCGTCATTTCAACCCTCAAGCTTGGCTTGGTATTGGGTGTCACCTAGTTAGGTGCATCTTAAAATTAGTGGCGGGTGCCATCTGGCCTCAAGTGTAGTAAATTTCTTGCTTTGGAGGTTTAGATGTGTGTTTGCCATCAACACTCTATTTTTCAATGGTTGACCTCGGATCAGGTAGGGATACCCGCTGAACTTAA	8	0	0	0	0	0	0	0	0	0	0	8	k__Fungi	p__Ascomycota	c__Leotiomycetes	NA	NA	NA	NA
CGCACATTGCGCCCCTTGGTATTCCGGGGGGCATGCCTGTTCGAGCGTCATTATAACCACTCAAGCCTCGGCTTGGTCTTGGGGTTCGCGGTTTCGCGGCCCTTAAATTCAGTGGCGGTGCCGTCTGGCTCTAAGCGTAGTAATTCTCTCGCTATAGGGTCCAGGTGACCACCTGCCAGAACCCCCCATTCTTTACGGTTGACCTCGGATCAGGTAGGGATACCCGCTGAACTTAA	0	0	0	0	0	0	0	0	8	0	0	8	k__Fungi	p__Ascomycota	c__Leotiomycetes	o__Helotiales	f__Hyaloscyphaceae	g__Hyaloscypha	s__finlandica
CGCATATTGCGCCTTCTGGTATTCCGGAAGGCATGCTTGTTTGAGTATCAGTAAATACCCCTCAGCCTCTCTCTACCTTTTGCCACCTTCAAATCTCTTGGGGGTTTTTGGGAAAAAGGAGGAGGTTGGATTTGAGCAAAAATTCCCTTGTTTTCCAAAAATTTTTGGAATTGCAGGGAATTTTGCTTGAAATTCAGGTTCGGCCAAGACAAAATTTTGTCCTACAAGCAAATTTTCACTTTATCCCGTCAAACGGATAATCTCTTTTTTGCTTTTGGTGGTGAATTTTTGTCGAAATGGCTCGACTGATGCAGAAGTGTTTTTTCTTTTAAAAACGTACTCTCGATCTCAAATCAAGTAAGACTACCCGCTGAACTTAA	8	0	0	0	0	0	0	0	0	0	0	8	k__Fungi	p__Mortierellomycota	c__Mortierellomycetes	o__Mortierellales	NA	NA	NA
CGCACATTGCGCCCTTTGGTATTCCGAAGGGCATGCCTGTCTGAGCGTCAATAAATCAATCAAACCTTGGTTTGGTATTGGGAGAAGTGGTTTTGCCTCTCTCCTTTAAGCTATTGGCGATACTATTTAGCTTGTAAGATGTAGTAAGTAATTCCTCATCAAAGCAACTGAATGGCTGTCTGCCAAATGAACGATTTATTTTACAGCTTGACCTCAGATCAGGTAGGGATACCCCCTGAACTTAA	0	0	8	0	0	0	0	0	0	0	0	8	k__Fungi	p__Ascomycota	c__Pezizomycetes	o__Pezizales	f__Ascobolaceae	NA	NA
CGCACATTGCGCCCTCTGGTATTCCGGAGGGCATGCCTGTTTGAGCGTCGTTTCTCCCTCAAACCGCTGGGTTTGGTGTTGAGCAATACGACTTGGGTTTGCTTGAAAGACGGTAGTGGTAAGGCGGGATCGCTTTGACAATGGCTTAGGTCTAACCAAAAACATTGCTTGCGGCGGTAACGTCCACCACGTATATCTTCAAACTTTGACCTCAAATCAGGTAGGACTACCCGCTGAACTTAA	0	0	0	0	0	0	0	0	8	0	0	8	k__Fungi	p__Ascomycota	c__Saccharomycetes	o__Saccharomycetales	f__Saccharomycetales_fam_Incertae_sedis	g__Candida	s__albicans	Contaminant
CGCACATTGCGCCCGCCGGTATTCTGGCGGGCATGCCTGTTCGAGCGTCATCTCCACCATCAAGCTCTCGGCTTGCGTTGGGGTTTCTGCGGCTGCCCGCAGGCCCTGAAAATCATTGGCGGGCTCGCTGTGATTACCGAGTGCAGTAATCTCTCTCCTCTCCGTATTACAGCGAGTGCTTGCCGTAAAGCACCCCTCCTCCTCAAAGGTTGACCTCGGATCAGGTAGGAATACCCGCTGAACTTAA	0	0	0	0	8	0	0	0	0	0	0	8	k__Fungi	p__Ascomycota	c__Sordariomycetes	NA	NA	NA	NA
CGCACATTGCGCCCATTAGTATTCTAACGGGCATGCCTGTTCGAGCGTCATTTCAACCCTCAAGCTTGCTTGGTGTTGGGGCCTTACTCTGTAAGCCCTGTAATTTAGTGGCGGATCTACTGTATCCTGAGCGTAGTAATACGTCGCTTTGGGCTTGCTGGAGATTCTCGCCGTAAAATAATTTCTTAAAGTTGACCTCGGATCAGGTAGGAATACCCGCTGAACTTAA	0	0	8	0	0	0	0	0	0	0	0	8	k__Fungi	p__Ascomycota	c__Sordariomycetes	o__Xylariales	NA	NA	NA
CGCACATTGCGCCCCTTGGTATTCCGAGGGGCATGCCTGTTCGAGCGTCATTTACACCACTCAAGCCTGGCTTGGTATTGGAGCCCGCACACCAGCGGCTCTCAAACTCAGTGGCGGCGCCGGTTGGCTCTTCGCGTAGTAATTCTCTCGCGATAGGGTCCGTCGGTCGCTGGCCAGCAACCCCAACTTTTCAAGGTTGACCTCGGATCAGGTAGGACTACCCGCTGAACTTAA	8	0	0	0	0	0	0	0	0	0	0	8	k__Fungi	p__Ascomycota	NA	NA	NA	NA	NA
CGCACATTGCGCCCCTTGGTATCCCGAGGGGCATGCCTGTTCGAGCGTCATTTCACCATTCAAGCCTGGCTTGGTGTTGGGCGACGTCCCCTTTGGGGACGCGCTTCGAAACGCTCGGCGGCGTGGCACCGGCTTTAAGCGTAGCAGAATCTTTCGCTTTGAAAGTTGGGGCCCCGTCTGCCGGAAGACCTACTTAAGGTTGACCTCGGATCAGGTAGGGATACCCGCTGAACTTAA	0	7	0	0	0	0	0	0	0	0	0	7	k__Fungi	p__Ascomycota	c__Dothideomycetes	o__Mytilinidales	f__Gloniaceae	g__Cenococcum	NA	Contaminant
CGCACATTGCGCCCAAGGCTTCGGCCGAGGGCATGTCTGCCTCAGCGTCGGTATTACCCCCATCGCCCAATTCCATCAATGGAAGCGAGCGGAGCTGGCAGTCCCCTTCTGGGTCTGCCGAATAGCAGCGTTTGTTGTCGGGACCCGCTTTATGGCGTGGCCCTTCAGTTTGGTAGGTAACCCTTGGTTGCATGCCACTGTTGGCCATTTGGTTCCGCTCAGCATGCGGCAGGAACAGAGGGTGCCCTCACCCAATGAGGCCCCTTCTTTCAATTTTCGACCTGAGGTCAGGCAAGATTACCCGCTGAACTTAA	0	7	0	0	0	0	0	0	0	0	0	7	k__Fungi	NA	NA	NA	NA	NA	NA	Contaminant
CGCACCTTGCGCCCCTTGGCTATTCCGAGGGGCATGCCTGTTTGAGTATCATGAACACCTCAACTCTCATGGTTTGCCATGATGAGTTGGACTCTGGGGGTTTTGCTGGCCTGTGGTCGGCTCCTCTCAAATTAATCAGCCTCCCAGTGTTTGGTGGCATCACGGGTGTGATAAATATCTACGCTCGCTGTTGTCTGCCAGGTAACCTTTGGTCACAAAGGTTCGCTGGAGCTCACAGATGTCTCTCCTCAGTGAGGACAGCTTTTTTAACGTTCGATCTCAAATCAGGTAGGACTACCCGCTGAACTTAA	7	0	0	0	0	0	0	0	0	0	0	7	k__Fungi	p__Basidiomycota	c__Agaricomycetes	o__Thelephorales	f__Thelephoraceae	g__Thelephora	s__terrestris
CGCACCTTGCGCTCCCTGGTATTCCGGGGAGCACGCCTGTTCGAGTGTCATGAAACTATCAAGCAAGATAGATTTATTTCTATCTCTGTTTGGATATGGACTCTGCCGCGTCAATGCGGCTGGTCTTAAATATATTAGCTGGTCCTAGTGAAGGTTTGGTTCTACTCAGCATGATAATTATCTGATGTTGAGGACAGTCTTAGGACTGGCCAGGCTCTCTCTGGATTGCTTCTAATCGTCCTTGGACAATTAATCAATATCTGACCTCGAATCAGGTGGGACTACCCGCTGAACTTAA	7	0	0	0	0	0	0	0	0	0	0	7	k__Fungi	p__Basidiomycota	c__Agaricomycetes	o__Cantharellales	f__Cantharellales_fam_Incertae_sedis	g__Sistotrema	s__muscicola
CGCACCTTGCGCTCCTTGGTATTCCGAGGAGCATGCCTGTTTGAGTGTCATGAAATTCTCAACCTTACCAGCTTTTATTGGCTGATTAGGCTTGGATGTGGGAGTTTTGCGGGCTTTTTAAGAAGTCGGCTCTCCTTAAATTCATTAGCGGGACCTTTTGGTTGCCTCAGCTACTGGTGTGATAATTATCTACGCTTATTGCTGAAAGTGACTTGGTACAGCTTCTAATCGTCTTCATTTATTTGAGACAATTTATAATGACAATTTGACCTCAAATCAGGTAGGACTACCCGCTGAACTTAA	0	0	0	0	7	0	0	0	0	0	0	7	k__Fungi	p__Basidiomycota	c__Agaricomycetes	o__Agaricales	f__Tricholomataceae	g__Tricholoma	s__portentosum
CGCACCTTGCGCTCCTTGGTATTCCGAGGAGCATGCCTGTTTGAGTGTCATTAAATTCTCAACCTTCCAACTTTTATTAGCTTGGTTAGGCTTGGATGTGGGGGTTGCGGGCTTCATCACTGAGGTCGGCTCTCCTTAAATGCATTAGTGGAACTTTTGTGGACCATCTATTGGTGTGATAATTATCTACGCCGTGGGTGTGAAGCAGCTTTATGAAGTTCTGCTTCTAACCGTCCATTGACTTGGACAATTTTGACAATTTGACCTCAAATCAGGTAGGACTACCCGCTGAACTTAA	0	0	0	0	7	0	0	0	0	0	0	7	k__Fungi	p__Basidiomycota	c__Agaricomycetes	o__Agaricales	f__Hydnangiaceae	g__Laccaria	s__pseudomontana
CGCACATTGCGCCCTCTGGTATTCCGGGGGGCATGCCTGTTCGAGCGTCATTATAACCACTCAAGCTCTCGCTTGGTATTGGGGTTCGCGGTTTCGCGGCTCCTAAAATCAGTGGCGGTGCCTGTCGGCTCTACGCGTAGTAATACTCCTCGCGTCTGGGTCCGGTAGGTCTACTTGCCAGCAACCCCCAATTTTTACAGGTTGACCTCGGATCAGGTAGGGATACCCGCTGAACTTAA	7	0	0	0	0	0	0	0	0	0	0	7	k__Fungi	p__Ascomycota	c__Leotiomycetes	o__Helotiales	f__Helotiales_fam_Incertae_sedis	g__Cadophora	s__luteo-olivacea
CGCACATTGCGCCCCGTGGTATTCCGCGGGGCATGCCTGTTCGAGCGTCATTATGACCAATCCCGCTCGCGGGGTCTTGGGCACCGCCTCTGGGCGGGCCTCAAAATCAGTGGCGGTACGGCCGGGCTCTGAGCGTAGTAAATCTTCTCGCTACAGGGTCCCGGGCGGCACTGGCCAGCAACCCCCAATCTTTTACAGGTTGACCTCGGATCAGGTAGGGATACCCGCTGAACTTAA	7	0	0	0	0	0	0	0	0	0	0	7	k__Fungi	p__Ascomycota	c__Leotiomycetes	o__Helotiales	f__Helotiaceae	NA	NA
CGCACATTGCGCCCTCTGGTATTCCGGGGGGCATGCCTGTTCGAGCGTCATTACAACCCTCAAGCTCTGCTTGGTATTGGGCTTTCACCCGTCAGGGTGGGCCTTAAAATCAGTGGCGGTGCCATTCGGCTTCAAGCGTAGTAATTTTCTCGCTTTGGAGTACCGGCTGTGTGCCTGCCAGCAAACCCCAATTTTTTAAAGGTTGACCTCGGATCAGGTAGGGATACCCGCTGAACTTAA	7	0	0	0	0	0	0	0	0	0	0	7	k__Fungi	p__Ascomycota	c__Leotiomycetes	o__Helotiales	f__Leotiaceae	g__Gorgomyces	NA
CGCACATTGCGCCCCCTGGTATTCCGGGGGGCATGCCTGTTCGAGCGTCATTATGACCAATCCCGCAAGGGGTCTTGGGGTCCGCGGTTCGCTGCGGCCCTTAAAATCAGTGGCGGCGCCGCCGGTGCTCTCAGCGTAGTAATACTTCTCGCTCGGGAACCACGATGGATGCTTGCCAGCAAACCCCAATCTTCAAAGGTTGACCTCGGATCAGGTAGGGATACCCGCTGAACTTAA	0	0	0	0	7	0	0	0	0	0	0	7	k__Fungi	p__Ascomycota	c__Leotiomycetes	o__Helotiales	f__Helotiales_fam_Incertae_sedis	g__Spirosphaera	NA
CGCACATTGCGCCCTCTGGTATTCCGGGGGGCATGCCTGTTCGAGCGTCATTATAACCACTCAAGCTCTCGCTTGGTATTGGGGTTCGCGGTTTCGCGGCCCCTAAAATCAGTGGCGGTGCCTGTCGGCTCTACGCGTAGTAATACTCCTCGCGATTGAGTCCGGTAGGTTTACTTGCCAGCAACCCCCAATTTTTTACAGGTTGACCTCGGATCAGGTAGGGATACCCGCTGAACTTAA	0	0	0	0	7	0	0	0	0	0	0	7	k__Fungi	p__Ascomycota	c__Leotiomycetes	o__Helotiales	f__Dermateaceae	g__Oculimacula	s__yallundae
CGCACATTGCGCCCTTCGGTATTCCGTTGGGCATGCCTGTTCGAGCGTCATTATAACCCTCAAGCCTAGCTTGGTGTTGGAGCCTGCCTCTGGGCAGCTCTTAAAATCAGTGGCGGTGCCGTCTGGCTCTAAGCGTAGTAATTTTTCTCGCTACAGGGTCCTGCGGTTGCTTGCCAACAACCCCAAATTTTCTATGGTTGACCTCGGATCAGGTAGGGATACCCGCTGAACTTAA	0	0	0	0	7	0	0	0	0	0	0	7	k__Fungi	p__Ascomycota	c__Leotiomycetes	o__Helotiales	f__Helotiales_fam_Incertae_sedis	g__Leohumicola	NA
CGCACATTGCGCCCTCTGGTATTCCGGAGGGCATGCCTGTTCGAGCGTCATTACAACCCTCAAGCTTTGCTTGGTATTGGGCCTCAGGCGTCAGCCTGTGCCTTAAAATCAGTGGCGGTGCCACCTGGCTCTGAGCGTAGTAAATCTCTCGCTATAGATGTCTGGTGGATGCTTGCCATAACCCCTAATTTTTTTATGGTTGACCTCGGATCAGGTAGGGATACCCGCTGAACTTAA	0	0	7	0	0	0	0	0	0	0	0	7	k__Fungi	p__Ascomycota	c__Leotiomycetes	o__Helotiales	NA	NA	NA
CGCACATTGCGCCTCGAGGCATTCCTCGAGGCATGCCTGTTTGAGCGTCGCATCCCCTCTAACCCCCGGTTAGGCGTTGCTCCGAAATATCAACCGCGCTGTCAAACACGTTTACAGCACGACATTTCGCCCTCAAATCAGGTAGGACTACCCGCTGAACTTAA	7	0	0	0	0	0	0	0	0	0	0	7	k__Fungi	p__Ascomycota	c__Saccharomycetes	o__Saccharomycetales	f__Metschnikowiaceae	g__Clavispora	s__lusitaniae
CGCACATTGCGCCCGCCAGTATTCTGGCAGGCATGCCTGTTCGAGCGTCATTACAACCATCAAGCCCTAGGCTTGTGTTGGGGACCTGCGGCTGCCGCAGTCCCCTAAAAGTAGTGGCGGGCTCACTGTTACACCGAGCGCAGTAGTTTCTTCTCGCAAGGTCGTTACAGCGGGTTCTAGCCGTTAAATGCCCTGAATTTTCAAGGTTGACCTCGGATCAGGTAGGAATACCCGCTGAACTTAA	7	0	0	0	0	0	0	0	0	0	0	7	k__Fungi	p__Ascomycota	c__Sordariomycetes	o__Sordariales	NA	NA	NA
CGCACATTGCGCCCGCCAGTATTCTGGCGGGCATGCCTGTTCGAGCGTCATTTCAACCCATCAAGCGCTGCGCTTGTGTTGGAGCCCTGCGGCTGCCGCAGGCTCCCAAACCCAGTGGCGGGCTCGTCGTCGTACCGAGTGCAGTAAACTTACCACGCTCAGGGCACGCGACGGGTGACCGGCCGTAAAACCCCCAAACTTATCAAGGTTGACCTCGGATCAGGTAGGAATACCCGCTGAACTTAA	0	0	0	0	7	0	0	0	0	0	0	7	k__Fungi	p__Ascomycota	c__Sordariomycetes	o__Sordariales	f__Lasiosphaeriaceae	g__Schizothecium	NA
CGCACCTTGCGCCCTTTGGTATTCCGAAGGGCATGCCTGTTTGAGTGTCATGAAACCTCACTCCACTTGGGTTTTTGCCTGAGTGGTAGTGTATTGGGTGTTGCCTTGCCAAAGGCTCGCCTTAAAAGAATAAGCACCTTGGATGTAATACGTTTCATCCTTCTGGGTGGCTAATAACCCCACATAACTCATGATCTGGCCTCAAATCAGGTAGGGCTACCCGCTGAACTTAA	7	0	0	0	0	0	0	0	0	0	0	7	k__Fungi	p__Basidiomycota	c__Tremellomycetes	o__Tremellales	f__Bulleribasidiaceae	g__Vishniacozyma	s__tephrensis
CGTACTGCGCCCGGATTAACCTCTGGGCACATTCGGTTGAGTGACAACTTTTTTCGTGGATCCGCCTCGCAACAGTTTACTGGGCGCGGGTAGAACCGATTTCAGCGAGCTTGATTAACAATCAATCCGCTCAGATACGGCAAAATTCGCTCTTGTGCTCTGCACGCCTTAGAGACACCCGATTGATTATAACATTGAGAGGGCGTGATAGGTTTTAGTGCGGGAGGCGCAGGAAAAACAAAGGGCTTTGCTTGTTATTGTTAACCTTGCTTTAGCAGGGGAACCCCATATTTATATACAAGTTGTATCTGTCCTCAACTCGAGTGAGACTACCCGCTGAACTTAA	0	0	0	0	7	0	0	0	0	0	0	7	k__Fungi	NA	NA	NA	NA	NA	NA	Removed No Phyla
CGCACATTGCACCCTCTAGTATTCTGGGGGGTATGCCTGTTCGAGCGTCATTGCAACCCTCAAGCACTGCTTGGTATTGGATGCCACCAACTGTGGTGCATCCTAAAAGTATTGGTGGCAGCAATTCAGCTTCTAGTGTAGTAATTTCCTCGCTCCGGAGTCTGAATGCTTAACTGCCAGAACCCCTAATTTATTAAAAGGTTGACCTCGGATCAGGTAGGGATACCCGCTGAACTTAA	0	0	0	0	7	0	0	0	0	0	0	7	k__Fungi	p__Ascomycota	NA	NA	NA	NA	NA
CGCACCTTGCACTCCTTGGTATTCCGAGGAGTATGCCTGTTTGAGTCTCATGGTATTCTCAACCCCTAAATTTTTGTAATGAAGGTTTAGCGGGATTGGACTTGGAGGTTGTGTCGGCCCTTGTCGGTCGACTCCTCTGAAATGCATTAGCGTGAATCTTACGGATCGCCTTCAGTGTGATAATTATCTGCGCTGTGGTGTTGAAGTATTTATGGTGTTCATGCTTCGAACCGTCTCCTTGCCGAGACAATCATTTGACAATCTGAGCTCAAATCAGGTAGGACTACCCGCTGAACTTAA	0	0	0	0	0	0	0	6	0	0	0	6	k__Fungi	p__Basidiomycota	c__Agaricomycetes	o__Polyporales	f__Irpicaceae	g__Irpex	s__lacteus	Contaminant
CGCACATTGCACCCTCTGGCATTCCGGAGGGTATGCCTGTTCGAGCGTCATTACAGCTATCAAGCACTGCTTGGAGTTGGGCGTCGCTGGCTCACAGCGCGTCCTAAAATCAGTGGCGGTACCATCTGGCTCCGAGCGTAGTAATCTCTCTCGCTTTGGAGCCCGGATAGGGCCTGCCAGAAGCCAATTCTACCGTAGGGTTGACCTCGGATCAGGTAGGGATACCCGCTGAACTTAA	0	6	0	0	0	0	0	0	0	0	0	6	k__Fungi	p__Ascomycota	c__Leotiomycetes	o__Helotiales	f__Helotiales_fam_Incertae_sedis	g__Microglossum	NA	Contaminant
CGCACCTTGCGCTCCTTGGTATTCCGAGGAGCATGCCTGTTTGAGTGTCATTAAATTCTCAACCCCTCCAGCTTTTGCGAGTTGTGATGGGGCTTGGATCTGGGAGTTTGCGGGTCTTTATCAATAAAGGTCAGCTCTCCTGAAATGCATTAGCGGAACCGTTTGCAGTCCCGTCACTAGTGTGATAATTATCTACACTGTGATGATTGCTCTCTGACTAGTTCAGCTGCTAATCGTCCACTATGGACAACACTTAATGAAATTCTTGACCTCAAATCAGGTAGGACTACCCGCTGAACTTAA	6	0	0	0	0	0	0	0	0	0	0	6	k__Fungi	p__Basidiomycota	c__Agaricomycetes	o__Agaricales	f__Lycoperdaceae	g__Lycoperdon	s__nigrescens
CGCACCTTGCGCTCCTTGGTATTCCGAGGAGCATGCCTGTTTGAGTGTCATTAATATATCAACCTCTTCAGCTTTTTGCATGATGAGTGTTGGATGTGGGGGGGGATATTTTTGCTGGACTTGTAGAATATGAGGTCAGCTCCCCTAAAATGCATCAGCGAAACAATTTGTTTACCGCTCATTGGTGTGATAACTATCTACGCTATTGACGGTGAAAGCATGTTTAGCTCCTAACAGTCCATTAACTTGGACAACCTCTTATTAATGTGACCTCAAATCAGGTAGGACTACCCGCTGAACTTAA	6	0	0	0	0	0	0	0	0	0	0	6	k__Fungi	p__Basidiomycota	c__Agaricomycetes	o__Agaricales	f__Cortinariaceae	g__Cortinarius	s__obtusus
CGCACCTTGCGCTCCTTGGTATTCCGAGGAGCATGCCTGTTTGAGTGTCTTGAAGTCATCAACCCCCACCTGTTTTGTGCAGCTGTGGGTTGGAGCTGGGGGCTTGCTGCCGTGAGGCGGCTCCCCTCAAATGCATCGGTTGGGCCTGCGGGTCGGACTCGATTGGGCGTTGTACCATCCTCGCTCTAATGAGATGTTCCCCTTCTGTGCCCCTCCACGACCTGCCTTCTGAGCGGCGGTCAACTAAACTTTGAAATCTGACCTCAAATCAGGTAGGACTACCCGCTGAACTTAA	6	0	0	0	0	0	0	0	0	0	0	6	k__Fungi	p__Basidiomycota	c__Agaricomycetes	o__Trechisporales	f__Hydnodontaceae	g__Trechispora	NA
CGCACCTTGCGCTCCTTGGTATTCCGAGGAGCATGCCTGTTTGAGTATCATTAAATTCTCAACTCCAAGGGTTTCACGACCTTTCGGAGATTGGACTTGGAGGTGCCGGCCGCGTACGGTCGGCTCCTCTCAAATGCATCGGCGGAATTCAACCTTTGGGCTTCCGGACGTCAGTGTGATAATCATGTTGCGCTGTCGTTTGACCCTCAGAGTCCGCTTATAATGGTCTTCGGACAAAATCATCATCAAATTTGATCTCAAATCAGGTAGGACTACCCGCTGAACTTAA	6	0	0	0	0	0	0	0	0	0	0	6	k__Fungi	p__Basidiomycota	c__Agaricomycetes	o__Atheliales	f__Pilodermataceae	g__Piloderma	s__sphaerosporum
ACGCACCTTGCGCTCCTTGGTATTCCGAGGAGCATGCCTGTTTGAGTGTCATTAATATATATATCAACCCTTCTCTTTTTGAGTGGTTTGGATGTGGGGGTTTGCTGGCCTCTTAGAGGGTTCAGCTCCCCTGAAATGCATCAGCGGAACAACCTGTTCATTGGTGTGATAACTATCTACGCTAATTTGAATGTGAAGGGCAGTTCGGCTTTCTAACCGTCCTTGGACAATTTCATCATTAATGTGACCTCAAATCAGGCAGGACTACCCGCTGAACTTAA	0	0	0	0	6	0	0	0	0	0	0	6	k__Fungi	p__Basidiomycota	c__Agaricomycetes	o__Agaricales	f__Cortinariaceae	g__Cortinarius	NA
CGCACCTTGCGCTCCTTGGTATTCCGAGGAGCATGCCTGTTTGAGTGTCATTAATATATATCAACCTTCTCTTTACTGAGTGGTTTGGATGTGGGGGTTTGCTGGCCTCTTATATGAGTTCAGCTCCCCTGAAATGCATTAGCAGAACAACCCGTTCGTTGGCGTGATAACTATCTACGCTATTGAATGTGAGGGACAGTTCAGCTTTCTAACAGTCCTTGGACAACTTATCATTTATGTGACCTCAAATCAGGTAGGACTACCCGCTGAACTTAA	0	0	0	0	6	0	0	0	0	0	0	6	k__Fungi	p__Basidiomycota	c__Agaricomycetes	o__Agaricales	f__Cortinariaceae	g__Cortinarius	NA
CGCACATTGCGCCCCTTGGTATTCCATGGGGCATGCCTGTTCGAGCGTCATTTGTACCCTCAAGCTCTGCTTGGTGTTGGGTGTTTGTCCCGCTTTTCGCGTGGACTCGCCTTAAAACAATTGGCAGCCGGCATATTGGCCTGGAGCGCAGCACATTTTGCGCCTCTTGTCATGATTGTTGGCATCCATCAAGACTATTTTTACTCTTGACCTCGGATCAGGTAGGGATACCCGCTGAACTTAA	6	0	0	0	0	0	0	0	0	0	0	6	k__Fungi	p__Ascomycota	c__Dothideomycetes	o__Pleosporales	f__Didymellaceae	g__Phoma	s__schachtii
CGCACATTGCGCCCTTCGGTATTCCGTTGGGCATGCCTGTTCGAGCGTCATTTAAACCTTCAAGCTATGCTTGGTGTTGGGTGTTTGTTCCGCCTCAGCGCGTGGACTCGCCTTAAATTCATTGGCAGCCGGTATGTTGGCTTCGTGCGCAGCACATTGCAAGCGATTTCAGCAGACCCCCTTCCACAAGCCTTTTTTTACTTTGACCTCGGATCAGGTAGGGATACCCGCTGAACTTAA	0	0	0	0	6	0	0	0	0	0	0	6	k__Fungi	p__Ascomycota	c__Dothideomycetes	o__Pleosporales	f__Melanommataceae	g__Alpinaria	NA
CGCACATTGCGCCCCTCGGTATTCCGGGGGGCATGCCTGTTCGAGCGTCATTTCACCAATCGAGCCTCGCTCGGCCTTGGGCGCCGCGGTCCGCCGCGCGCCCCAATGTCTCCGGCTTCGCCGACCATCTCGAAGCGTCGTGGTAACAGACTCGCTTCCGGGCTCTGGGCGACGGGGCCGTTAAACCTCACACCAAGGTTGACCTCGGATCAGGTAGGGATACCCGCTGAACTTAA	0	0	0	0	6	0	0	0	0	0	0	6	k__Fungi	p__Ascomycota	c__Dothideomycetes	o__Capnodiales	f__Teratosphaeriaceae	NA	NA
CGCACATTGCGCCCCTTGGTATTCCATGGGGCATGCCTGTTCGAGCGTCATTTGTACCTTCAAGCTCTGCTTGGTGTTGGGTGTTTGTCCTTGCTCTAGTGGCGGGACTCGCCTTAAAGTAATTGGCAGCCAGTGTTTTGGTTTTGAAGCGCAGCACAAGTCGCGATTCAAGTCTATACGCCAGTTTCCACAAGTCTTTTATCACTTTTGACCTCGGATCAGGTAGGGATACCCGCTGAACTTAA	0	0	0	0	6	0	0	0	0	0	0	6	k__Fungi	p__Ascomycota	c__Dothideomycetes	o__Pleosporales	f__Phaeosphaeriaceae	g__Paraphoma	s__radicina
CGCACATTGCGCCCCTTGGTATTCCATGGGGCATGCCTGTTCGAGCGTCATTTGTACCCTCCAGCCTTGCTGGGTGCTGGGTGTTTGTTCCGCTGCGCGCGTGAACTCGCCTTAAATACATTGGCAGCCAGCCGTCCCGCGTGGGAGCGCAGCACATTTTGCGCTCTCCGCTGTGTTCGGCGGCGTCCACAAGCCTATACCTTTACGCTTGACCTCGGATCAGGTAGGGATACCCGCTGAACTTAA	0	0	6	0	0	0	0	0	0	0	0	6	k__Fungi	p__Ascomycota	c__Dothideomycetes	o__Pleosporales	NA	NA	NA
CGCACATTGCGCCCCCTGGTATTCCGGGGGGCATGCCTGTCCGAGCGTCATTACTGCCCATCAAGCCCGGCTTGTGTGTTGGGTCGACGTCCCCTCCCTCGCGGGGGGACGGACCCGAAAGGCAGTGGCGGTGCCGCGCCGGTGCTTCGAGCGTATGGGGCTTTGTCACCCGCTCCGGAGGCCTGGCCGGCGCCCGTCGTCCCCACACTATTTTTCTCGGTGGACCTCGGATCAGGTAGGGATACCCGCTGAACTTAA	0	0	0	0	6	0	0	0	0	0	0	6	k__Fungi	p__Ascomycota	c__Eurotiomycetes	o__Eurotiales	f__Aspergillaceae	g__Penicillium	s__nodositatum
CGCACATTGCGCCCTTTGGTATTCCGAAGGGCATGCCTGTTCGAGCGTCATTGTCAAACCTCAAGCCTAGCTTGGTATTGGGCTTTTCATCCCTAGGGATGAGCCTAAAAGTTAGTGGCGGTGCCACCGAGCCTCAAGCGTAGCAGAAATACCTCGCTTTGGAGTATCGGTTTTGGTCACTAGCCTTAAACCCCAACTTCTAAAGTTTGACCTCGGATCAGGTAGGGATACCCGCTGAACTTAA	6	0	0	0	0	0	0	0	0	0	0	6	k__Fungi	p__Ascomycota	c__Geoglossomycetes	o__Geoglossales	f__Geoglossaceae	g__Sarcoleotia	s__globosa
CGCATATTGCGCCCTTTGGCATTCCGAAGGGCATACCTGTTCGAGCGTCATTACACACCTCAAGTCAAACTTTTTGGTTAACTTGGTTTTGGGCCTTGCCGGAAGGCATGCCTAAAAATTAGCGATGGTACGTTAAACCACGGGACGCACAAATGTCGTTGTGTAGGGGCACGGCACCAGTCTAATGATTAATTTCTCAATGTTGACCTCGGATCAGGTAGGAATACCCGCTGAACTTAA	0	0	0	0	6	0	0	0	0	0	0	6	k__Fungi	p__Ascomycota	c__GS37	o__GS37	NA	NA	NA
CGCACATCGCGCCCTTTGGCATTCCGAGGGGCATGCCTGTTCGAGCGTCATTACACCACTCAAGCCTGGCTTGGTATTGGGCGGCGGGGCCTTCCCGCGCCTTAATTTCTCCGGCTAGACAACCCGTATCTCAGCGTTGTGGCAACAAATTCGCTGGCGAGAGGGGTGGTCCGCGCCGTTAAAACTTCTATCAAAGGTTGACCTCGGATCAGGTAGGGATACCCGCTGAACTTAA	6	0	0	0	0	0	0	0	0	0	0	6	k__Fungi	p__Ascomycota	c__Lecanoromycetes	o__Peltigerales	f__Pannariaceae	g__Pectenia	s__cyanoloma
CGCACATTGCGCCCTTTGGTATTCCGAAGGGCATGCCTGTTCGAGCGTCATTACAACCACTCAAGCTCACGCTTGGTATTGGGGTTCGCGATTAGCGGCCCCTAAAATCAGTGGCGGTGCTCTCAAGCTCTACGCGTAGTAATACTTCTCGCTATAGGGTCTTGAGGGTGTCTTGCCAACAACCCCCAATTTTTTATCAGGTTGACCTCGGATCAGGTAGGGATACCCGCTGAACTTAA	6	0	0	0	0	0	0	0	0	0	0	6	k__Fungi	p__Ascomycota	c__Leotiomycetes	o__Helotiales	f__Dermateaceae	g__Pyrenopeziza	NA
CGCACATTGCGCCCCTTGGTATTCCGAGGGGCATGCCTGTTCGAGCGTCATTACAACCCTCAAGTATTACTTGGTATTGGGCTCTACTGCTTACCCAGCGAGCCTTAAAATCAGTGGCGGTGTCGTTGGGGCCCTGAGCGTAGTAAATATCCTCGCTATAGGGACCTGGTAGACGCTGGTCATCAACCCCCAACTTTCTAAGTTTGACCTCGGATCAGGTAGGGATACCCGCTGAACTTAA	6	0	0	0	0	0	0	0	0	0	0	6	k__Fungi	p__Ascomycota	c__Leotiomycetes	o__Helotiales	f__Hyaloscyphaceae	NA	NA
CGCACATTGCGCCCTCTGGTATTCCGGGGGGCATGCCTGTTCGAGCGTCATTACAACCCTCAAGCTCTGCTTGGTATTAGGCCTTACCTGCTACAGGCAGGCCGTAAAATCAGTGGCGGTGCCTTTCGGCTTCAAGCGTAGTAATTCTTCTCGCTTCGGAGTACCGGTTGCGTGCCTGCTATAAAACCCCAATTTTATCAAAGGTTGACCTCGGATCAGGTAGGGATACCCGCTGAACTTAA	6	0	0	0	0	0	0	0	0	0	0	6	k__Fungi	p__Ascomycota	c__Leotiomycetes	o__Helotiales	f__Leotiaceae	NA	NA
CGCACATTGCGCCCGCTGGTATTCCGGCGGGCATGCCTGTTCGAGCGTCATTATGACCAATCAAGCTCTGCTTGGCTTTGGGGCCCGCTGTACCGGCGGCCCTTAAAATCAGTGGCGGTGCCGTCTGGCTCTAAGCGTAGTAATACTTCTCGCTACAGGGTCCAGACGTCCACCCGCCAGAACCCTCAACTTTCTTAGGTTGACCTCGGATCAGGTAGGGATACCCGCTGAACTTAA	6	0	0	0	0	0	0	0	0	0	0	6	k__Fungi	p__Ascomycota	c__Leotiomycetes	o__Helotiales	f__Helotiaceae	g__Meliniomyces	NA
CGCACATTGCGCCCCTTGGTATTCCGAGGGGCATGCCTGTTCGAGCGTCATATAAACACATCCCGCAAGGGGTCTTGGGATCCGCCTCCGGGCGGTCCTTAAAACCAGTGGCGGCGCCATCTGGCTCTAAGCGTAGTAATTATCCTCGCTATAGGGTCCCGGTGGATGCTTGCCAGCAACCCCCAATTTTCTACGTTTGACCTCGGATCAGGTAGGGATACCCGCTGAACTTAA	0	0	0	0	6	0	0	0	0	0	0	6	k__Fungi	p__Ascomycota	c__Leotiomycetes	o__Helotiales	f__Hyaloscyphaceae	g__Hyalopeziza	NA
CGCACATTGCGCCCCTTGGTATTCCGGGGGGCATGCCTGTTCGAGCGTCATTTCAACCCTCAAGCTTAGCTTGGTATTGAGTCTATGTCAGTAATGGCAGGCTCTAAAATCAGTGGCGGCGCCGCTGGGTCCTGAACGTAGTAATATCTCTCGTTACAGGTTCTCGGTGTGCTTCTGCCAAAACCCAAATTTTTCTATGGTTGACCTCGGATCAGGTAGGGATACCCGCTGAACTTAA	0	0	0	0	6	0	0	0	0	0	0	6	k__Fungi	p__Ascomycota	c__Leotiomycetes	o__Helotiales	f__Sclerotiniaceae	g__Botryotinia	NA
CGCATCTTGCGCCAGGGGGCCATTCCCCCCGGCATGCCTGTTTGAGTGTTGTGAATCTCTACCTAGCCGCGCCAGGCTAGGATGTGGGTTTGCTCCTTCTCGGAGCTCACCTGAAAAGAAAAAGGGCACACTGGATATGGTGACACATTGTATCTCAGAAACGCCTCTCTTACACTTTCGACCTCAGATCAGGTAGGACTACCCGCTGAACTTAA	6	0	0	0	0	0	0	0	0	0	0	6	k__Fungi	p__Basidiomycota	c__Moniliellomycetes	o__Moniliellales	f__Moniliellaceae	g__Moniliella	s__spathulata
CGCACATTGCGCCCATTAGTATTCTAGTGGGCATGCCTGTTCGAGCGTCATTTCAACCCTTAAGCCTAGCTTAGTGTTGGGAGCCTACTTTCGAGTAGCTCCCTAAATACAACGGCGGATCTGTGGTATCCTCTGAGCGTAGTAATTTTTATCTCGCTTTTGTTAGGTGCTGCAGCTCCCAGCCGCTAAACCCCCCAATTTTTAATGGTTGACCTCGGATCAGGTAGGAATACCCGCTGAACTTAA	0	0	0	0	6	0	0	0	0	0	0	6	k__Fungi	p__Ascomycota	c__Sordariomycetes	o__Xylariales	f__Sporocadaceae	g__Discosia	s__neofraxinea
CGCACATTGCGCCTTTTGGTATTCCGAAAGGCATGCCTGTTTGAGTGTCATAATCACCTCTCATACCTAGTTTTCTATGTATGAGCTTTGGACGTTTGCCATCTTTGGCTCGTCTTAAATGACTAAGTGGAATGCGTAATAAGTTTTCGCTCCCTCCACTCTAATAACTCTTTAGTTAGACCTCAAATCAGGTAGGACTACCCGCTGAACTTAA	6	0	0	0	0	0	0	0	0	0	0	6	k__Fungi	p__Basidiomycota	c__Tremellomycetes	o__Tremellales	f__Bulleribasidiaceae	g__Hannaella	s__zeae
CGCACCTTGCACCCTTTGGTATTCCGAAGGGTATGCCTGTCTGAGTGTCATTAGAACCTCACCCCTGCGGTTTTCTGAACCGCGGCGCGTGCTTTGGGATCGCCTCTGGCCTTCCTTAAATGACTAAGTGGAAAACGTCTCAGTTTCGTGAGCCACTCTAATGACCATCTCTATCTCTGACCTCAGATCAGGTAGGACTACCCGCTGAACTTAA	0	0	6	0	0	0	0	0	0	0	0	6	k__Fungi	p__Basidiomycota	c__Tremellomycetes	o__Tremellales	f__Bulleribasidiaceae	g__Bulleribasidium	NA
CGCACCTTGCGCCCTTTGGTATTCCGAAGGGCATGCCTGTTTGAGTGTCATGAAACCTCACCCCACTTGGGTTTTTGCCTGAGCGGTGGTGTATTGGGTGTTGCCTTGCCAAAGGCTCGCCTTAAAAGTATAAGCACCTTGGATGTAATACGTTTCATCCTTCTGGGTGGCTGATAACCCCACATATTCATGATCTGGCCTCAAATCAGGTAGGGCTACCCGCTGAACTTAA	0	0	6	0	0	0	0	0	0	0	0	6	k__Fungi	p__Basidiomycota	c__Tremellomycetes	o__Tremellales	f__Bulleribasidiaceae	g__Vishniacozyma	s__carnescens
CGCATATGGCACCCTCTCTTGAAATAGGAGGGTATGCCTGTTTGAGTGTCATTAAACTCCTCAATACCATTTGAATGGTGTTTGGATGTTGAAGGTCTGCTGGTAATTCCATCATCAGCTCCTTTTAAATACATGAGCAGGACTACATGCAACCAGCTCCAATTTGATAAGCTTGTTATCTTTGTTGTTGCTGGGAATGGATAATGTAATTGTCTGCTACTAGTTGTCCTGACCATTGGGACTTGCCTAATTGGCAACCATTTGAACCCTTGACCTCAAATCAGGTAGGACTACCCGCTGAACTTAA	5	0	0	0	0	0	0	0	0	0	0	5	k__Fungi	p__Basidiomycota	c__Agaricomycetes	o__Agaricales	f__Clavariaceae	g__Clavaria	s__zollingeri
CGCATCTTGCGCTCCTTGGTATTCCGAGGAGCATGCCTGTTTGAGTGTCATGTAAACTCTCAAAACCACATCGAATTCATTTGACTGTGGCTTTTGGACATGGGGGCTTTTGCGGGCTTTTTGAGAAAGGTCTGCTCCCCTGAAATGCATCAGTGGTATCTGGAGCGGAAACCGCCAGGTGTGATAACATCATCTATGCCTTTGGTATGCCGTGCATGGTGCTGCTTCCAACATGGGCAACCTTCTTGACAAACTTGACCTCAAATCAGGTAGGACTACCCGCTGAACTTAA	5	0	0	0	0	0	0	0	0	0	0	5	k__Fungi	p__Basidiomycota	c__Agaricomycetes	o__Agaricales	f__Inocybaceae	g__Inocybe	s__fuscidula
CGCACATTGCACCTTTTGGTATTCCGAAAGGTACACCCGTTTGAGTACCATTGTAATCTCACTACTTCGACTTTTGTCGATTGTATGTGGACTTGGATGTTGCCGTGTGACAACGGCTCGTCTGAAATGCCTGAGTGTACCCTGCTTTTGCGGCGTATTCAGTGTGATAAATCTTCACTGGAGTTGACTTTCGGGTCGCGTTTGCATTGTGGGCTCTATGCTTCGAACCGTCTTAACAAGACAAACACTTTGACAATTTGGTCTCAAATCGGGTGGGACTACCCGCTGAACTTAA	0	0	0	0	5	0	0	0	0	0	0	5	k__Fungi	p__Basidiomycota	c__Agaricomycetes	o__Sebacinales	f__Serendipitaceae	g__Serendipita	NA
CGCACCTTGCGCTCCTTGGTATTCCGAGGAGCATGCCTGTTTGAGTGTCATTAATATATATCAAACCAACCTTCTCTTGTTGATTGGTTTGGATGTGGGGGTTTCTTTTTTGCTGGCCTGTTCAGCTCCCCTGAAATGCATTAGCAGAACAAAAAAAACCCTGGTTCATTGGTGTGATAAACTATCTACGCTATTGAATGTGAGGGGGAAAAGTTCAGCTTTCCAACCGTCCTTTGGACAATTCATCATTAATGTGACCTCAAATCAGGTAGGACTACCCGCTGAACTTAA	0	0	5	0	0	0	0	0	0	0	0	5	k__Fungi	p__Basidiomycota	c__Agaricomycetes	o__Agaricales	f__Cortinariaceae	g__Cortinarius	s__alnetorum
CGCACATTGCGCCCCTTGGAATTCCATGGGGCATGCCTGTTCGAGCGTCATCTACACCCTCAAGCTCTGCTTGGTGTTGGGCGTCTGTCCCGCCTCTGCGCGCGGACTCGCCCCAAATTCATTGGCAGCGGTCCTTGCCTCCTCTCGCTCAGCACATTGCGCTTCTCGAGGTGCGCGGCCCGCGTCCACGAAGCAACATTACCGTCTTTGACCTCGGATCAGGTAGGGATACCCGCTGAACTTAA	5	0	0	0	0	0	0	0	0	0	0	5	k__Fungi	p__Ascomycota	c__Dothideomycetes	o__Pleosporales	f__Didymosphaeriaceae	g__Paraconiothyrium	NA
CGCACATTGCGCCCCTTGGTATTCCGGGGGGCATGCCTGTTCGAGCGTCATTACACCCCTCAAGCCTCGCTTGGTGTTGGGCGTCGCGGTGATCCGCGTGCCCCAAAGTGCCTCGTGCCCGGCGGGTCGTCCGTCCCCGAGCGTTGTGACATCTCAGTTCGCTCCGGTGGATGCGGCGGCCGCGCCGTTAAACCCCCCTTTCAGGTTGACCTCGGATCAGGTAGGGATACCCGCTGAACTTAA	0	0	0	0	5	0	0	0	0	0	0	5	k__Fungi	p__Ascomycota	c__Dothideomycetes	o__Capnodiales	f__Teratosphaeriaceae	g__Capnobotryella	s__renispora
CGCACATTGCGCCCCTTGGTATTCCATGGGGCATGCCTGTTCGAGCGTCATCTACACCCTCAAGCTCTGCTTGGTGTTGGGCGTCTGTCCCGCCTTCGCGCGCGGACTCGCCCCAAATTCATTGGCAGCGGTCCTTGCCTCCTCTCGCGCAGCACAATTGCGTCTGCGGGGGGGCGTGGCCCGCGTCCACGAAGCAACATTACCGTCTTTGACCTCGGATCAGGTAGGGATACCCGCTGAACTTAA	0	0	0	0	5	0	0	0	0	0	0	5	k__Fungi	p__Ascomycota	c__Dothideomycetes	o__Pleosporales	f__Didymosphaeriaceae	g__Paraphaeosphaeria	NA
CGCACATTGCGCCCCTTGGTATTCCATGGGGCATGCCTGTTCGAGCGTCATTTGTACTCTCAAGCTTTGCTTGGTGTTGGGTGTTTGTCTCTGCTCTGCTTAGACTCGCCTTAAATATATTGGCAGCCGGTATACTGGTTTGAAGCGCAGCACATTTGCAATTCAAGCCTGCTATTATTGGTATCCACAAAGAATATCAACACTTTTGACCTCGGATCAGGTAGGGATACCCGCTGAACTTAA	0	0	0	0	5	0	0	0	0	0	0	5	k__Fungi	p__Ascomycota	c__Dothideomycetes	o__Pleosporales	f__Phaeosphaeriaceae	g__Phaeosphaeria	s__tofieldiae
CGCACATTGCGCCCTTTGGTATTCCGAAGGGCATGCCTGTTCGAGCGTCATTATCAACCCTCAAGCCTGGCTTGTTGTTGGATCTCACATCGTTAAAAAGATGGGTCCCAAAGGTAATGACGGTGTCGCGAACGACCCCAGGTGCAACGAGCTTTACAGCACGCACGGGTGGTGGTCGGCCGGCCCCGGTCTTAACCATGTTTAATTCTCAAGGTTGACCTCGGATCAGGTAGGAATACCCGCTGAACTTAA	5	0	0	0	0	0	0	0	0	0	0	5	k__Fungi	p__Ascomycota	c__Eurotiomycetes	o__Chaetothyriales	NA	NA	NA
CGCACATTGCGCCCTTTGGTATTCCGAGGGGCATGCCCGTTCGAGCGTCATCAACACCATCAAGCCTGGCTTGGTATTGGGCCCCGCCTGTAACACGGCCGGCTTTAAAATTAGTGGCGGTGCCGCCTGGCTCTAAGCGTAGTAACTTTTCTCGCTATTGTGCCCGGCGGTTGCTTGCCAACAACCCCTAATTTAATAGGTTTGACCTCGGATCGGGTAGGGATACCCGCTGAACTTAA	5	0	0	0	0	0	0	0	0	0	0	5	k__Fungi	p__Ascomycota	c__Leotiomycetes	o__Helotiales	NA	NA	NA
CGCACATTGCGCCCTCTGGTATTCCGGGGGGCATGCCTGTTCGAGCGTCATTACAACCCTCAAGCTCTGCTTGGTATTGGGCTTCACCTGAAAGGGTGGGTCTTAAAATCAGTGGCGGTGCCATTTGGCTTCAAGCGTAGTAATTTTCTCGCTTTGGAGAACCGGGTGTGTGCCTGCCAGCAAACCCCAATTTTTAAAGGTTGACCTCGGATCAGGTAGGGATACCCGCTGAACTTAA	5	0	0	0	0	0	0	0	0	0	0	5	k__Fungi	p__Ascomycota	c__Leotiomycetes	NA	NA	NA	NA
CGCACATTGCGCCCCCTGGCTTTCCAGGGGGCATGCCTGTTCGAGCGTCATTACAACCCTCAAGCCCCGGCTTGGTCTTGGGCCCGCCATCCATGGCCCGCCTCAAAAGCAGTGGCGGCCCCGTCCAGTCTCAAGCGTAGTACTACTCGTCGCTTGTCGGGCTCGGGCGGCGGCCGGCCAGCAAGCCCCTCACACACCAGGTTGACCTCGGATCAGGTAGGGATACCCGCTGAACTTAA	5	0	0	0	0	0	0	0	0	0	0	5	k__Fungi	p__Ascomycota	c__Leotiomycetes	o__Rhytismatales	f__Rhytismataceae	g__Rhytisma	s__acerinum
CGCACATTGCGCCCCCTGGTATTCCGGGGGGCATGCCTGTTCGAGCGTCATTATGACCAATCCCGCAAGGGGTCTTGGGGTCTCGCGGTTCGCTGCGGCCCTTAAAATCAGTGGCGGCGCCAGCGGTGCTCTCAGCGTAGTAATACTCCTCGCTCGGGAACCACGGTGGATGCTCGCCAGCAACCTTTACTTTCTTAGGTTGACCTCGGATCAGGTAGGGATACCCGCTGAACTTAA	5	0	0	0	0	0	0	0	0	0	0	5	k__Fungi	p__Ascomycota	c__Leotiomycetes	o__Helotiales	f__Helotiales_fam_Incertae_sedis	g__Spirosphaera	NA
CGCACATTGCGCCCCTTGGTATTCCGAGGGGCATGCCTGTTCGAGCGTCATTATAACCACTCAAGCCTAGCTTGGTATTGGGGTTCGCGTGTTCGCGGCCCTTAAAGTCAGTGGCGGTGCCGTCTGGCTCTAAGCGTAGTAATTTCTCTCGCTATAGGGTTCCGGTGGTTACTTGCCAAAACCCCCCATTTTTCTAGGTTGACCTCGGATCAGGTAGGGATACCCGCTGAACTTAA	5	0	0	0	0	0	0	0	0	0	0	5	k__Fungi	p__Ascomycota	c__Leotiomycetes	o__Helotiales	f__Hyaloscyphaceae	g__Hyaloscypha	s__variabilis
CGCACATTGCGCCCCTTGGTATTCCAAGGGGCATGCCTGTTCGAGCGTCATTATAACCACTCAAGCCTAGCTTGGTATTGGGGTTCGCGTGTTCGCGGCCCTTAAAATTAGTGGCGGTGCCGTCTGGCTCTAAGCGTAGTAATTTCTCTCGCTATAGGGTCCCGGTGGTTACTTGCCAAAACCCCCTATTTTTCTAGGTTGACCTCGGATCAGGTAGGGATACCCGCTGAACTTAA	0	0	0	0	0	0	0	0	5	0	0	5	k__Fungi	p__Ascomycota	c__Leotiomycetes	o__Helotiales	f__Hyaloscyphaceae	g__Hyaloscypha	s__variabilis
CGCACATTGCGCCCCTTGGTATTCCGGGGGGCATGCCTGTTCGAGCGTCATTTATACCAATCAAGCCTGGCTTGGTGTTGAGGTCCGCTGTCCGGCGGCCTCTAAATGCAGTGGCGGTGCCGTCTGGCTCTCAGCGTAGTAATACTCCTCGCTGAAGAGTCCCGCGGTCGCTTGCCAGCAACCCTAATTTTTTAAAAGGTTGACCTCGGATCAGGTAGGGATACCCGCTGAACTTAA	0	0	0	0	0	0	0	0	5	0	0	5	k__Fungi	p__Ascomycota	c__Leotiomycetes	o__Helotiales	NA	NA	NA
CGCACATTGCGCTCTCTGGTATTCCGGAGAGCATGCTTGTTTGAGTATCAGTAAACACCTCAATTTCATGATTCTTAATTTTGAAATTGGACTTGAGCAGATCCCAACGTACATTTAACTGTGTGGAGGGTTGCTTCAAATGCAGGTGCAGCCGATCATTCTTCTGGGCTAAAAGCATTATCTAGTTAATCCCGTAAAACGGATTATTCACTTTATTGCTGCAGCTTACCCTATATAAAAGGAAGACATGGCCATTGTGCTGACTGATGCAGGAATTCTCAGAGGTCTGTAAAGACTTTTGAAAACTCGATCTCAAATCAAGTAAGACTACCCGCTGAACTTAA	5	0	0	0	0	0	0	0	0	0	0	5	k__Fungi	p__Mortierellomycota	c__Mortierellomycetes	o__Mortierellales	f__Mortierellaceae	g__Mortierella	s__indohii
CGCACATTGCGCCCTTTGGTATTCCAAAGGGCATGCCTGTTTGAGCGTCATTTCCTTCTCAAACCTTTGGGTTTGGTCGTGAGTGATACTCTTTCCAGGGTTAACTTGAAAATGCTGGCCATCTGGCTGCTGCTGGCTGAGGCTCTAGTCCAGTCTGCTGATACTCGACGTATTAGGTTTTACCAACTCGTTGTGGCATCGGTCGGGCGTTATTACGACTCTAGCACGAAAGTACAGACAGCCTGGCGAACAGTATTCATAAAGTTTGACCTCAAATCAGGTAGGATTACCCGCTGAACTTAA	0	0	0	0	5	0	0	0	0	0	0	5	k__Fungi	p__Ascomycota	c__Saccharomycetes	o__Saccharomycetales	f__Saccharomycetaceae	g__Lachancea	s__kluyveri
CGCACATTGCGCCCTCTGGTATTCCGGAGGGCATGCCTGTTTGAGCGTCGTTTCTCCCTCAAACCGCTGGGTTTGGTGTTGAGCAATACGACTTGGGTTTGCTTGAAAGACGGTAGTGGTAAGGCGGGATCGCTTTGACAATGTCTTAGGTCTAACCAAAAACATTGCTTGCGGCGGTAACGTCCACCACGTATATCTTCAAACTTTGACCTCAAATCAGGTAGGACTACCCGCTGAACTTAA	0	0	5	0	0	0	0	0	0	0	0	5	k__Fungi	p__Ascomycota	c__Saccharomycetes	o__Saccharomycetales	f__Saccharomycetales_fam_Incertae_sedis	g__Candida	s__albicans	Contaminant
CGCACATTGCGCCCATTAGTATTCTAGTGGGCATGCCTGTTCGAGCGTCATTTAGTCCACTTAAGCATTTGCTTAGTATTGGGAATCTACTCCTACCCAGTAGCTGTAGTTCCTCAAAGACAGCGGCGGAGTCGTGGTTTTACTCTGAGCTTAGTAATTTTTTTCTAGCTTTCGAGTCGCCATTGCCCCCTTTGCCGTAAAACACCCTTTATTTTTTAATGGTTGACCTCGGATCAGGTAGGAATACCCGCTGAACTTAA	5	0	0	0	0	0	0	0	0	0	0	5	k__Fungi	p__Ascomycota	c__Sordariomycetes	o__Xylariales	f__Amphisphaeriaceae	NA	NA
CGCATATTGCGCCTGAGGCCTCGGCCAAGGGCATGTCTGCCTCAGCGTCGGCATAACCCCATCACCCATAAACCTTGTGAGTGGACTTGGCAGTCCCAGTCTGGGTCTGCCGAATTGCAGCAGTTGCTATCAGGACCCGCCTTTGGCGTGGCCATTCAGTTTGGTAGGTAACCCCTGGTTGCATGCCACTGTTGGCCATTGTGGCCTGTGTAGCATACTGGCAGGAAACCAAGGGCCTCGAGCCCTTTCTCATTTCGACCTGAGGTCAGGCAAGATTACCCGCTGAACTTAA	5	0	0	0	0	0	0	0	0	0	0	5	k__Fungi	NA	NA	NA	NA	NA	NA	Removed No Phyla
CGCACCTTGCACCCTTTGGCATTCCGAAGGGTATGCTCGTTTGAGTGTCATTGTACTCTCACACTTCTGATCCTTTGGTGGATCGGGAGCGGTGGACTTGGGTGTTGCTGCTTTACTGTGGCTCACCTCAAATGCATTCGTGCACCTCTTGGTTGGACATAGTACGGCGTGATAAGTGTCTTCGCCGGCACCTCGTTAAGAGGGTGGCCGATCGGGAGCTCTGTGCTTCAAACCGTCTTCGGACAACAACTGACAACTTGACCTCAAATCGAGTAGGACCACCCGCTGAACTTAA	0	0	0	0	0	4	0	0	0	0	0	4	k__Fungi	p__Basidiomycota	c__Agaricomycetes	o__Sebacinales	f__Sebacinaceae	g__Sebacina	NA	Contaminant
CGCACCTTGCACCCCTTGGCATTCCGAGGGGTACACCCGTTTGAGTGTCGTGAAACTCTCAACCTTTTCGATTTTCTTTTCGGAAAGGCTTGGACTTTGGAGGCTTTTGCTGGCCTTCCTTTCGGAAGCCAGCTCCTCTTAAACGAATTAGTGGGGTCCTCTTCGCCGGTCCCTCGACGTTGATAAGAATTTCTCTACGTCCGAGGTTCGGCTCTGTTAGGCCCGCTCCTAACCGTCTCTCTTCGAGACACGTTTGAACCGTTTGACCTCAAATCGGGTGAGACTACCCGCTGAACTTAA	4	0	0	0	0	0	0	0	0	0	0	4	k__Fungi	p__Basidiomycota	c__Agaricomycetes	o__Russulales	f__Russulaceae	g__Lactifluus	NA
CGCACCTTGCGCTCCTTGGTATTCCGAGGAGCATGCCTGTTTGAGTGTCATTAAATTCTCAACCATTATCAACTTTTGCTGATAATGGCTTGGATGTGGGGGTCTATTTTGCTGGCTTCTCAGATAGTCAGCTCCCCTTAAATGCATTAGCCGGTGCCCCGCGTGGACTGTCTATTGGTGTGATAATTATCTACGCTATGGACATCTGCAATCATATGGGTGTGCACTGCTTCCAGCAGTCTGTTAAAGACAATACATGACAATTTGACCTCAAATCAGGTAGGATTACCCGCTGAACTTAA	4	0	0	0	0	0	0	0	0	0	0	4	k__Fungi	p__Basidiomycota	c__Agaricomycetes	o__Agaricales	f__Hymenogastraceae	g__Hebeloma	s__pseudofragilipes
CGCACATTGCACCCTCTGGTATTCCGGAGGGTATGCCTGTTTGAGTGTCATTAATCTCTCAACTCAATCAAGTTTATTCTTGTATTGAGCTTGGATCTTGAAGCCTGCTGGTGTCATAATCAGCTGCTTTGAAATATATTAGTGGAACTATAAAGGACCAGCTTCGGTTTGATAATCCTATCTATGCTGTCGCTGAGAATTGTTTGATCTGCTTATAATTGTCCTTAGGGACTGTCTCTTACGAGGCATATATTTGACTCTTGACCTCAAATCAGGTAGGACTACCCGCTGAACTTAA	4	0	0	0	0	0	0	0	0	0	0	4	k__Fungi	p__Basidiomycota	c__Agaricomycetes	o__Agaricales	f__Clavariaceae	NA	NA
CGCACCTTGCGCCCTTTGGTATTCCGAAGGGCATGCCTGTTTGAGTGTCATTAAATTATCAACCTTGCTCGCTTTTACCGGCTTGAGTTAGGCTTGGATGTGGGGGTTTTTGCTGGCTTCCTTCAGTGGATGGTCTGCTCCCCTTAAATGCATTAGCGGGATCTCTTGTGGACCGTCACTTGGTGTGATAATTATCTATGCCAGTTGACTTTGAAGCAAAACTTATGGGAATCCGCTCATAACCGTCCACTCGTGGACAACTCTTGACATTTTGACCTCAAATCAGGTAGGACTACCCGCTGAACTTAA	0	0	0	0	4	0	0	0	0	0	0	4	k__Fungi	p__Basidiomycota	c__Agaricomycetes	o__Agaricales	f__Tricholomataceae	g__Mycena	s__strobilinoidea
CGCACCTTGCGCCCTTTGGTAATCCGAGGGGCATGCCTGTTTGAGTGTCTTGAAGCTCTCAAAACGTATGCTTAATTGTCAAACGTTTTGGATTTGGGTGTCCTTTGCCGGTCGCAAGATCGGCTCACCCTAAACGCATTAGCTGGCTTTTGGGTCCGCGAACTCGGTGTGATAATTGTCACTCGCTGGGTTGGCAGACTTGTTATGGAAGCCGCTTACAGTCGTCTTCTCGGAGACAATACATCTAAGTGTTTGACCTCAAATCAGGTAGGACTACCCGCTGAACTTAA	0	0	4	0	0	0	0	0	0	0	0	4	k__Fungi	p__Basidiomycota	c__Agaricomycetes	o__Hymenochaetales	NA	NA	NA
CGCACCTTGCGCTCCTTGGTATTCCGAGGAGCATGCCTGTTTGAGTGTCATTAATATATCAACCTCTTCAGCTTTTTGCATGATGAGTGTTGGATGTGGGGGGGATATTTTTGCTGGACTTGTAGAATATGAGGTCAGCTCCCCTAAAATGCATCAGCGAAACAATTTGTTTACCGCTCATTGGTGTGATAACTATCTACGCTATTGACGGTGAAAGCATGTTTAGCTCCTAACAGTCCATTAACTTGGACAACCTCTTATTAATGTGACCTCAAATCAGGTAGGACTACCCGCTGAACTTAA	0	0	0	0	0	0	0	0	4	0	0	4	k__Fungi	p__Basidiomycota	c__Agaricomycetes	o__Agaricales	f__Cortinariaceae	g__Cortinarius	s__obtusus
CGCACATTGCGCCCCTTGGTATTCCGGGGGGCACACCTGTTCGAGCGCCATTTTCACCATCGAGCCCTGCTCGGAGATGGGCTTCGTCCTCGCGGACGGGCCCGAAACCCGTGGGCGCCTTCGTCCGGCCCTGAGCGTAGCAAGAGAAATCCCTCGCTCGGTGGACCGTATGGCGGCCGCCCCGACCATTTTTAACAAGATTGGCCTCGGATCAGGTGGGGATACCCGCTGAACTTAA	4	0	0	0	0	0	0	0	0	0	0	4	k__Fungi	p__Ascomycota	c__Dothideomycetes	o__Venturiales	f__Venturiaceae	NA	NA
CGCACATTGCGCCCTTTGGTATTCCTTAGGGCATGCCTGTTCGAGCGTCATTTCAACCCTCAAGCCCTGCTTGGTGTTGGGCGTTTGTCCTGCCTCCGCGCGGGACTCGCCTCAAAGACATTGGCGGCCGGTTTCCCTTTGCAGGCCACGAGCGCAGCACAGCGAGCGCTCTACGTGGACGCGGGGTCGGCGCACCAGAAGCCCTCTTTCTCGAATTTTGACCTCGGATCAGGTAGGGATACCCGCTGAACTTAA	4	0	0	0	0	0	0	0	0	0	0	4	k__Fungi	p__Ascomycota	c__Dothideomycetes	o__Pleosporales	f__Corynesporascaceae	g__Corynespora	s__cassiicola
CGCACATTGCGCCCCTTGGTATTCCATTGGGCATGCCTGTTCGAGCGTCATTTACACCCTCAAGCTCACGCTTGGTGTTGGGCGTCTGTCCGCGCTTTCGAGCGTGGACTCGCCCCAAATCCATTGGCAGCGGCTCCGCCGGCTTTTCGCGCAGCACATTGCGTTTAGGAAGGCTTTCGGCGAGCTCGCGTCCATCAAGTCACCCCTCATTTTGACCTCGAATCAGGTAGGGATACCCGCTGAACTTAA	4	0	0	0	0	0	0	0	0	0	0	4	k__Fungi	p__Ascomycota	c__Dothideomycetes	o__Pleosporales	f__Dictyosporiaceae	g__Pseudocoleophoma	s__bauhiniae
CGCACATTGCGCCCCTTGGTATTCCATGGGGCATGCCTGTTCGAGCGTCATTTGTACCTTCAAGCCTTGCTTGGTGTTGGGTGTTTGTCTCGCCTCTGCGTGTAGACTCGCCTTAAAAGAATTGGCAGCCGGCGTATTGATTTCGGAGCGCAGTACATCTCGCGCTTTGCACTCAGAACGACGACGTCCAAAAGTACATTTTTACACTCTTGACCTCGGATCAGGTAGGGATACCCGCTGAACTTAA	0	0	4	0	0	0	0	0	0	0	0	4	k__Fungi	p__Ascomycota	c__Dothideomycetes	o__Pleosporales	f__Didymellaceae	g__Calophoma	NA
CGCACATTGCGCCCCTTGGTATTCCATGGGGCATGCCTGTTCGAGCGTCATTTGTACTCTCAAGCTCTGCTTGGTGTTGGGTGTTTGTCTCTACTCTACGTATAGACTCGCCTTAAAAAGATTGGCAGCCGGCATATTGTCTTGGAGCGCAGCACATTTTGCGTCCCTTGCTTTGTTGTTAGCATCCAGTAAGCGACTACATTTGCTCTTGACCTCGGATCAGGTAGGGATACCCGCTGAACTTAA	0	0	0	0	0	0	0	0	4	0	0	4	k__Fungi	p__Ascomycota	c__Dothideomycetes	o__Pleosporales	NA	NA	NA
CGCACATTGCGCCCACTGGTATTCCGGTGGGCATGCCTGTTCGAGCGTCATTATCCTCCCTCAAACCTCGTGTTTGGTGTTGGGCTGAGTTGCTTCGGCGACTGGCCTCAAAGACAATGACGGCGTCCGCGGGACCCTCGGTGCAACGAGCTTTTAGGAGCACGCGTCGAGTTTCAAGGTCCCCCCCGGGCCGGTCTAACCCTTTTTACTTTTAAGGTTGACCTCGGATCAGGTAGGAATACCCGCTGAACTTAA	4	0	0	0	0	0	0	0	0	0	0	4	k__Fungi	p__Ascomycota	c__Eurotiomycetes	o__Chaetothyriales	f__Trichomeriaceae	g__Knufia	s__endospora
CGCACATTGCGCCCTTTGGTATTCCGAAGGGCATGCCTGTTCGAGCGTCATTATCACCCCTCAAGCCCCCGGCTTGGTGTTGGACGGTTGGTGGCGGTAACGTCACCCCTCCCAAAGACAATGACGGCGGCCTCGTTGGACCCCCGGTACACTGAGTTCCTCACCGAACACGTATCGGATCAAGGGTGCGCGAGCCACGGTCTGCCTCCCCTCAGGGAGAACTTTTATCAAGGTTGACCTCGGATCAGGTAGGGATACCCGCTGAACTTAA	4	0	0	0	0	0	0	0	0	0	0	4	k__Fungi	p__Ascomycota	c__Eurotiomycetes	o__Chaetothyriales	f__Herpotrichiellaceae	g__Exophiala	NA
CGCACATTGCGCCCTTTGGTATTCCGAAGGGCATGCCTGTTCGAGCGTCATTATCAACCCTTAAGCTCGGCTTGTAGTTGGACCAGATCGGTCACACGATCGGTTCGAAAAACAATGACGGCGTCTGTAGGACCCTCGGTACAATGAGCTTTAACCAGCACGTACCGCAGTGGCTCGACAGCCCGGTCTCCTTTTTTATATTTCTAAGGTTGACCTCGGATCAGGTAGGAATACCCGCTGAACTTAA	4	0	0	0	0	0	0	0	0	0	0	4	k__Fungi	p__Ascomycota	c__Eurotiomycetes	o__Chaetothyriales	NA	NA	NA
CGCACATTGCGCCCTGTGGTATTCCGCAGGGCATGCCTGTTCGAGCGTCATTTCAACCCTCAAGCACTGCTTGGTGTTGGGCCCTGCCCGTCGCGGCCGGCCCTAAAGACAGTGGCGGCGCCGTCTGGCTCTAAGCGTAGTACAACTCTCGCTCTGGAGCCCTGCGGTAGCTTGCCAGAACCCCTAATCTTATGGTTGACCTCGGATCAGGTAGGGATACCCGCTGAACTTAA	4	0	0	0	0	0	0	0	0	0	0	4	k__Fungi	p__Ascomycota	c__Leotiomycetes	o__Helotiales	f__Myxotrichaceae	g__Oidiodendron	s__pilicola
CGCACATTGCGCCCCTTGGTATTCCGAGGGGCATGCCTGTTCGAGCGTCATATAAACACATCCCGCAAGGGGTCTTGGGATCCGCCTCCGGGCGGTCCTTAAAACCAGTGGCGGCGCCATCTGGCTCTAAGCGTAGTAATTATCCTCGCTATAGGGTCCCGGTGGATGCTTGCCAGCAACCCCCAACTTTCTAATGGTTGACCTCGGATCAGGTAGGGATACCCGCTGAACTTAA	4	0	0	0	0	0	0	0	0	0	0	4	k__Fungi	p__Ascomycota	c__Leotiomycetes	o__Helotiales	f__Hyaloscyphaceae	g__Hyalopeziza	NA
CGCACATTGCGCCCCTTGGTATTCTGGGGGGCATGCCTGTTCGAGCGTCATTACAACCCTCAAGCTCTGCTTGGTATTGGGCGTCACCGGTTCTGGTGTGCCCTAAAATTAGTGGCGGCGCCGTCTGGCTCTAAGCGTAGTACATACTCTCGCTATGGACGCCCGGCGGATGCCTGTCAGCAACCCCCAATTTATCAAGGTTGACCTCGGATCAGGTAGGGATACCCGCTGAACTTAA	4	0	0	0	0	0	0	0	0	0	0	4	k__Fungi	p__Ascomycota	c__Leotiomycetes	o__Helotiales	f__Dermateaceae	g__Dermea	s__viburni
CGCACATTGCGCCCTCTGGTATTCCGGGGGGCATGCCTGTTCGAGCGTCATTTCAACCCTCAAGCTCTGCTTGGTATTGGGCGCCACCTACTCGGTGCGCCTTAAAATCAGTGGCGGTGCCATTTGGCTTCAAGCGTAGTAAATTCTCTCGCTCTGGAGGGACCAAGTGTGGACTTGCCAGCAACCCCTAATTTTCAAAGGTTGACCTCGGATCAGGTAGGGATACCCGCTGAACTTAA	4	0	0	0	0	0	0	0	0	0	0	4	k__Fungi	p__Ascomycota	c__Leotiomycetes	o__Helotiales	NA	NA	NA
CGCACATTGCGCCCCTTGGTATTCCGAGGGGCATGCCTGTTCGAGCGTCATTACAACCCTCAAGCTCAGCTTGGTCTTGGGCTCCGCCGCCTACTCGGCGGGCCCTAAAATCAGTGGCGGCGCCGCTGTGGCCCTGCGCGTAGTAAACCTCCTCGCTACAGGGACCCGGCGAACGCTGGCCAGCAACCCCCAACCCTCCACGTTTGACCTCGGATCAGGTAGGGATACCCGCTGAACTTAA	4	0	0	0	0	0	0	0	0	0	0	4	k__Fungi	p__Ascomycota	c__Leotiomycetes	o__Helotiales	NA	NA	NA
CGCACATTGCGCCCCTTGGTATTCCGAGGGGCATGCCTGTTCGAGCGTTATTAAAACCCCTCAAGCTTTGCTTGGTGTTGGGGCATGCCTTCCAGCAGCCCTTAAAACCAGTAGCGGTGTCATTTGGCTCTAAGCGTAGTAAATTTTCTCGCTATAGAGTTTAAGTGCATACTTGCTATTAACCCTTTAATTTTATGGTTAACCTCGGATCAGGTAGGGATACCCGCTGAACTTAA	0	0	0	0	4	0	0	0	0	0	0	4	k__Fungi	p__Ascomycota	c__Leotiomycetes	NA	NA	NA	NA
CGCACATTGCGCCCGCTAGTAATCTGATGGGCATGCCTGTTCGAGCGTCATTTCAGACCTCAAGCCCTGCTTGGTGTTGGGGCCTGCCAACTGGCAGCCCTTAAAATCAGTGGCGGCGCCATCTGGCTCTAAGCGTAGTAATTTCTCTCGCTATAGGGTCCTGATGGATGCTTGCCAACAACCCCCAATTTTCTATGGTTGACCTCGGATCAGGTAGGGATACCCGCTGAACTTAA	0	0	0	0	0	0	0	0	4	0	0	4	k__Fungi	p__Ascomycota	c__Leotiomycetes	o__Helotiales	f__Helotiaceae	g__Helicodendron	s__luteoalbum
CGCACATTGCGCCCTCTGGTATTCCGGGGGGCATGCCTGTTCGAGCGTCATTACACCACTCAAGCTCTGCTTGGTATTAGGCCTCACCTGCTAAAGGCGGGCCGTAAAATCAGTGGCGGTGCCATCTGGCTTCAAGCTTAGTAATTTTTCTAGCTTAGGAGTACCAGGTGAGTGCCTGCCAGCAACCCCACTTTTTTAAAGGTTGACCTCGGATCAGGTAGGGATACCCGCTGAACTTAA	0	0	0	0	0	0	0	0	4	0	0	4	k__Fungi	p__Ascomycota	c__Leotiomycetes	o__Helotiales	f__Leotiaceae	NA	NA
CGCATCTTGCGCCAGGGGGCCATTCCCCCCGGCATGCCTGTTTGAGTGTTGTGAATCTCTACCTAGCCGCGCCAGGCTAGGATGTGGGTTTGCTCCTTCTCGGAGCTCACCTGAAAAAAAAAGGGCACACTGGATATGGTGACACATTGTATCTCAGGATAACCCTCACTCCCACTTTCGACCTCAGATCAGGTAGGACTACCCGCTGAACTTAA	0	0	0	0	0	0	0	0	4	0	0	4	k__Fungi	p__Basidiomycota	c__Moniliellomycetes	o__Moniliellales	f__Moniliellaceae	NA	NA
CGCACATTGCGCCTCCTGGTATTCCGGGAGGCATGCCTGTTCGAGCGTCATTAAAAACCACTCAAGCTCTTTTGCTTGGTCATGGAAGAGGAGTATGTTAGTCATTCTCCCTTTCGAAATTCAAAGGCGGAAAGCCCCATGTGCCCCGGCGTAGTAAGTTTTCTTTCGCTTGGAACATGAGGTGATCCTGTCACAAACCCCCAATTTTTCTAGGTTGACCTCGGATCAGGTAGGGATACCCGCTGAACTTAA	4	0	0	0	0	0	0	0	0	0	0	4	k__Fungi	p__Ascomycota	c__Pezizomycetes	o__Pezizales	f__Pyronemataceae	g__Cheilymenia	s__stercorea
CGCACATTGCGCCTTCCGGTATTCCGGGAGGCATGCCTGTCCGAGCGTCATCAAAAACCACTCAAGTAGTTTTGCTTGGTCATGAAAGAAGAGTTTGCTTGCGGATTCCCTTTCGAAATTCAATGGCAGAGAGTCTCGTGATTCCGGCGTAGTAATAACTTATTCGCTTGGTCATTGTAACAATCTTGCCCCAAACCCCCAATTCTAGTGTTTGACCTCGGATCAGGTAGGGATACCCGCTGAACTTAA	0	0	0	0	4	0	0	0	0	0	0	4	k__Fungi	p__Ascomycota	c__Pezizomycetes	o__Pezizales	f__Pyronemataceae	g__Pustularia	NA
CGCACATTGCGCCCGCCAGTATTCTGGCGGGCATGCCTGTTCGAGCGTCATTTCAACCCTCAAGCTCAGCTTGGTGTTGGGACTCGCGGTAACCCGCGTTCCCCAAATCGATTGGCGGTCACGTCGAGCTTCCATAGCGTAGTAATCATACACCTCGTTACTGGTAATCGTCGCGGCCACGCCGTAAAACCCCAACTTCTGAATGTTGACCTCGGATCAGGTAGGAATACCCGCTGAACTTAA	4	0	0	0	0	0	0	0	0	0	0	4	k__Fungi	p__Ascomycota	c__Sordariomycetes	o__Hypocreales	f__Nectriaceae	g__Fusarium	s__chlamydosporum
CGCACATTGCGCCCGCCAGTACTCTGGCGGGCATGCCTGTCTGAGCGTCATTTCAACCCTCAGGACCCGTTCGCGGGACCTGGCGTTGGGGATCAGCCCTCCGGGGCTGGCCCTTAAATCTAGTGGCGGTCCTCACGCGACCTCCTCTGTGCAGTAGTAATACCTCGCAGCTGGAAAAGCGTAAGGGCCACGCCGTAAAACCCCCTACTTCTCAAGGTTGACCTCAGATCAGGTAGGAATACCCGCTGAACTTAA	0	0	0	0	4	0	0	0	0	0	0	4	k__Fungi	p__Ascomycota	c__Sordariomycetes	o__Hypocreales	f__Hypocreales_fam_Incertae_sedis	g__Acremonium	s__alternatum
CGCAACTTGCGCTCTCTGGTATTCCGGAGAGCATGCCTGTTTGAGTGTCATGAAATCTCAACCATTAGGGTTTCTTAATGGCTTGGATTTGGAGGTTGCCATTCTAAATGGCTCCTCTTAAAGGAGTTAGCAAGTTTTACTATTGCTATCTGGCGTAATAAGTTTCGCTGGAATGGTATTGTGAAGCGTGCTTCTAATCGTCTTCGGACAATTACTTTGACTCTGGCCTCAAATCAGGTAGGACTACCCGCTGAACTTAA	0	0	4	0	0	0	0	0	0	0	0	4	k__Fungi	p__Basidiomycota	c__Tremellomycetes	o__Trichosporonales	f__Trichosporonaceae	g__Apiotrichum	s__dulcitum
CGCACATTGCACCCTCTGGTATTCTGGGGGGTATGCCTGTTCGAGCGTCATTGCAACCCTCAAGCACTGCTTGGTGTTGGATGTCATCACTGTGGTGCATCTCAAAAATATTGGCAGTGGCATTCAGCTTCTAGTGTAGTAAATTTCTTCACTATGGAGTCTGGGTGTCTGACTGCCAGAACCCTCAATTTATCAAGGTTGACCTCGGATCAGGTAGGGATACCCGCTGAACTTAA	4	0	0	0	0	0	0	0	0	0	0	4	k__Fungi	p__Ascomycota	NA	NA	NA	NA	NA
CGCAAATTGCGCTCGAGGCCTCGGCCAAGAGCATGTCTGCCTCAGCGTCGGCTACTACCCTCAACTAAGTTTCCTATTCTCATAGGGGATACCGGTTGGATCTGGCCGTCCGGTTTTCCTTCCAGGTTGCCGGTCAGCTGAAATACATTCACGCTCTGGGGGCTGCTTTCCTTTCGAGGAGAGGCGAGTTCCGATTTGGTAGGTGACCTTTGCCGGTTACATGCCTTCGTTGCCCGCTAAGTTTCCCAGTATGCGTTGTGCAGGACGCCTTTTGGCTTTCGACCTGAGGTCAGGCAAGAACACCCGCTGAACTTAA	0	0	0	0	4	0	0	0	0	0	0	4	k__Fungi	NA	NA	NA	NA	NA	NA	Removed No Phyla
CGCACATTGCGCCCTTCGGTATTCCGGGGGGCATGCCTGTTCGAGCGTCATTTCACCACTCCAGCCTCGCTGGGCCTTGGGCGTCGCCGCGTGCCGGCGCGCCCCAATGTCTCCGGCTGAGCCGTCCGTCTCAAAGCGTTGTGGCAACTCAACTCGCTTGCGGGACCGGGCGGTTCGACGCCGTCAAAACACCCCACACAAGGTTGACCTCGGATCAGGTAGGGATACCCGCTGAACTTAA	0	0	0	0	0	3	0	0	0	0	0	3	k__Fungi	p__Ascomycota	c__Dothideomycetes	o__Capnodiales	f__Teratosphaeriaceae	g__Bryochiton	s__monascus	Contaminant
CGCACATTGCGCCCCTTGGTATTCCAGGGGGCATGCCTGTTTGAGCGTCATTTCCTTCTCAAACATTCTGTTTGGTAGTGAGTGATACTCTTTGGAGTTAACTTGAAATTGCTGGCCTTTTCATTGGATGTTTTTTTTTTCCAAAGAGAGGTTTCTCTGCGTGCTTGAGGTATAATGCAAGTACGGTCGTTTTAGGTTTTACCAACTGCGGCTAATCTTTTTTATACTGAGCGTATTGGAACGTTATCGATAAGAAGAGAGCGTCTAGGCGAACAATGTTCTTAAAGTTTGACCTCAAATCAGGTAGGAGTACCCGCTGAACTTAA	0	3	0	0	0	0	0	0	0	0	0	3	k__Fungi	p__Ascomycota	c__Saccharomycetes	o__Saccharomycetales	f__Saccharomycetaceae	g__Saccharomyces	s__paradoxus	Contaminant
CGCACCTTGCGCCCCTTGGCATTCCGAGGGGCACACCCGTTTGAGTGTCGTGAAACCCTCAAAAATCCTTTTTGGACTTACTGAAAAGGATTTTTGGACTTGGAGGTTTAATGCCTGCCTTTCACCTTTGAAAGCAAGCTCCTCTCAAATGAATTAGTGGGGTCTGCTTTGCTCGATCCTTGACGTGATAAGATGTTTCTACGTTTTGGATTTTGGCACTGTTCCTTGGATGCCTGCTTCTAACTGTCTCATGGACAATGGATGGTGCTCTGGTCCCTGCCTTCTAACGTTGGTGGGAGGCTGGACCCACGAATGAAAACCTTGACCTCAAATCGGGTGAGACTACCCGCTGAACTTAA	3	0	0	0	0	0	0	0	0	0	0	3	k__Fungi	p__Basidiomycota	c__Agaricomycetes	o__Russulales	f__Russulaceae	g__Russula	NA
CGCACCTTGCACTCTCTGGTATTCCGGAGAGTACGCCTGTTCGAGTGTCATGAAACTCTCAAGCAAAGGTGGCTTTTCTGCTATCTTTGTTTGGATTTGGACTCTGCCGTGTCAATGCGGCTAGTCTTAAATGTATTAGCTGGTCCTTATGAAGGACTTTGGTTCTACTCAGCGTGATAATTATCTGACGTTGAGGACAGTCTTAGGACTGGCCAGAGCCATCTTTGGATTGCTTCTAATTGTCTTAGGACATTGTCATTCAATATCTGACCTCGAATCAGGCGGGATTACCCGCTGAACTTAA	0	0	0	0	3	0	0	0	0	0	0	3	k__Fungi	p__Basidiomycota	c__Agaricomycetes	o__Cantharellales	f__Cantharellales_fam_Incertae_sedis	g__Sistotrema	NA
CGCACCTTGCGCTCCTTGGTATTCCGAGGAGCATGCCTGTTTGAGTGTCATGGAATTCTCAACTTATAAATCCTTGTGATCTATAAGCTTGGACTTGGAGGCTTGCTGGCCCTTGCGGTCGGCTCCTCTTGAATGCATTAGCTCGATTCCGTACGGATCGGCTCTCAGTGTGATAATTGTCTACGCTGTGACCGTGAAGTGTTTTGGCGAGCTTTTAACCGTCCATTAGGACAACTTTTTAACATCTGACCTCAAATCAGGTAGGACTACCCGCTGAACTTAA	0	0	3	0	0	0	0	0	0	0	0	3	k__Fungi	p__Basidiomycota	c__Agaricomycetes	o__Polyporales	f__Polyporaceae	g__Trametes	s__versicolor
CGCACATTGCGCCCCTTGGTATTCCGAGGGGCATGCCTGTTCGAGCGTCATTATCACCAATCAAGCCTCGCTTGGTCTTGGGCGCCGCGTCCACCGCGCGCCTCAATGTTTCCCGGCTGGGCCGCCCGTCCCCGAGCGTTGTGCAAATCAATCCGCTTGTGGGCCCGGGAGGCGCGCGCCGTTAAACCCTTCTTTCAGGTTGACCTCGGATCAGGTAGGGATACCCGCTGAACTTAA	3	0	0	0	0	0	0	0	0	0	0	3	k__Fungi	p__Ascomycota	c__Dothideomycetes	o__Capnodiales	NA	NA	NA
CGCACATTGCGCCCCTTGGTATTCCATGGGGCATGCCTGTTCGAGCGTCATCTAAACCCTCAAGCTCTGCTTGGTGTTGGGCGTCTGTCCCCGCGTCCGCGCGGAGACTCGCCTCAAATTCATTGGCAGCGGTCCTTGCCTCCTCTCGCGCAGCACAATTGCGGTCGAGGAGTCGCGGCCCGCGTCCACGAAGCTGTTTTACACCGTCTTTGACCTCGGATCAGGTAGGGATACCCGCTGAACTTAA	0	0	3	0	0	0	0	0	0	0	0	3	k__Fungi	p__Ascomycota	c__Dothideomycetes	o__Pleosporales	f__Didymosphaeriaceae	g__Paraphaeosphaeria	NA
CGCACATTGCGCCCTTTGGTATTCCAAAGGGCATGCCTGTTCGAGCGTCATTTGTACCCTCAAGCTTTGCTTGGTGTTGGGCGTCTTTTGTCTCCAGTTCGCTGGAGACTCGCCTTAAAGTCATTGGCAGCCGGCCTACTGGTTTCGGAGCGCAGCACAAGTCGCGCTCTTCGCCAGCCAAGGTCAGCGTCCAGCAAGCCTTTTTTTCAACCTTTGACCTCGGATCAGGTAGGGATACCCGCTGAACTTAA	0	0	3	0	0	0	0	0	0	0	0	3	k__Fungi	p__Ascomycota	c__Dothideomycetes	o__Pleosporales	f__Pleosporaceae	g__Alternaria	s__metachromatica
CGCACATTGCGCCCCTCGGTATTCCGTGGGGCATGCCTGTTCGAGCGTCATTTAACCCCTCAAGCCTAGCTTGGTATTGGGTGCTTGTCCCGCCTCTCGCGCGGCGACTCACCTCAAAGTCATTGGCAGCCCGCATCTCGCCGGCCGTGAGCGCAGCACAGACGCGCTCTTGGCAACGGTGGATCGGCTCTCCAAAAGCTTATTTCAACCACTGACCTCGGATCAGGTAGGGATACCCGCTGAACTTAA	0	0	0	0	0	0	0	0	3	0	0	3	k__Fungi	p__Ascomycota	c__Dothideomycetes	o__Pleosporales	f__Thyridariaceae	g__Roussoella	NA
CGCACATTGCGCCCCTTGGTATCCCGAGGGGCATGCCTGTTCGAGCGTCATTTCACCATTCAAGCCTGGCTTGGTGTTGGGCGACGTCCCCTTTGGGGACGCGCTTCGAAATGCTCGGCGGCGTGGCACCGGCTTTAAGCGTAGCAGAATCTTTCGCTTTGAAAGTCGGGGCCCCGTCTGCCGGAAGACCTACTCAAGGTTGACCTCGGATCAGGTAGGGATACCCGCTGAACTTAA	0	0	0	0	0	0	0	0	3	0	0	3	k__Fungi	p__Ascomycota	c__Dothideomycetes	o__Mytilinidales	f__Gloniaceae	g__Cenococcum	NA
CGCACATTGCGCCCCGTGGCATTCCGCGGGGCATGCCTGTTCGAGCGTCATTACACCACTCAAGCCTCGCTTGGTATTGGGCGACGCGGTACGCCGCGCGCCTCAAATCTTCCGGCTGGTTCGAATCGTCCCTCAGCGTTGTGGAAACTATTCGCTAAAGGTGTGCGTTTCGGTCACGCCGTTAAACAAACCAATTCATTAAAGGTTGACCTCGGATCAGGTAGGGATACCCGCTGAACTTAA	0	0	0	0	0	0	0	0	3	0	0	3	k__Fungi	p__Ascomycota	c__Dothideomycetes	o__Capnodiales	f__Cladosporiaceae	g__Rachicladosporium	NA
CGCACATTGCGCCCATTGGTATTCCAATGGGCATGCCTGTTCGAGCGTCATTTGTACCCTCAAGCTTTGCTTGGTGTTGGGCGTTTTGTCTTTCGAGACTCGCCTTAAAAAGATTGGCAGCCGGCATACTGGTTTCGGAGCGCAGCACAAATTGCGGTCTGTTCCTGAATGTCGACGTCCATGAAGCCCCCATTATCACTTTTGACCTCGGATCAGGTAGGGATACCCGCTGAACTTAA	0	0	0	0	0	0	0	0	3	0	0	3	k__Fungi	p__Ascomycota	c__Dothideomycetes	o__Pleosporales	f__Pleosporaceae	g__Comoclathris	s__lini
CGCACATTGCGCCCCCTGGCATTCCGGGGGGCATGCCTGTCCGAGCGTCATTTCTGCCCTCCAGCCCGGCTGGGTGTTGGGTGCTGTCCCCCTGGGGACACGCCCCAAAGGCAGTGGCGGCGCCGCGTCGGGTCCTCGAGCGTATGGGGCTTTGTCACCTGCTCGGGAAGGACTCGTCGGCGCTGGTCTTCCTCCAGGCGACCCTTCGGGGCTCGTCTTCCTTCGGTTGACCTCGGATCAGGTAGGGTTACCCGCTGAACTTAA	3	0	0	0	0	0	0	0	0	0	0	3	k__Fungi	p__Ascomycota	c__Eurotiomycetes	o__Eurotiales	f__Trichocomaceae	g__Talaromyces	s__acaricola
CGCACATTGCGCCCTTTGGTATTCCGAGGGGCATGCCTGTTCGAGCGTCATTATAACCACTCAAGCCTTGGCTTGGTATTGGGGTTCGCGGTTTCGCGGCTCTTAAAATCAGTGGCGGTGCCGTCTGGCTCTAAGCGTAGTAATTTTTCTCGCTATAGGGTCCCGGTGGTGGCTTGCCAAAACCCCCCTTATTTTCCTACGGTTGACCTCGGATCAGGTAGGGATACCCGCTGAACTTAA	3	0	0	0	0	0	0	0	0	0	0	3	k__Fungi	p__Ascomycota	c__Leotiomycetes	o__Helotiales	f__Hyaloscyphaceae	g__Hyaloscypha	NA
CGCACATTGCGCCCCGTGGTATTCCGCGGGGCATGCCTGTTCGAGCGTCATTTCAACCCATCACGCCCCGGCGTGGACTTGGGGCCTGCGTCTTCGCAGCCCTTAAACTCAGTGGCGGTGCTATTGAGCTCTGAGCGTAGTAAATCTTCTCGCTATAGGGTCTCGGTAGTTGCTTGCCAACAACCCCCCATTTTTATCAGGTTGACCTCGGATCAGGTAGGGATACCCGCTGAACTTAA	3	0	0	0	0	0	0	0	0	0	0	3	k__Fungi	p__Ascomycota	c__Leotiomycetes	o__Helotiales	f__Helotiaceae	NA	NA
CGCACATTGCACCCTCTGGCATTCCGGGGGGTATGCCTGTTCGAGCGTCATTACAACCCTCAAGCTTTGCTTGGTATTGGATGCAATCACCATGATTCATCCCAAAATCAGTGGCGGTGCCATTCGGCTTCCAGCGTAGTAATTCTCTCGCTGCGGAGGACCGGGTTAGTGTTTGCCAGAAACCCCTAAATTTTATAAGGTTGACCTCGGATCAGGTAGGGATACCCGCTGAACTTAA	3	0	0	0	0	0	0	0	0	0	0	3	k__Fungi	p__Ascomycota	c__Leotiomycetes	o__Helotiales	NA	NA	NA
CGCACATTGCGCCCCGTGGTATTCCGCGGGGCATGCCTGTTCGAGCGTCAGTACAACACTCAAGCTCTGCTTGGTATTGGACCGCATCAGTTCTGATCGGTCTTAAAATCAGTGGCGGTGCCATCGTGCTCTAAGCGTAGTAATACTCCTCGCTACAGGGTCTCGGTGCGTACTTGCCAGCAACCCCCAACTTTTTTAAGTTTGACCTCGGATCAGGTAGGGATACCCGCTGAACTTAA	0	0	0	0	0	0	0	0	3	0	0	3	k__Fungi	p__Ascomycota	c__Leotiomycetes	o__Helotiales	NA	NA	NA
CGCACATTGCGCCCTCTGGTATTCCGGGGGGCATGCCTGTTCGAGCGTCATTACAACCCTCAAGCTCTGCTTGGTATTAGGCATCACCTGTTAAGGTGTGCCGTAAAATCAGTGGCGGTGCCATTTGGCTTCAAGCGTAGTAATTATTCTCGCTTTGGAATACTAAATGTGTGCCCGCCATAACCCCAATTTTATCAAAGGTTGACCTCGGATCAGGTAGGGATACCCGCTGAACTTAA	0	0	0	0	0	0	0	0	3	0	0	3	k__Fungi	p__Ascomycota	c__Leotiomycetes	o__Helotiales	f__Leotiaceae	NA	NA
CGCACATTGCGCCTCCTGGTATTCCGGGGGGCATGTCTGTTTGAGCGTCAGTACCCACTCTTTCGAAATCTTTTTTTCGTCAGGTCTTGAGGGACACATGTCCTTTCAATGTAGACGCTTGCGAACCCGATACCGATCATGACGTAGTAATTTCATTTCGTCTTGTCAAGTTGAAGGCCGCCTGAACACCAAACTTTGTAGTTTGACCTCAGATCAGACAAGGATACCCGCTGAACTTAA	3	0	0	0	0	0	0	0	0	0	0	3	k__Fungi	p__Ascomycota	c__Orbiliomycetes	o__Orbiliales	f__Orbiliaceae	NA	NA
CGCACATTGCGCCTCCTGGTATTCCGGGGGGCATGTCTGTTTGAGCGTCAGTACCCACTCCTTTATAAGGGTTTTGAGAGGATACACCTCTCTAACGTGGCACGCTTGCGAACCGATACCAATCTCAGTGTAGTAAATTTTATCATCACGAAAGAGAAGTAAAGGCCGCCTGAAATCAAACTTGTAGTTTGACCTCAGATCAGACAAGGATACCCGCTGAACTTAA	0	0	0	0	0	0	0	0	3	0	0	3	k__Fungi	p__Ascomycota	c__Orbiliomycetes	o__Orbiliales	f__Orbiliaceae	NA	NA
CGCACATTGCGCCCTTCGGTATTCCGTTGGGCATGCCTGTTCGAGCGTCATTTAATCATTCAAGCTCTGCTTGGTGTTGGGTGTTTGTTCCGCCTCAGCGCGTGGACTCGCCTTAAATTCATTGGCAGCCGGTATGTTGGCTTCGTGCGCAGCACATTGCGTCGCGATTCTGGCAGGCCTCCTCCCATTAAGCTTCTTTTAAGTTTGACCTCGGATCAGGTAGGGATACCCGCTGAACTTAA	3	0	0	0	0	0	0	0	0	0	0	3	k__Fungi	p__Ascomycota	c__Sordariomycetes	o__Sordariales	f__Chaetomiaceae	g__Trichocladium	s__opacum
CGCATATTGCACTCGCGGCTTCGGCCAAGAGTATGTCTGCCTCAGCGTCGGTTTGACCCCTCACCCCTCATCCACTTGTGAATGCAGTGCAGCTGGCTACGGCCTGGCTTGCCCGGGGTGGATCTGACATTCCCTCACGCCTAGGTGTTTGGGTCTGTTGAAGCACAGTGGTATCGCAAGGTCCCTATACGGGCACAACTGGATAACGTGGTATTCACTGCGCGAAAGTTGTTGTCTAGGAGTCTTGACTGCTGCCAACCAAGGAATCATCAATCATTCGACCTGAGCTCAGGCAAGATTACCCGCTGAACTTAA	3	0	0	0	0	0	0	0	0	0	0	3	k__Fungi	NA	NA	NA	NA	NA	NA	Removed No Phyla
CGCACATTGCGCCCTTTGGTATTCCAAAGGGCATGCCTGTTCGAGCGTCATTTGTACCCTCAAGCTTTGCTTGGTGTTGGGCGTCTTGTCTCTAGCTTTGCTGGAGACTCGCCTTAAAGTAATTGGCAGCCGGCCTACTGGTTTCGGAGCGCAGCACAAGTCGCACTCTCTATCAGCAAAGGTCTAGCATCCATTAAGCCTTTTTTCAACTTTTGACCTCGGATCAGGTAGGGATACCCGCTGAACTTAA	0	0	0	0	0	2	0	0	0	0	0	2	k__Fungi	p__Ascomycota	c__Dothideomycetes	o__Pleosporales	f__Pleosporaceae	g__Alternaria	s__betae-kenyensis	Contaminant
CGCACCTTGCGCTCCTTGGTATTCCGAGGAGCATGCCTGTTTGAGTGTCATTAAATTCTCAACCTTACCAGTTTTCACAAATTGGTAATGGCTTGGACTTGGGGGTTTTTTGCTGGCTTCGTCAAGAGGTCTGCTCCCCTTAAATGTATTAGCCGGTACCCTTGTGGAGTCGTCTATTGGTGTGATAATTATCTACGCCGTGGGCCTTCACTTTAAATGGATTGTACTGCTTCTAACCGTCCGTTAAGTCGGACAAATAATGACAATTTGACCTCAAATCAGGTAGGACTACCCGCTGAACTTAA	2	0	0	0	0	0	0	0	0	0	0	2	k__Fungi	p__Basidiomycota	c__Agaricomycetes	o__Agaricales	f__Strophariaceae	g__Galerina	s__marginata
CGCACCTTGCGCTCCTTGGTATTCCGAGGAGCATGCCTGTTTGAGTGTCATTAAATACCTCAACCCCGATGGATTTGTTTCCTTCGGGGCTTGGACTTGGAGCGTGCTGGCGCGAGTCGGCTCCTCTCAAATGCATCAGCGGAAATCAATCTTTGGCTTTCGGACTTCAGTGTGATAACCATGTTGCGCTGTGGCACGAGCCTTAAGGTCCGCTTACAATGGTCTTTGGACGATTTCATCAAATTTGACCTCAAATCAGGTAGGACTACCCGCTGAACTTAA	2	0	0	0	0	0	0	0	0	0	0	2	k__Fungi	p__Basidiomycota	c__Agaricomycetes	o__Atheliales	NA	NA	NA
CGCACCTTGCGCTCCTTGGTATTCCGAGGAGCATGCCTGTTTGAGTGTCATTAATATTATCAACTTCATCAATCTTGTTGAATGATTGTTGGATGGTGGGGGTTGTTGTTGGCCTTTTGAAAGAAAAAGGTCAACTCCCCTAAAATCTATTAGCAGAACATTTTGGTTGACCATTTGCTGGTGTGATAACTATCTACGCTATTGATGGTGAGGCCAAGTTCAGCTTCTAGCAGCCCATTAAGTTGGACATTTTTTATTATTAATGTGACCTCAAATCAGGTAGGACTACCCGCTGAACTTAA	0	0	0	0	2	0	0	0	0	0	0	2	k__Fungi	p__Basidiomycota	c__Agaricomycetes	o__Agaricales	f__Cortinariaceae	g__Cortinarius	s__subtortus
CGCACCTTGCGCTCCTTGGTATTCCGAGGAGCATGCCTGTTTGAGTGTCATTAATATTATATATCGAACCCTTGAGTGGTTTGGATGTGGGGGTTTGTTGGCCTCTTCAAAGGGGTCAGCTCTCCTGAAATGCATTAGCAGAACAACCTGTTCGTTCATTGGTGTGATAACTATCTACGCTATTGAATGGTGAAGGCTGTTCAGCTTTTCCAACTGTTGTCTTTTTCTATGATGTGACCTCAAATCAGGTAGGACTACCCGCTGAACTTAA	0	0	2	0	0	0	0	0	0	0	0	2	k__Fungi	p__Basidiomycota	c__Agaricomycetes	o__Agaricales	f__Cortinariaceae	g__Cortinarius	s__ectypus
CGCACCTTGCGCTCCTTGGTATTCCGAGGAGCATGCCTGTTCGAGTGTCATGAAACTCTCAAACCGTCATCTTTATTGATGGCGGGCTTGGACTTGGACGTTGCTGGGCTTATGCTCGGCTCGTCTCAAATGCATTAGCTGACTCTCCCGACTTCAGTTTTCGGCGTGATAATCACATCTACGTCGATGCCGCGAGGCGCTGGACCGGGGATCAAACGGCTTCTAACCGTCCGCGAGGACAATCTTCATCTCATTTGGCCTCGAATCAGGTAGGACTACCCGCTGAACTTAA	0	0	2	0	0	0	0	0	0	0	0	2	k__Fungi	p__Basidiomycota	c__Agaricomycetes	o__Tremellodendropsidales	NA	NA	NA
CGCACATTGCGCCCCTTGGTATTCCATGGGGCATGCCTGTTCGAGCGTCATTTGTACCCTCAAGCTTTGCTTGGTGTTGGGCGTCTTGTCTTTTATTAGACTCGCCTTAAAGTCATTGGCAGCCAGTGTTTTTGGTAGTAAGCGCAGCACATTTTGCGTCTTAGTCCTTAAATCGTGGCATCCATGAAGCCTCTTTTTCACTTTTGACCTCGGATCAGGTAGGGATACCCGCTGAACTTAA	0	0	0	0	2	0	0	0	0	0	0	2	k__Fungi	p__Ascomycota	c__Dothideomycetes	o__Pleosporales	f__Phaeosphaeriaceae	NA	NA
CGCACATTGCGCCCTCCGGTATTCCGGGGGGCATGCCTGTTCGAGCGTCATTTCACCACTCAAGCCTAGCTTGGTCTTGGGCGATCCGCGGTCCGCCGCGCGCCCCAATGTCTCCGGCTGAGCGACCGTCTCGAAGCGTTGTGGTAACCCAAATCGCTTGCGGAGTGCGGGAGTTTGGGCCGTTAAACACCCCCATACAGGTTGACCTCGGATCAGGTAGGGATACCCGCTGAACTTAA	0	0	0	0	0	0	2	0	0	0	0	2	k__Fungi	p__Ascomycota	c__Dothideomycetes	o__Capnodiales	f__Teratosphaeriaceae	g__Elasticomyces	s__elasticus
CGCACATTGCGCCCCCTGGCATTCCGGGGGGCATGCCTGTCCGAGCGTCATTGCTACCCTCAAGCGCGGCTTGTGTGTTGGGCGCTGTCCCCCCGGGGACAGGCCTGAAAGGCAGTGGCGGCGTCGCGTCCGGTCCTCGAGCGTATGGGGCTTTGTCACTCGCTCTGTGGGGTCCGGCCGGGGCCTGTCTACCCAATCTTTTCTCAAGGTTGACCTCGGATCAGGTAGGGATACCCGCTGAACTTAA	2	0	0	0	0	0	0	0	0	0	0	2	k__Fungi	p__Ascomycota	c__Eurotiomycetes	o__Eurotiales	f__Trichocomaceae	g__Sagenomella	s__diversispora
CGCACATTGCGCCCCTTGGCATTCCGAGGGGCATGCCTGTTCGAGCGTCATTACAACCCTCAAGCTCTGCTTGGTGTTGGGCATCGCCAGTCTTGGTGTGCCTTAAAATCAGTGGCGGTGCCATCTGGCCCTCAGCATAGTAGTATTTCTCTTGCTATAGGGACCTGGTAGGTGCCTGCCATTCAACCCCCTAGTTATTATCAAGGTTGACCTCGGATCAGGTAGGGATACCCGCTGAACTTAA	2	0	0	0	0	0	0	0	0	0	0	2	k__Fungi	p__Ascomycota	c__Leotiomycetes	o__Helotiales	NA	NA	NA
CGCACATTGCGCCCTGTGGTATTCCGCAGGGCATGCCTGTTCGAGCGTCATTTCAACCCTCAAGCCTAGCTTGGTGTTGGGCCCTGCCCGTTGCGGCCGGCCCTAAAGTCAGTGGCGGCGCCGTCTGGCTCTAAGCGTAGTACATCTCTCGCTCTAGGGTCCTGCGGTGGCTTGCCAGAACCCCCAACTCCTATGGTTGACCTCGGATCAGGTAGGGATACCCGCTGAACTTAA	0	0	0	0	2	0	0	0	0	0	0	2	k__Fungi	p__Ascomycota	c__Leotiomycetes	o__Helotiales	f__Myxotrichaceae	g__Oidiodendron	NA
CGCACATTGCGCCCCGTGGTATTCCGCGGGGCATGCCTGTTCGAGCGTCATTTCAACCCATCAAGCTTCTGCTTGGTCTTGGGGCTTGCGGTTTCGCATCCTCTAAACTCAGTGGCGGTGCTATTGAGCTCTGAGCGTAGTAATTTTATCTCGCTATAGGGTCTCGGTGGTTACTTGCCAGCAACCCCCAATTTTTATCAGGTTGACCTCGGATCAGGTAGGGATACCCGCTGAACTTAA	0	0	0	0	0	0	0	0	2	0	0	2	k__Fungi	p__Ascomycota	c__Leotiomycetes	o__Helotiales	NA	NA	NA
CGCACATTGCGCCCCTTGGTATTCCGAGGGGCATGCCTGTTCGAGCGTCATTACACCACTCAAGCTCTGCTTGGTATTGGGCCCTCGTCCTCTTGGGGACGTGCCCGAAAATCAGTGGCGTCGCCGCCTGACTTCAAGCGCAGTAATTCTTCTCGCTTTGGAAGGAAGGGTCGGTTTGACTGCCAGACAAACCCATTATTTTTCTATGGTTGACCTCGGATCAGGTAGGGATACCCGCTGAACTTAA	2	0	0	0	0	0	0	0	0	0	0	2	k__Fungi	p__Ascomycota	c__Sareomycetes	o__Sareales	f__Sareaceae	g__Sarea	s__resinae
CGCACATTGCGCCCGCTAGTATTCTAGCGGGCATGCCTGTTCGAGCGTCATTTCAACCCTCAAGCCCTGCTTGGTGTTGGGGCCCTACGGCTGCCGTAGGCCCTGAAAAGAAGTGGCGGGCTCGCTACAACTCCGAGCGTAGTAGTACACTATCATCGCTAGGGAGTTACAGCGAGTTCCAGCCGTTAAAGACCCCCTTTAACACAAGGTTGACCTCGGATCAGGTAAGAGTACCCGCTGAACTTAA	2	0	0	0	0	0	0	0	0	0	0	2	k__Fungi	p__Ascomycota	c__Sordariomycetes	o__Coniochaetales	f__Coniochaetaceae	g__Coniochaeta	NA
CGCACATTGCGCCCGCTAGTATTCTGGCGGGCATGCCTGTCCGAGCGTCATTTCAACCATCAAGCCCTAGGCTTGTGTTGGGGTTCTGCGGCTGTCCGCAGGCCCTGAAAATCAGTGGCGGGCTCGTTGTCAAACCGAGTGCAGTAGTAATATTCTCTCTGGTCTTACAGCTTGTTCTTGCCGTAAAACAATCCAATTTCTAAGGTTGACCTCGGATCAGGTAGGAATACCCGCTGAACTTAA	0	0	0	0	2	0	0	0	0	0	0	2	k__Fungi	p__Ascomycota	c__Sordariomycetes	o__Sordariales	f__Lasiosphaeriaceae	g__Lasiosphaeris	s__hispida
CGCACATTGCGCTCCCTGGTATTCCGGGGAGCATGCCTGTTCGAGCGTCATTATCAACCATCAAGCTCTGCTTGCTATTGGGTGTCGTCCCTCGTGGACGCGCCCTAAACACTTCGGCGGCGGTTTCAAACCTCAAGCGTAGTACAATCTTTCAGCTTTTTAGGGATGAGACTGCTCTGCCTCTAGAACACCACATCTCAAGGTTGACCTCGGATCAGGTAGGGATACCCGCTGAACTTAA	0	0	0	0	2	0	0	0	0	0	0	2	k__Fungi	p__Ascomycota	NA	NA	NA	NA	NA
